# Supplementary material for: Human gut microbiome gene co-expression network reveals a loss in taxonomic and functional diversity in Parkinson’s disease
Source: NPJ Biofilms Microbiomes. 2025 Jul 24;11:142. doi: 10.1038/s41522-025-00780-0 (PMC12289924; doi:10.1038/s41522-025-00780-0)
Supplement: Supplementary file 2 — Supplementary data [file 41522_2025_780_MOESM2_ESM.xlsx]

## Sheet: README
Here is a list of supplemental tables used in this manuscript.
Supplementary Data 1	Chi square test results between both groups
Supplementary Data 2	GSEA results
Supplementary Data 3	DESeq2 results
Supplementary Data 4	tDGE results per sample and per diagnosis
Supplementary Data 5	Wilcoxon test results for tDGE
Supplementary Data 6	tDGE results summed at the gene level
Supplementary Data 7	Rao diversity results, also described as functional redundancy in the manuscript
metadata	Metadata needed to reproduce analysis
WGCNA results	Raw output from WGCNA
Top 100 genes expressed	A selection of top 100 genes expressed (MT TPM) and active (MTA)

## Sheet: Supplementary Data 1
	HC	PD	Chi square test
Sex (f/m)	26/23	19/27	0.346
Constipation (y/n)	46/3	24/22	< 0.0001
Smoking (y/n)	1/28	2/34	1
Diabetes (y/n)	5/24	3/33	0.48
Metformin (y/n)	2/27	2/34	1

## Sheet: Supplementary Data 2
pathway	pval	padj	log2err	ES	NES	size	leadingEdge	source
path:map00010	0.408894	0.988235	0.0587186	0.678884	1.06526	5		M2
path:map00020	0.319728	0.988235	0.0728939	0.7352	1.12366	4		M2
path:map00030	0.684656	0.988235	0.0337507	0.550552	0.883645	6		M2
path:map00040	0.216953	0.988235	0.0873098	0.659372	1.14679	13		M2
path:map00051	0.134969	0.988235	0.11725	0.714776	1.21751	10		M2
path:map00052	0.351515	0.988235	0.184706	-0.598	-1.04773	3		M2
path:map00053	0.644391	0.988235	0.0421619	0.593628	0.885846	3		M2
path:map00071	0.895669	0.988235	0.0499914	0.553785	0.742693	1		M2
path:map00121	0.304895	0.988235	0.08654	0.806387	1.13922	2		M2
path:map00130	0.580499	0.988235	0.0445962	0.617955	0.944468	4		M2
path:map00190	0.522648	0.988235	0.10882	-0.612774	-0.961034	2		M2
path:map00220	0.91974	0.988235	0.0193795	0.444408	0.697337	5		M2
path:map00230	0.958586	0.993639	0.0106795	0.393833	0.680505	12		M2
path:map00240	0.700828	0.988235	0.0315649	0.533971	0.885011	8		M2
path:map00250	0.551515	0.988235	0.144631	-0.526	-0.921585	3		M2
path:map00253	0.229376	0.988235	0.127505	-0.880478	-1.17824	1		M2
path:map00260	0.614967	0.988235	0.0399219	0.589039	0.924284	5		M2
path:map00270	0.202675	0.988235	0.0922597	0.700998	1.17601	9		M2
path:map00280	0.977867	0.993639	0.0469759	-0.505976	-0.677089	1		M2
path:map00290	0.367832	0.988235	0.0764767	0.778916	1.10041	2		M2
path:map00300	0.889021	0.988235	0.0267457	0.482	0.719269	3		M2
path:map00311	0.311024	0.988235	0.105521	0.840637	1.1274	1		M2
path:map00330	0.65873	0.988235	0.0387962	0.582802	0.89074	4		M2
path:map00333	0.579021	0.988235	0.0543434	0.664671	0.939007	2		M2
path:map00340	0.762238	0.988235	0.0417397	0.581834	0.82198	2		M2
path:map00350	0.895669	0.988235	0.0499914	0.553785	0.742693	1		M2
path:map00360	0.651568	0.988235	0.095288	-0.560878	-0.879644	2		M2
path:map00362	0.296167	0.988235	0.15017	-0.716567	-1.12382	2		M2
path:map00400	0.107736	0.988235	0.287805	-0.585513	-1.27892	6		M2
path:map00401	0.039878	0.988235	0.321776	-0.89022	-1.39616	2		M2
path:map00410	0.274126	0.988235	0.0925529	0.81899	1.15702	2		M2
path:map00430	0.64859	0.988235	0.0374584	0.573705	0.900223	5		M2
path:map00440	0.788732	0.988235	0.0568864	-0.60757	-0.81304	1		M2
path:map00450	0.729117	0.988235	0.0364549	0.560052	0.835743	3		M2
path:map00470	0.905896	0.988235	0.0229406	0.465778	0.711884	4		M2
path:map00500	0.315843	0.988235	0.067676	0.627947	1.09214	13		M2
path:map00520	0.839679	0.988235	0.0201218	0.466831	0.819257	15		M2
path:map00521	0.918881	0.988235	0.0330163	0.499002	0.70496	2		M2
path:map00523	0.734252	0.988235	0.0592219	0.635458	0.852227	1		M2
path:map00525	0.734252	0.988235	0.0592219	0.635458	0.852227	1		M2
path:map00540	0.840095	0.988235	0.0296355	0.50633	0.755576	3		M2
path:map00541	0.377137	0.988235	0.203509	-0.373225	-0.97534	10		M2
path:map00543	0.702213	0.988235	0.0623861	-0.663347	-0.88768	1		M2
path:map00550	0.930586	0.988235	0.0186259	0.438706	0.68839	5		M2
path:map00552	0.971933	0.993639	0.0121213	0.381788	0.624882	7		M2
path:map00561	0.367832	0.988235	0.0764767	0.779228	1.10085	2		M2
path:map00562	0.65	0.988235	0.157403	-0.466934	-0.898739	4		M2
path:map00564	0.849642	0.988235	0.0290688	0.498365	0.74369	3		M2
path:map00572	0.0804829	0.988235	0.224966	-0.966135	-1.29287	1		M2
path:map00620	0.192771	0.988235	0.0937465	0.658308	1.15093	14		M2
path:map00621	0.32998	0.988235	0.103197	-0.832669	-1.11427	1		M2
path:map00622	0.32998	0.988235	0.103197	-0.832669	-1.11427	1		M2
path:map00625	0.890909	0.988235	0.110122	-0.448	-0.784924	3		M2
path:map00626	0.895669	0.988235	0.0499914	0.553785	0.742693	1		M2
path:map00627	0.132797	0.988235	0.172324	-0.938247	-1.25555	1		M2
path:map00630	0.65291	0.988235	0.0359969	0.563651	0.90467	6		M2
path:map00640	0.187187	0.988235	0.095288	0.654486	1.1549	16		M2
path:map00642	0.923541	0.988235	0.0495902	-0.535857	-0.717075	1		M2
path:map00650	0.285714	0.988235	0.0787114	0.747376	1.14227	4		M2
path:map00660	0.420979	0.988235	0.0696133	0.748503	1.05744	2		M2
path:map00670	0.529284	0.988235	0.0467883	0.630833	0.989864	5		M2
path:map00680	0.624224	0.988235	0.0370705	0.559086	0.926638	8		M2
path:map00710	0.041958	0.988235	0.261664	0.952096	1.34506	2		M2
path:map00720	0.199199	0.988235	0.0916795	0.651081	1.14889	16		M2
path:map00730	0.102151	0.988235	0.287805	-0.846307	-1.32729	2		M2
path:map00750	0.241449	0.988235	0.123842	-0.876494	-1.17291	1		M2
path:map00760	0.315152	0.988235	0.195789	-0.628	-1.10029	3		M2
path:map00770	0.628878	0.988235	0.0432769	0.602584	0.899211	3		M2
path:map00780	0.122736	0.988235	0.179782	-0.940239	-1.25821	1		M2
path:map00785	0.456693	0.988235	0.0831291	0.768924	1.03122	1		M2
path:map00790	0.203219	0.988235	0.13649	-0.896414	-1.19957	1		M2
path:map00860	0.809069	0.988235	0.0314929	0.522512	0.779723	3		M2
path:map00909	0.541339	0.988235	0.0741759	0.729084	0.97779	1		M2
path:map00910	0.933333	0.988235	0.128789	-0.396794	-0.763735	4		M2
path:map00920	0.459259	0.988235	0.052163	0.635142	1.01941	6		M2
path:map00930	0.122047	0.988235	0.17822	0.942231	1.26365	1		M2
path:map00997	0.37827	0.988235	0.0949752	-0.810757	-1.08494	1		M2
path:map00999	0.762575	0.988235	0.0584693	-0.62749	-0.839698	1		M2
path:map01053	0.698189	0.988235	0.0626618	-0.665339	-0.890346	1		M2
path:map01054	0.363636	0.988235	0.0770737	0.782457	1.10541	2		M2
path:map01057	0.229376	0.988235	0.127505	-0.880478	-1.17824	1		M2
path:map01059	0.780684	0.988235	0.0573667	-0.613546	-0.821038	1		M2
path:map01200	0.522478	0.988235	0.0436251	0.552644	0.997756	28		M2
path:map01210	0.328162	0.988235	0.0741759	0.757441	1.1303	3		M2
path:map01220	0.75	0.988235	0.145516	-0.448898	-0.864024	4		M2
path:map01230	0.855856	0.988235	0.0188533	0.472791	0.844053	22		M2
path:map01232	0.720174	0.988235	0.0325058	0.541972	0.850429	5		M2
path:map01240	0.613387	0.988235	0.0362255	0.545622	0.971382	20		M2
path:map01250	0.965691	0.993639	0.0097825	0.380575	0.661902	13		M2
path:map01310	0.993939	0.998002	0.103197	-0.396	-0.693817	3		M2
path:map01501	0.311024	0.988235	0.105521	0.840637	1.1274	1		M2
path:map01502	0.513078	0.988235	0.0780892	-0.749004	-1.00231	1		M2
path:map01503	0.81746	0.988235	0.0284333	0.506778	0.774547	4		M2
path:map01523	0.529528	0.988235	0.0753094	0.739044	0.991148	1		M2
path:map02010	0.00382967	0.482538	0.431708	0.70922	1.29938	37		M2
path:map02020	0.998002	0.998002	0.0020413	0.296998	0.528305	19		M2
path:map02024	0.869615	0.988235	0.025201	0.479394	0.732694	4		M2
path:map02025	0.910501	0.988235	0.0254821	0.470916	0.702729	3		M2
path:map02026	0.692744	0.988235	0.0364549	0.572411	0.874858	4		M2
path:map02030	0.140845	0.988235	0.166934	-0.934263	-1.25022	1		M2
path:map02060	0.481859	0.988235	0.0531298	0.661312	1.01073	4		M2
path:map03018	0.773622	0.988235	0.0567672	0.611554	0.820168	1		M2
path:map03020	0.255533	0.988235	0.119888	-0.864542	-1.15692	1		M2
path:map03060	0.977622	0.993639	0.0299907	0.458048	0.647103	2		M2
path:map03070	0.619048	0.988235	0.0416557	0.60065	0.918019	4		M2
path:map04112	0.599598	0.988235	0.0701132	-0.703187	-0.940994	1		M2
path:map04122	0.703497	0.988235	0.0454059	0.611126	0.863362	2		M2
path:map04146	0.515748	0.988235	0.0766747	0.743028	0.996491	1		M2
path:map04151	0.526132	0.988235	0.108394	-0.606786	-0.951643	2		M2
path:map04510	0.526132	0.988235	0.108394	-0.606786	-0.951643	2		M2
path:map04512	0.526132	0.988235	0.108394	-0.606786	-0.951643	2		M2
path:map04514	0.409449	0.988235	0.0891647	0.792829	1.06328	1		M2
path:map04820	0.798793	0.988235	0.0562941	-0.605578	-0.810375	1		M2
path:map04964	0.108268	0.988235	0.190023	0.950199	1.27433	1		M2
path:map05111	0.719577	0.988235	0.031349	0.534862	0.858462	6		M2
path:map05145	0.526132	0.988235	0.108394	-0.606786	-0.951643	2		M2
path:map05146	0.890909	0.988235	0.110122	-0.448	-0.784924	3		M2
path:map05150	0.866348	0.988235	0.0280811	0.492815	0.735408	3		M2
path:map05165	0.526132	0.988235	0.108394	-0.606786	-0.951643	2		M2
path:map05169	0.283465	0.988235	0.111463	0.854582	1.1461	1		M2
path:map05200	0.526132	0.988235	0.108394	-0.606786	-0.951643	2		M2
path:map05222	0.526132	0.988235	0.108394	-0.606786	-0.951643	2		M2
path:map05410	0.798793	0.988235	0.0562941	-0.605578	-0.810375	1		M2
path:map05412	0.798793	0.988235	0.0562941	-0.605578	-0.810375	1		M2
path:map05414	0.798793	0.988235	0.0562941	-0.605578	-0.810375	1		M2
path:map05416	0.798793	0.988235	0.0562941	-0.605578	-0.810375	1		M2
path:map00130	0.270876	0.759846	0.116739	0.872727	1.15711	1		M3
path:map00190	0.720077	0.838184	0.0592219	-0.645455	-0.871755	1		M3
path:map00240	0.584521	0.838184	0.0720033	0.718182	0.952205	1		M3
path:map00250	0.623552	0.838184	0.0661326	-0.672727	-0.90859	1		M3
path:map00300	0.710794	0.838184	0.0623861	0.654545	0.867833	1		M3
path:map00310	0.179226	0.734827	0.147331	0.927273	1.22943	1		M3
path:map00360	0.783784	0.838184	0.0552496	-0.618182	-0.834921	1		M3
path:map00460	0.623552	0.838184	0.0661326	-0.672727	-0.90859	1		M3
path:map00470	0.0843829	0.646396	0.170932	0.874595	1.34258	3		M3
path:map00511	0.503861	0.838184	0.0768737	-0.736364	-0.994538	1		M3
path:map00543	0.277992	0.759846	0.111463	-0.863636	-1.16643	1		M3
path:map00550	0.797297	0.838184	0.0544556	-0.609091	-0.822642	1		M3
path:map00552	0.0945946	0.646396	0.202072	-0.963636	-1.30149	1		M3
path:map00561	0.0190782	0.391102	0.352488	0.96729	1.38142	2		M3
path:map00563	0.224033	0.759846	0.130106	0.909091	1.20532	1		M3
path:map00571	0.647658	0.838184	0.0668966	0.7	0.928099	1		M3
path:map00572	0.0145854	0.391102	0.38073	-1	-1.35061	1		M3
path:map00627	0.466395	0.838184	0.0838361	0.781818	1.03658	1		M3
path:map00730	0.372587	0.838184	0.0934449	-0.809091	-1.09276	1		M3
path:map00920	0.0482625	0.646396	0.287857	-0.981818	-1.32605	1		M3
path:map00998	0.372587	0.838184	0.0934449	-0.8	-1.08049	1		M3
path:map01210	0.710794	0.838184	0.0623861	0.654545	0.867833	1		M3
path:map01220	0.783784	0.838184	0.0552496	-0.618182	-0.834921	1		M3
path:map01230	0.623552	0.838184	0.0661326	-0.672727	-0.90859	1		M3
path:map01240	0.233429	0.759846	0.103958	0.831903	1.18807	2		M3
path:map01501	0.665072	0.838184	0.113787	-0.472222	-0.867233	3		M3
path:map01502	0.797297	0.838184	0.0544556	-0.609091	-0.822642	1		M3
path:map01503	0.965251	0.965251	0.045679	-0.518182	-0.69986	1		M3
path:map02010	0.925293	0.948426	0.0179363	0.388722	0.682777	7		M3
path:map02020	0.093047	0.646396	0.144631	0.70775	1.30321	10		M3
path:map02024	0.343137	0.838184	0.24134	-0.5	-1.07902	5		M3
path:map02025	0.277992	0.759846	0.111463	-0.863636	-1.16643	1		M3
path:map02030	0.389002	0.838184	0.0940503	0.818182	1.08479	1		M3
path:map03018	0.62536	0.838184	0.052163	0.647033	0.924049	2		M3
path:map03060	0.155844	0.734827	0.204295	-0.779817	-1.22742	2		M3
path:map03070	0.155844	0.734827	0.204295	-0.779817	-1.22742	2		M3
path:map03264	0.778004	0.838184	0.0580984	0.627273	0.831673	1		M3
path:map03410	0.166023	0.734827	0.149208	-0.927273	-1.25238	1		M3
path:map04910	0.459459	0.838184	0.0817516	-0.763636	-1.03137	1		M3
path:map05100	0.466395	0.838184	0.0838361	0.790909	1.04863	1		M3
path:map05152	0.698842	0.838184	0.0606404	-0.654545	-0.884034	1		M3
path:map00010	0.841438	0.998062	0.0231538	0.480112	0.782885	7		M4
path:map00030	0.969933	0.998062	0.017626	0.390576	0.612012	5		M4
path:map00051	0.826281	0.998062	0.0269563	0.500228	0.783832	5		M4
path:map00052	0.829009	0.998062	0.0297065	0.513114	0.774656	4		M4
path:map00053	0.998062	0.998062	0.0443293	-0.50369	-0.663525	1		M4
path:map00061	0.781008	0.998062	0.0555947	-0.610701	-0.804494	1		M4
path:map00071	0.998062	0.998062	0.0443293	-0.50369	-0.663525	1		M4
path:map00120	0.627572	0.998062	0.0689567	0.684502	0.919993	1		M4
path:map00121	0.650259	0.998062	0.0454968	0.624326	0.914685	3		M4
path:map00130	0.0555556	0.841871	0.276501	0.97048	1.30436	1		M4
path:map00190	0.92	0.998062	0.0356933	0.486343	0.690547	2		M4
path:map00220	0.8	0.998062	0.0421619	0.548983	0.77949	2		M4
path:map00230	0.921244	0.998062	0.0161937	0.423273	0.702171	8		M4
path:map00240	0.976697	0.998062	0.00893801	0.362646	0.619193	12		M4
path:map00250	0.96114	0.998062	0.0269563	0.438889	0.643005	3		M4
path:map00260	0.188985	0.998062	0.0992333	0.74367	1.19178	6		M4
path:map00261	0.286008	0.998062	0.113787	0.857934	1.15309	1		M4
path:map00270	0.0318396	0.807416	0.276501	0.914378	1.38045	4		M4
path:map00280	0.0686528	0.865026	0.193813	0.905419	1.32651	3		M4
path:map00300	0.498705	0.998062	0.0577309	0.689124	1.00962	3		M4
path:map00310	0.595652	0.998062	0.114751	-0.505556	-0.90099	3		M4
path:map00330	0.557692	0.998062	0.184706	-0.45539	-0.929945	5		M4
path:map00340	0.879534	0.998062	0.0314209	0.498148	0.729824	3		M4
path:map00350	0.8	0.998062	0.0421619	0.548983	0.77949	2		M4
path:map00360	0.792746	0.998062	0.0363783	0.547778	0.802537	3		M4
path:map00361	0.259259	0.998062	0.0992333	0.822796	1.16827	2		M4
path:map00380	0.998062	0.998062	0.0443293	-0.50369	-0.663525	1		M4
path:map00400	0.941038	0.998062	0.0230117	0.439287	0.663198	4		M4
path:map00401	0.872428	0.998062	0.0532386	0.54797	0.73649	1		M4
path:map00410	0.897778	0.998062	0.036839	0.497227	0.706003	2		M4
path:map00430	0.311111	0.998062	0.0886261	0.793583	1.12679	2		M4
path:map00440	0.411523	0.998062	0.0913924	0.787823	1.05886	1		M4
path:map00460	0.201646	0.998062	0.138805	0.898524	1.20765	1		M4
path:map00470	0.0601336	0.841871	0.191892	0.861399	1.34977	5		M4
path:map00480	0.34963	0.998062	0.0822055	0.777524	1.10399	2		M4
path:map00500	0.676166	0.998062	0.0437126	0.611746	0.896254	3		M4
path:map00511	0.569767	0.998062	0.0707899	-0.725092	-0.955185	1		M4
path:map00520	0.852004	0.998062	0.0207818	0.473125	0.790729	9		M4
path:map00521	0.668148	0.998062	0.0503964	0.627462	0.89092	2		M4
path:map00524	0.294239	0.998062	0.111918	0.854244	1.14813	1		M4
path:map00531	0.534979	0.998062	0.0770737	0.725092	0.974548	1		M4
path:map00540	0.439922	0.998062	0.0843144	-0.800738	-1.05483	1		M4
path:map00541	0.820988	0.998062	0.0560596	0.579336	0.778646	1		M4
path:map00543	0.543478	0.998062	0.120985	-0.522222	-0.930693	3		M4
path:map00550	0.98794	0.998062	0.00617356	0.343415	0.594479	15		M4
path:map00552	0.335189	0.998062	0.0696133	0.700863	1.09822	5		M4
path:map00561	0.571882	0.998062	0.0420772	0.588557	0.959719	7		M4
path:map00562	0.472868	0.998062	0.08042	-0.778598	-1.02567	1		M4
path:map00564	0.75	0.998062	0.0345664	0.558332	0.842922	4		M4
path:map00620	0.776758	0.998062	0.0782955	-0.504621	-0.805791	2		M4
path:map00625	0.57513	0.998062	0.0511148	0.657996	0.964013	3		M4
path:map00630	0.0139284	0.807416	0.38073	-0.868519	-1.54785	3		M4
path:map00650	0.0306604	0.807416	0.282013	0.915764	1.38254	4		M4
path:map00670	0.556604	0.998062	0.0483118	0.641408	0.968342	4		M4
path:map00680	0.113586	0.998062	0.135741	0.814415	1.27615	5		M4
path:map00710	0.874031	0.998062	0.0503964	-0.566421	-0.746162	1		M4
path:map00720	0.549223	0.998062	0.0532386	0.6681	0.978816	3		M4
path:map00730	0.658436	0.998062	0.0665892	0.671587	0.902635	1		M4
path:map00740	0.562691	0.998062	0.0962406	-0.571165	-0.912049	2		M4
path:map00750	0.573643	0.998062	0.0704501	-0.723247	-0.952754	1		M4
path:map00760	0.961538	0.998062	0.137251	-0.343866	-0.702204	5		M4
path:map00770	0.595652	0.998062	0.114751	-0.505556	-0.90099	3		M4
path:map00790	0.175947	0.998062	0.105521	0.765384	1.19932	5		M4
path:map00791	0.160853	0.998062	0.152145	-0.933579	-1.22983	1		M4
path:map00860	0.383369	0.998062	0.0615707	0.663846	1.06385	6		M4
path:map00900	0.769074	0.998062	0.0259736	0.507126	0.855046	10		M4
path:map00903	0.998062	0.998062	0.0443293	-0.50369	-0.663525	1		M4
path:map00906	0.449612	0.998062	0.0831291	-0.793358	-1.04511	1		M4
path:map00910	0.699588	0.998062	0.0636424	0.642066	0.862958	1		M4
path:map00920	0.229275	0.998062	0.09855	0.793912	1.16314	3		M4
path:map00950	0.872428	0.998062	0.0532386	0.54797	0.73649	1		M4
path:map00960	0.872428	0.998062	0.0532386	0.54797	0.73649	1		M4
path:map00980	0.860082	0.998062	0.0538979	0.555351	0.746409	1		M4
path:map00981	0.998062	0.998062	0.0443293	-0.50369	-0.663525	1		M4
path:map00982	0.860082	0.998062	0.0538979	0.555351	0.746409	1		M4
path:map00984	0.0872093	0.998062	0.2114	-0.968635	-1.27601	1		M4
path:map01040	0.257202	0.998062	0.120985	0.872694	1.17293	1		M4
path:map01200	0.464575	0.998062	0.0495902	0.606479	1.02983	11		M4
path:map01210	0.191038	0.998062	0.103958	0.796209	1.20205	4		M4
path:map01212	0.781008	0.998062	0.0555947	-0.610701	-0.804494	1		M4
path:map01230	0.628658	0.998062	0.035542	0.550599	0.948003	14		M4
path:map01232	0.939271	0.998062	0.0127959	0.40963	0.695574	11		M4
path:map01240	0.156	0.998062	0.106323	0.65181	1.15531	20		M4
path:map01250	0.659067	0.998062	0.0345664	0.550973	0.914014	8		M4
path:map01501	0.752591	0.998062	0.0387962	0.574553	0.841763	3		M4
path:map01502	0.501179	0.998062	0.0531298	0.661547	0.998748	4		M4
path:map01503	0.586667	0.998062	0.0564118	0.667283	0.947461	2		M4
path:map02010	0.323	0.998062	0.0661326	0.607082	1.07603	20		M4
path:map02020	0.821	0.998062	0.021363	0.484745	0.856595	19		M4
path:map02024	0.805	0.998062	0.0225129	0.492374	0.866418	18		M4
path:map03018	0.170379	0.998062	0.107554	0.770024	1.20659	5		M4
path:map03020	0.492248	0.998062	0.0782955	-0.765683	-1.00866	1		M4
path:map03030	0.980473	0.998062	0.0101264	0.355615	0.594336	9		M4
path:map03060	0.877506	0.998062	0.0237209	0.467776	0.73298	5		M4
path:map03070	0.896226	0.998062	0.0256927	0.464444	0.701177	4		M4
path:map03410	0.34456	0.998062	0.0758887	0.746332	1.09343	3		M4
path:map03430	0.770707	0.998062	0.0254821	0.502216	0.860856	13		M4
path:map03440	0.475	0.998062	0.048022	0.573272	1.01303	19		M4
path:map03450	0.37037	0.998062	0.0975449	0.815498	1.09606	1		M4
path:map04016	0.298354	0.998062	0.111011	0.852399	1.14565	1		M4
path:map04066	0.294239	0.998062	0.111918	0.854244	1.14813	1		M4
path:map04072	0.885659	0.998062	0.0497903	-0.560886	-0.73887	1		M4
path:map04112	0.810142	0.998062	0.0308468	0.530437	0.800808	4		M4
path:map04122	0.44186	0.998062	0.0840746	-0.795203	-1.04754	1		M4
path:map04151	0.170782	0.998062	0.152145	0.911439	1.225	1		M4
path:map04218	0.37037	0.998062	0.0975449	0.815498	1.09606	1		M4
path:map04510	0.170782	0.998062	0.152145	0.911439	1.225	1		M4
path:map04512	0.170782	0.998062	0.152145	0.911439	1.225	1		M4
path:map04621	0.0448564	0.807416	0.321776	0.98155	1.31924	1		M4
path:map04626	0.298354	0.998062	0.111011	0.852399	1.14565	1		M4
path:map04910	0.294239	0.998062	0.111918	0.854244	1.14813	1		M4
path:map04930	0.294239	0.998062	0.111918	0.854244	1.14813	1		M4
path:map04936	0.998062	0.998062	0.0443293	-0.50369	-0.663525	1		M4
path:map04973	0.294239	0.998062	0.111918	0.854244	1.14813	1		M4
path:map04974	0.170782	0.998062	0.152145	0.911439	1.225	1		M4
path:map04975	0.885659	0.998062	0.0497903	-0.560886	-0.73887	1		M4
path:map04981	0.46124	0.998062	0.0817516	-0.785978	-1.03539	1		M4
path:map05012	0.0448564	0.807416	0.321776	0.98155	1.31924	1		M4
path:map05111	0.987654	0.998062	0.0475434	0.505535	0.679456	1		M4
path:map05131	0.294239	0.998062	0.111918	0.854244	1.14813	1		M4
path:map05132	0.325926	0.998062	0.0860347	0.787431	1.11806	2		M4
path:map05133	0.917695	0.998062	0.0509083	0.53321	0.716652	1		M4
path:map05146	0.0146268	0.807416	0.38073	0.99631	1.33907	1		M4
path:map05165	0.170782	0.998062	0.152145	0.911439	1.225	1		M4
path:map05230	0.294239	0.998062	0.111918	0.854244	1.14813	1		M4
path:map05418	0.0448564	0.807416	0.321776	0.98155	1.31924	1		M4
path:map00010	0.533626	0.933845	0.0602484	0.678338	0.97437	2		M5
path:map00020	0.212919	0.842417	0.0982123	0.74359	1.20091	4		M5
path:map00040	0.846491	0.96707	0.0389556	0.524792	0.753815	2		M5
path:map00051	0.804878	0.96707	0.138022	-0.382637	-0.834368	5		M5
path:map00052	0.0680934	0.697583	0.24134	-0.971429	-1.29734	1		M5
path:map00061	0.84375	0.96707	0.0751182	-0.493631	-0.806002	2		M5
path:map00071	0.112705	0.697583	0.190023	0.955556	1.2701	1		M5
path:map00130	0.681768	0.96707	0.0359969	0.513169	0.888684	6		M5
path:map00190	0.122652	0.697583	0.129443	0.742332	1.28554	6		M5
path:map00220	0.118421	0.697583	0.154191	0.891388	1.2804	2		M5
path:map00230	0.891923	0.96707	0.0240036	0.413743	0.695512	5		M5
path:map00240	0.65311	0.96707	0.0416557	0.554092	0.894865	4		M5
path:map00250	0.800256	0.96707	0.0353911	0.504792	0.778508	3		M5
path:map00260	0.15625	0.789931	0.199915	-0.770701	-1.2584	2		M5
path:map00270	0.434426	0.933845	0.0880945	0.790476	1.05068	1		M5
path:map00290	0.868421	0.96707	0.0377705	0.512739	0.736502	2		M5
path:map00300	0.000563517	0.05128	0.477271	0.992936	1.42626	2		M5
path:map00330	0.884503	0.96707	0.0369161	0.503185	0.722778	2		M5
path:map00333	0.694553	0.96707	0.0613026	-0.644444	-0.860653	1		M5
path:map00340	0.975	0.988993	0.0678338	-0.414013	-0.676002	2		M5
path:map00350	0.937135	0.980221	0.0341946	0.46274	0.664684	2		M5
path:map00360	0.815789	0.96707	0.0406579	0.54443	0.782024	2		M5
path:map00400	0.978125	0.988993	0.067676	-0.404459	-0.660402	2		M5
path:map00401	0.809426	0.96707	0.05653	0.596825	0.793283	1		M5
path:map00430	0.729508	0.96707	0.0614364	0.631746	0.839699	1		M5
path:map00440	0.115237	0.697583	0.145516	0.833882	1.28604	3		M5
path:map00480	0.461066	0.933845	0.0847985	0.777778	1.0338	1		M5
path:map00500	0.754864	0.96707	0.0573667	-0.609524	-0.814017	1		M5
path:map00511	0.356459	0.927049	0.0701132	0.680568	1.09912	4		M5
path:map00513	0.0219754	0.399953	0.352488	-0.987302	-1.31854	1		M5
path:map00514	0.354508	0.927049	0.0999277	0.834921	1.10975	1		M5
path:map00520	0.952991	0.98548	0.0159485	0.352466	0.630924	7		M5
path:map00531	0.58125	0.96707	0.0956031	-0.557325	-0.910002	2		M5
path:map00540	0.4	0.933845	0.0571259	0.562203	1.06392	10		M5
path:map00541	0.30123	0.927049	0.110122	0.866667	1.15195	1		M5
path:map00543	0.112108	0.697583	0.287857	-0.686901	-1.26955	3		M5
path:map00550	0.893275	0.96707	0.0364549	0.497121	0.714068	2		M5
path:map00562	0.663876	0.96707	0.0409056	0.548488	0.885815	4		M5
path:map00564	0.00467088	0.212525	0.407018	0.953531	1.47057	3		M5
path:map00600	0.532423	0.933845	0.0487011	0.583826	0.981424	5		M5
path:map00603	0.0219754	0.399953	0.352488	-0.987302	-1.31854	1		M5
path:map00604	0.0219754	0.399953	0.352488	-0.987302	-1.31854	1		M5
path:map00620	0.212919	0.842417	0.0982123	0.74359	1.20091	4		M5
path:map00630	0.356557	0.927049	0.0995791	0.831746	1.10553	1		M5
path:map00640	0.533493	0.933845	0.0509083	0.608722	0.983093	4		M5
path:map00660	0.82377	0.96707	0.0557104	0.590476	0.784844	1		M5
path:map00680	0.429961	0.933845	0.0857844	-0.793651	-1.05992	1		M5
path:map00720	0.0289711	0.439394	0.352488	0.987302	1.31229	1		M5
path:map00730	0.596671	0.96707	0.0488971	0.606485	0.935343	3		M5
path:map00740	0.076223	0.697583	0.170932	0.793606	1.33407	5		M5
path:map00750	0.815789	0.96707	0.0406579	0.544586	0.782247	2		M5
path:map00760	0.910506	0.96707	0.0487011	-0.536508	-0.716504	1		M5
path:map00780	0.694553	0.96707	0.0613026	-0.644444	-0.860653	1		M5
path:map00785	0.526639	0.933845	0.0776799	0.736508	0.978945	1		M5
path:map00790	0.185635	0.842417	0.101714	0.70561	1.22195	6		M5
path:map00860	0.881579	0.96707	0.0370705	0.503253	0.722877	2		M5
path:map00900	0.595029	0.96707	0.0551352	0.650499	0.934381	2		M5
path:map00906	0.892996	0.96707	0.0495902	-0.542857	-0.724983	1		M5
path:map00910	0.29572	0.927049	0.107972	-0.860317	-1.14895	1		M5
path:map00920	0.183014	0.842417	0.107554	0.756555	1.22184	4		M5
path:map01053	0.896199	0.96707	0.0363018	0.494528	0.710343	2		M5
path:map01200	0.138122	0.739357	0.120985	0.734484	1.27195	6		M5
path:map01210	0.121729	0.697583	0.132147	0.760317	1.27811	5		M5
path:map01212	0.84375	0.96707	0.0751182	-0.493631	-0.806002	2		M5
path:map01230	0.0356415	0.46334	0.24134	0.707368	1.37154	12		M5
path:map01232	0.801536	0.96707	0.0353157	0.502537	0.775029	3		M5
path:map01240	0.868737	0.96707	0.0179363	0.383088	0.785025	22		M5
path:map01250	0.408466	0.933845	0.0576091	0.578868	1.05786	8		M5
path:map01310	0.29572	0.927049	0.107972	-0.860317	-1.14895	1		M5
path:map02010	0.860513	0.96707	0.020048	0.393971	0.745557	10		M5
path:map02020	0.504073	0.933845	0.0461379	0.513284	0.995223	12		M5
path:map02024	0.278027	0.927049	0.17822	-0.594249	-1.09831	3		M5
path:map02025	0.441388	0.933845	0.0597318	0.644553	1.04096	4		M5
path:map02026	0.482456	0.933845	0.0650878	0.703822	1.01097	2		M5
path:map02040	0.717213	0.96707	0.062249	0.638095	0.848138	1		M5
path:map02060	0.340643	0.927049	0.0828962	0.777518	1.11683	2		M5
path:map03018	0.413934	0.933845	0.0908241	0.796825	1.05912	1		M5
path:map03030	0.485656	0.933845	0.0819779	0.765079	1.01692	1		M5
path:map03083	0.354508	0.927049	0.0999277	0.834921	1.10975	1		M5
path:map03430	0.485656	0.933845	0.0819779	0.765079	1.01692	1		M5
path:map03440	0.665813	0.96707	0.043888	0.572474	0.88289	3		M5
path:map04011	0.497951	0.933845	0.0806388	0.755556	1.00426	1		M5
path:map04112	0.461066	0.933845	0.0847985	0.774603	1.02958	1		M5
path:map04142	0.657565	0.96707	0.0390355	0.535831	0.900744	5		M5
path:map04210	0.202869	0.842417	0.138022	0.914286	1.21524	1		M5
path:map04614	0.331967	0.927049	0.103958	0.847619	1.12663	1		M5
path:map04626	0.284836	0.927049	0.113787	0.87619	1.16461	1		M5
path:map04931	0.354508	0.927049	0.0999277	0.834921	1.10975	1		M5
path:map05111	0.990272	0.990272	0.0448645	-0.504762	-0.674107	1		M5
path:map05134	0.913934	0.96707	0.0509083	0.539683	0.717331	1		M5
path:map05231	0.0860656	0.697583	0.21925	0.968254	1.28698	1		M5
path:map00040	0.252016	0.880375	0.120985	-0.903846	-1.20351	1		M6
path:map00051	0.658807	0.880375	0.048022	0.642132	0.911892	2		M6
path:map00230	0.700416	0.880375	0.0452247	0.6093	0.865267	2		M6
path:map00350	0.159004	0.880375	0.152145	0.942308	1.27882	1		M6
path:map00500	0.480843	0.880375	0.078921	0.769231	1.04393	1		M6
path:map00520	0.925287	0.969349	0.0472587	0.538462	0.730752	1		M6
path:map00541	0.925287	0.969349	0.0472587	0.538462	0.730752	1		M6
path:map00680	0.711694	0.880375	0.0618406	-0.673077	-0.896229	1		M6
path:map00984	0.28294	0.880375	0.0902635	0.811963	1.15307	2		M6
path:map01232	0.630268	0.880375	0.0652353	0.692308	0.939538	1		M6
path:map01240	0.711694	0.880375	0.0618406	-0.673077	-0.896229	1		M6
path:map01250	0.925287	0.969349	0.0472587	0.538462	0.730752	1		M6
path:map01501	0.526256	0.880375	0.049391	0.632653	0.987965	4		M6
path:map02010	0.526256	0.880375	0.049391	0.632653	0.987965	4		M6
path:map02020	0.581311	0.880375	0.0476387	0.64	0.953873	3		M6
path:map02024	0.434604	0.880375	0.0534572	0.60823	1.04075	8		M6
path:map02030	0.720307	0.880375	0.0588438	0.653846	0.887342	1		M6
path:map04361	0.215726	0.880375	0.132147	-0.923077	-1.22911	1		M6
path:map05111	0.969349	0.969349	0.0451344	0.519231	0.704654	1		M6
path:map05146	0.312261	0.880375	0.103576	0.865385	1.17442	1		M6
path:map05206	0.215726	0.880375	0.132147	-0.923077	-1.22911	1		M6
path:map05226	0.312261	0.880375	0.103576	0.865385	1.17442	1		M6
path:map00010	0.996169	1	0.0242859	0.373333	0.553807	3		M7
path:map00030	0.573209	0.980407	0.0962406	-0.582781	-0.93945	2		M7
path:map00040	0.932	1	0.0488971	-0.546053	-0.734188	1		M7
path:map00051	0.204	0.658958	0.135741	-0.894737	-1.20301	1		M7
path:map00052	0.573209	0.980407	0.0962406	-0.582781	-0.93945	2		M7
path:map00190	0.0671937	0.643139	0.245042	0.980263	1.31543	1		M7
path:map00220	0.808	1	0.0554793	-0.598684	-0.804953	1		M7
path:map00230	0.500532	0.980407	0.048506	0.594506	0.995243	6		M7
path:map00240	0.216374	0.658958	0.109684	0.84106	1.19961	2		M7
path:map00250	0.836	1	0.0538979	-0.592105	-0.796107	1		M7
path:map00270	0.953271	1	0.0687943	-0.430464	-0.693912	2		M7
path:map00280	0.00742898	0.165914	0.407018	1	1.34191	1		M7
path:map00311	0.681818	1	0.0629395	0.651316	0.874008	1		M7
path:map00330	0.0459075	0.512633	0.321776	-0.860927	-1.38782	2		M7
path:map00332	0.0459075	0.512633	0.321776	-0.860927	-1.38782	2		M7
path:map00400	0.952	1	0.0479259	-0.532895	-0.716496	1		M7
path:map00430	1	1	0.045679	0	0	1		M7
path:map00450	0.602	0.980407	0.0696133	-0.697368	-0.937637	1		M7
path:map00500	0.328767	0.82109	0.164406	-0.586667	-1.07504	3		M7
path:map00520	0.573209	0.980407	0.0962406	-0.582781	-0.93945	2		M7
path:map00521	0.74	1	0.0596037	-0.631579	-0.849181	1		M7
path:map00540	0.758893	1	0.057853	0.611842	0.821038	1		M7
path:map00550	0.654206	0.996177	0.0886261	-0.556291	-0.896747	2		M7
path:map00564	0.968847	1	0.0679923	-0.417219	-0.67256	2		M7
path:map00565	0.824111	1	0.0540088	0.585526	0.785724	1		M7
path:map00590	0.824111	1	0.0540088	0.585526	0.785724	1		M7
path:map00591	0.824111	1	0.0540088	0.585526	0.785724	1		M7
path:map00592	0.824111	1	0.0540088	0.585526	0.785724	1		M7
path:map00620	0.523392	0.980407	0.0611693	0.695364	0.991804	2		M7
path:map00640	0.147661	0.658958	0.13649	0.886956	1.26507	2		M7
path:map00760	0.315453	0.82109	0.0797706	0.744283	1.10408	3		M7
path:map00785	0.00742898	0.165914	0.407018	1	1.34191	1		M7
path:map00790	0.54	0.980407	0.0751182	-0.730263	-0.981866	1		M7
path:map00791	0.808	1	0.0554793	-0.598684	-0.804953	1		M7
path:map00860	0.614583	0.980407	0.0429311	0.592046	0.929224	4		M7
path:map00910	0.972332	1	0.0464155	0.513158	0.688612	1		M7
path:map00920	0.732087	1	0.0824344	-0.523179	-0.843369	2		M7
path:map00946	0.706	1	0.0618406	-0.651316	-0.875718	1		M7
path:map01053	0.152	0.658958	0.159647	-0.921053	-1.23839	1		M7
path:map01210	0.00742898	0.165914	0.407018	1	1.34191	1		M7
path:map01230	0.347826	0.82109	0.204295	-0.543624	-1.06313	4		M7
path:map01232	0.216374	0.658958	0.109684	0.84106	1.19961	2		M7
path:map01240	0.0310152	0.512633	0.352488	-0.744966	-1.45689	4		M7
path:map01250	0.573209	0.980407	0.0962406	-0.582781	-0.93945	2		M7
path:map01310	0.972332	1	0.0464155	0.513158	0.688612	1		M7
path:map01503	0.526	0.980407	0.0764767	-0.736842	-0.990711	1		M7
path:map02010	0.418605	0.905521	0.237794	-0.47973	-1.005	5		M7
path:map02020	0.355397	0.82109	0.0623861	0.604421	1.07588	10		M7
path:map02024	0.641745	0.996177	0.0897105	-0.562914	-0.907423	2		M7
path:map02025	0.187135	0.658958	0.119348	0.863817	1.23207	2		M7
path:map02026	0.353755	0.82109	0.0978773	0.822368	1.10355	1		M7
path:map04013	0.173913	0.658958	0.147331	0.927632	1.2448	1		M7
path:map04068	0.173913	0.658958	0.147331	0.927632	1.2448	1		M7
path:map04112	0.592885	0.980407	0.0697793	0.703947	0.944635	1		M7
path:map04141	0.292	0.815167	0.110565	-0.848684	-1.14109	1		M7
path:map04146	0.173913	0.658958	0.147331	0.927632	1.2448	1		M7
path:map04211	0.173913	0.658958	0.147331	0.927632	1.2448	1		M7
path:map04212	0.173913	0.658958	0.147331	0.927632	1.2448	1		M7
path:map04213	0.210526	0.658958	0.111463	0.847682	1.20906	2		M7
path:map04350	0.901186	1	0.0498907	0.546053	0.732754	1		M7
path:map04360	0.901186	1	0.0498907	0.546053	0.732754	1		M7
path:map04514	0.901186	1	0.0498907	0.546053	0.732754	1		M7
path:map04974	0.418972	0.905521	0.0880945	0.796053	1.06823	1		M7
path:map05016	0.173913	0.658958	0.147331	0.927632	1.2448	1		M7
path:map05152	0.268775	0.782952	0.11524	0.868421	1.16534	1		M7
path:map05208	0.173913	0.658958	0.147331	0.927632	1.2448	1		M7
path:map05417	0.173913	0.658958	0.147331	0.927632	1.2448	1		M7
path:map00010	0.0439684	0.637542	0.227987	0.833555	1.35656	5		M8
path:map00020	0.186701	0.669294	0.110565	0.807843	1.21909	3		M8
path:map00030	0.710294	0.971553	0.0472587	0.617076	0.876374	2		M8
path:map00040	0.23839	0.669294	0.158514	-0.71875	-1.16353	2		M8
path:map00051	0.726471	0.972353	0.0462303	0.602739	0.856012	2		M8
path:map00052	0.223529	0.669294	0.107972	0.83445	1.18509	2		M8
path:map00071	0.169165	0.669294	0.156312	0.92607	1.22431	1		M8
path:map00121	0.642398	0.931478	0.0697793	0.688716	0.910518	1		M8
path:map00130	0.429907	0.850042	0.0835991	-0.774319	-1.0397	1		M8
path:map00220	0.789474	0.972372	0.0780892	-0.511719	-0.828381	2		M8
path:map00230	0.953777	0.989636	0.0195288	0.386988	0.629802	5		M8
path:map00240	0.813299	0.972372	0.0345664	0.513725	0.775246	3		M8
path:map00250	0.968031	0.989636	0.0259034	0.401909	0.606508	3		M8
path:map00260	0.897059	0.972372	0.0365315	0.5	0.710102	2		M8
path:map00270	0.978261	0.989636	0.0253416	0.384314	0.579955	3		M8
path:map00280	0.663812	0.931478	0.0681513	0.677043	0.895085	1		M8
path:map00300	0.898977	0.972372	0.0297065	0.463462	0.699396	3		M8
path:map00310	0.849589	0.972372	0.0282924	0.472415	0.743914	4		M8
path:map00330	0.609871	0.931478	0.0439759	0.586881	0.924164	4		M8
path:map00340	0.48785	0.922674	0.0768737	-0.750973	-1.00836	1		M8
path:map00350	0.358824	0.807014	0.08042	0.774845	1.10044	2		M8
path:map00362	0.654206	0.931478	0.062249	-0.66537	-0.893413	1		M8
path:map00380	0.551402	0.931478	0.0706196	-0.723735	-0.971783	1		M8
path:map00400	0.349036	0.807014	0.103576	0.840467	1.11114	1		M8
path:map00405	0.179439	0.669294	0.140406	-0.910506	-1.22257	1		M8
path:map00410	0.663812	0.931478	0.0681513	0.677043	0.895085	1		M8
path:map00450	0.59335	0.931478	0.049094	0.631373	0.952784	3		M8
path:map00470	0.714706	0.971553	0.0469759	0.612472	0.869835	2		M8
path:map00500	0.373529	0.812426	0.0782955	0.765186	1.08672	2		M8
path:map00520	0.648598	0.931478	0.0626618	-0.669261	-0.898638	1		M8
path:map00523	0.0248278	0.637542	0.352488	0.992218	1.31176	1		M8
path:map00550	0.0529412	0.657983	0.237794	0.939169	1.33381	2		M8
path:map00552	0.424149	0.850042	0.114751	-0.636719	-1.03073	2		M8
path:map00561	0.235514	0.669294	0.120433	-0.879377	-1.18077	1		M8
path:map00564	0.768542	0.972372	0.0372254	0.539882	0.814718	3		M8
path:map00600	0.626471	0.931478	0.0530213	0.649354	0.922215	2		M8
path:map00603	0.235514	0.669294	0.120433	-0.879377	-1.18077	1		M8
path:map00620	0.0439684	0.637542	0.227987	0.833555	1.35656	5		M8
path:map00625	0.205882	0.669294	0.113313	0.843762	1.19831	2		M8
path:map00626	0.169165	0.669294	0.156312	0.92607	1.22431	1		M8
path:map00633	0.199765	0.669294	0.100991	0.767717	1.20893	4		M8
path:map00640	0.157835	0.669294	0.113313	0.76203	1.24016	5		M8
path:map00643	0.0421743	0.637542	0.321776	0.980545	1.29633	1		M8
path:map00650	0.284958	0.729156	0.0753094	0.654775	1.12265	7		M8
path:map00670	0.219118	0.669294	0.10925	0.837832	1.18989	2		M8
path:map00680	0.149646	0.669294	0.109684	0.653032	1.20368	13		M8
path:map00710	0.824411	0.972372	0.0577309	0.595331	0.787058	1		M8
path:map00720	0.195975	0.669294	0.0959207	0.690903	1.18459	7		M8
path:map00760	0.769821	0.972372	0.0371479	0.5388	0.813085	3		M8
path:map00790	0.400428	0.849689	0.095288	0.81323	1.07513	1		M8
path:map00791	0.990654	0.990654	0.0430173	-0.509728	-0.684428	1		M8
path:map00860	0.0354334	0.637542	0.321776	-0.890625	-1.44176	2		M8
path:map00920	0.863686	0.972372	0.0234376	0.461334	0.767661	6		M8
path:map00970	0.555882	0.931478	0.0585938	0.686171	0.974502	2		M8
path:map00980	0.562617	0.931478	0.0696133	-0.715953	-0.961334	1		M8
path:map00997	0.785047	0.972372	0.053677	-0.595331	-0.79937	1		M8
path:map00998	0.785047	0.972372	0.053677	-0.595331	-0.79937	1		M8
path:map01059	0.250467	0.669294	0.116234	-0.871595	-1.17032	1		M8
path:map01200	0.0888889	0.669294	0.147331	0.674238	1.25161	14		M8
path:map01210	0.16009	0.669294	0.112379	0.759215	1.23558	5		M8
path:map01220	0.182353	0.669294	0.121543	0.857081	1.21723	2		M8
path:map01230	0.658824	0.931478	0.188204	-0.384921	-0.903626	6		M8
path:map01232	0.881316	0.972372	0.0263947	0.452756	0.712956	4		M8
path:map01240	0.899168	0.972372	0.0180906	0.416155	0.731177	8		M8
path:map01250	0.0397059	0.637542	0.276501	0.950245	1.34954	2		M8
path:map01501	0.0749465	0.669294	0.24134	0.968872	1.2809	1		M8
path:map02010	0.643434	0.931478	0.0344919	0.501709	0.931341	14		M8
path:map02020	0.418294	0.850042	0.0551352	0.591305	1.04842	9		M8
path:map02024	0.639594	0.931478	0.0350151	0.509012	0.925497	11		M8
path:map02025	0.152174	0.669294	0.124434	0.824462	1.24417	3		M8
path:map02026	0.182139	0.669294	0.10673	0.776431	1.22265	4		M8
path:map02040	0.877944	0.972372	0.054794	0.571984	0.756193	1		M8
path:map03070	0.194861	0.669294	0.144631	0.914397	1.20888	1		M8
path:map03258	0.213084	0.669294	0.127505	-0.891051	-1.19644	1		M8
path:map03410	0.342612	0.807014	0.104733	0.844358	1.11628	1		M8
path:map03440	0.145794	0.669294	0.157403	-0.929961	-1.24869	1		M8
path:map04071	0.601713	0.931478	0.0730744	0.696498	0.920806	1		M8
path:map04111	0.959315	0.989636	0.0507028	0.525292	0.694463	1		M8
path:map04112	0.445396	0.861099	0.0891647	0.77821	1.02883	1		M8
path:map04122	0.361765	0.807014	0.0799859	0.770231	1.09388	2		M8
path:map04137	0.590654	0.931478	0.0672065	-0.70428	-0.94566	1		M8
path:map04624	0.33833	0.807014	0.105521	0.848249	1.12143	1		M8
path:map04820	0.916488	0.972372	0.052805	0.540856	0.71504	1		M8
path:map04974	0.916488	0.972372	0.052805	0.540856	0.71504	1		M8
path:map04981	0.82227	0.972372	0.057853	0.599222	0.792202	1		M8
path:map05111	0.243243	0.669294	0.191892	-0.65098	-1.17939	3		M8
path:map05134	0.25387	0.669294	0.153159	-0.714844	-1.1572	2		M8
path:map00010	0.225686	1	0.0972151	0.840652	1.21344	3		M9
path:map00030	0.111111	1	0.183024	0.97561	1.26809	1		M9
path:map00051	0.111111	1	0.183024	0.97561	1.26809	1		M9
path:map00052	0.529577	1	0.0588438	0.726845	0.992929	2		M9
path:map00061	0.619586	1	0.0652353	0.731707	0.951071	1		M9
path:map00270	1	1	0.0429311	0.512195	0.665749	1		M9
path:map00330	0.910828	1	0.0526973	-0.560976	-0.729764	1		M9
path:map00400	0.386412	1	0.0968878	-0.853659	-1.11051	1		M9
path:map00440	0.777778	1	0.0544556	0.634146	0.824261	1		M9
path:map00500	0.529577	1	0.0588438	0.726845	0.992929	2		M9
path:map00520	0.529577	1	0.0588438	0.726845	0.992929	2		M9
path:map00521	0.529577	1	0.0588438	0.726845	0.992929	2		M9
path:map00524	0.529577	1	0.0588438	0.726845	0.992929	2		M9
path:map00543	0.647558	1	0.0689567	-0.707317	-0.920138	1		M9
path:map00550	0.64507	1	0.0496901	0.668015	0.912562	2		M9
path:map00680	0.23662	1	0.101714	0.875	1.19532	2		M9
path:map00710	0.111111	1	0.183024	0.97561	1.26809	1		M9
path:map00740	0.169492	1	0.145516	0.95122	1.23639	1		M9
path:map00760	0.963907	1	0.0500923	-0.536585	-0.698036	1		M9
path:map00780	0.441614	1	0.0891647	-0.829268	-1.07878	1		M9
path:map00790	0.677282	1	0.0667426	-0.682927	-0.888409	1		M9
path:map00860	0.742042	1	0.031637	0.56678	0.86636	6		M9
path:map01200	0.529577	1	0.0588438	0.726845	0.992929	2		M9
path:map01212	0.619586	1	0.0652353	0.731707	0.951071	1		M9
path:map01230	0.871622	1	0.0774768	-0.5	-0.781043	2		M9
path:map01240	0.851892	1	0.0237209	0.495627	0.766862	7		M9
path:map01250	0.529577	1	0.0588438	0.726845	0.992929	2		M9
path:map01502	0.783784	1	0.0831291	-0.525	-0.820095	2		M9
path:map02020	0.421127	1	0.0699459	0.79689	1.08862	2		M9
path:map02024	1	1	0.0429311	0.512195	0.665749	1		M9
path:map02026	1	1	0.0429311	0.512195	0.665749	1		M9
path:map03030	0.749529	1	0.0561767	0.658537	0.855964	1		M9
path:map03060	0.559322	1	0.0702813	0.756098	0.982773	1		M9
path:map03410	0.749529	1	0.0561767	0.658537	0.855964	1		M9
path:map03420	0.749529	1	0.0561767	0.658537	0.855964	1		M9
path:map03440	0.749529	1	0.0561767	0.658537	0.855964	1		M9
path:map04112	0.926761	1	0.0329431	0.5	0.68304	2		M9
path:map05111	1	1	0.0429311	0.512195	0.665749	1		M9
path:map00040	0.357143	0.909915	0.100991	0.811966	1.09466	1		M10
path:map00051	0.357143	0.909915	0.100991	0.811966	1.09466	1		M10
path:map00052	0.018325	0.558912	0.352488	0.943713	1.39385	3		M10
path:map00053	0.0810124	0.823626	0.287805	-0.73913	-1.32218	3		M10
path:map00130	0.752852	0.998347	0.0564118	-0.649573	-0.844498	1		M10
path:map00190	0.608696	0.977117	0.21925	-0.428571	-0.942535	6		M10
path:map00230	0.471338	0.958386	0.161979	-0.508772	-0.982944	4		M10
path:map00240	1	1	0.0479259	0.504274	0.679839	1		M10
path:map00261	0.299094	0.909915	0.138022	-0.715517	-1.1432	2		M10
path:map00270	0.73384	0.998347	0.0576091	-0.666667	-0.866722	1		M10
path:map00280	0.235294	0.909915	0.128789	0.880342	1.18684	1		M10
path:map00290	0.451681	0.950087	0.0873098	0.760684	1.02552	1		M10
path:map00330	0.905045	1	0.0365315	0.517064	0.728615	2		M10
path:map00410	0.752266	0.998347	0.0793435	-0.517241	-0.826412	2		M10
path:map00450	0.299094	0.909915	0.138022	-0.715517	-1.1432	2		M10
path:map00460	0.554896	0.977117	0.0590955	0.689121	0.971067	2		M10
path:map00500	0.802787	1	0.0264649	0.502775	0.801586	6		M10
path:map00520	0.307789	0.909915	0.0802023	0.765217	1.13021	3		M10
path:map00540	0.743346	0.998347	0.057006	-0.65812	-0.85561	1		M10
path:map00541	0.37605	0.909915	0.0978773	0.803419	1.08313	1		M10
path:map00543	0.771863	1	0.0552496	-0.641026	-0.833386	1		M10
path:map00550	0.596639	0.977117	0.0725352	0.683761	0.921815	1		M10
path:map00552	0.811787	1	0.052913	-0.615385	-0.800051	1		M10
path:map00561	0.844538	1	0.0557104	0.581197	0.783543	1		M10
path:map00572	0.678571	0.998347	0.0661326	0.649573	0.875725	1		M10
path:map00630	0.250742	0.909915	0.101351	0.827362	1.16587	2		M10
path:map00640	0.235294	0.909915	0.128789	0.880342	1.18684	1		M10
path:map00670	0.688213	0.998347	0.0606404	-0.692308	-0.900057	1		M10
path:map00720	0.235294	0.909915	0.128789	0.880342	1.18684	1		M10
path:map00730	0.0589354	0.823626	0.257206	-0.982906	-1.27786	1		M10
path:map00740	0.882353	1	0.053677	0.564103	0.760498	1		M10
path:map00770	0.752266	0.998347	0.0793435	-0.517241	-0.826412	2		M10
path:map00790	0.882353	1	0.053677	0.564103	0.760498	1		M10
path:map00920	0.912621	1	0.0949752	-0.434783	-0.777752	3		M10
path:map00940	0.37605	0.909915	0.0978773	0.794872	1.07161	1		M10
path:map00941	0.37605	0.909915	0.0978773	0.794872	1.07161	1		M10
path:map00945	0.37605	0.909915	0.0978773	0.794872	1.07161	1		M10
path:map00946	0.935361	1	0.0464155	-0.538462	-0.700044	1		M10
path:map00999	0.935361	1	0.0464155	-0.538462	-0.700044	1		M10
path:map01200	0.235294	0.909915	0.128789	0.880342	1.18684	1		M10
path:map01210	0.451681	0.950087	0.0873098	0.760684	1.02552	1		M10
path:map01230	0.451681	0.950087	0.0873098	0.760684	1.02552	1		M10
path:map01232	1	1	0.0479259	0.504274	0.679839	1		M10
path:map01240	0.535354	0.977117	0.193813	-0.451327	-0.961524	5		M10
path:map01250	0.37605	0.909915	0.0978773	0.803419	1.08313	1		M10
path:map01501	0.596639	0.977117	0.0725352	0.683761	0.921815	1		M10
path:map01503	0.743346	0.998347	0.057006	-0.65812	-0.85561	1		M10
path:map02010	0.175879	0.909915	0.113313	0.834783	1.23296	3		M10
path:map02020	0.224874	0.909915	0.0978773	0.806815	1.19165	3		M10
path:map02025	0.387833	0.909915	0.0902635	-0.837607	-1.08896	1		M10
path:map02026	0.960076	1	0.0452247	-0.529915	-0.688933	1		M10
path:map02030	0.516807	0.977117	0.0799859	0.717949	0.967906	1		M10
path:map02040	0.516807	0.977117	0.0799859	0.717949	0.967906	1		M10
path:map02060	0.018325	0.558912	0.352488	0.943713	1.39385	3		M10
path:map03070	0.969582	1	0.0447749	-0.521368	-0.677821	1		M10
path:map04011	0.0714286	0.823626	0.245042	0.974359	1.31359	1		M10
path:map04122	0.287072	0.909915	0.108394	-0.880342	-1.14452	1		M10
path:map04139	0.0714286	0.823626	0.245042	0.974359	1.31359	1		M10
path:map04980	0.235294	0.909915	0.128789	0.880342	1.18684	1		M10
path:map05111	0.59247	0.977117	0.0425878	0.598995	0.937085	5		M10
path:map05150	0.86692	1	0.0498907	-0.581197	-0.755604	1		M10
path:map00010	0.543478	0.777476	0.0589694	0.695833	0.982679	2		M11
path:map00020	0.0784314	0.514491	0.224966	0.958647	1.28238	1		M11
path:map00030	0.147059	0.514491	0.160801	0.928571	1.24215	1		M11
path:map00040	0.756663	0.916897	0.0333093	0.532319	0.81314	4		M11
path:map00051	0.360451	0.727295	0.0718276	0.738636	1.09625	3		M11
path:map00052	0.843373	0.944212	0.053677	-0.582707	-0.785566	1		M11
path:map00061	0.388489	0.727295	0.191892	-0.505703	-1.04629	4		M11
path:map00071	0.245098	0.565686	0.120985	0.883459	1.1818	1		M11
path:map00121	7.56098e-05	0.00778781	0.538434	0.996212	1.47853	3		M11
path:map00130	0.568273	0.796808	0.0727141	-0.710526	-0.957884	1		M11
path:map00140	0.978431	0.995	0.0457704	0.511278	0.683937	1		M11
path:map00190	0.956522	0.995	0.0327971	0.453672	0.640691	2		M11
path:map00196	0.621569	0.851802	0.0670513	0.703008	0.940413	1		M11
path:map00220	0.165207	0.514491	0.11725	0.832005	1.23482	3		M11
path:map00230	0.539977	0.777476	0.0488971	0.64466	0.984744	4		M11
path:map00240	0.447277	0.730359	0.0576091	0.676806	1.03385	4		M11
path:map00250	0.349241	0.727295	0.0662842	0.692799	1.10404	6		M11
path:map00260	0.835269	0.944212	0.0235085	0.480641	0.77528	7		M11
path:map00261	0.180632	0.514491	0.249247	-0.608365	-1.25869	4		M11
path:map00270	0.0791757	0.514491	0.16318	0.821654	1.30939	6		M11
path:map00290	0.807843	0.943996	0.0545681	0.597744	0.799603	1		M11
path:map00300	0.990496	0.995	0.0118236	0.334373	0.539348	7		M11
path:map00310	0.5	0.777476	0.0780892	0.770677	1.03093	1		M11
path:map00330	0.711472	0.8724	0.0362255	0.561888	0.858306	4		M11
path:map00340	0.82538	0.944212	0.0256225	0.491238	0.782835	6		M11
path:map00350	0.185507	0.514491	0.119348	0.859901	1.21438	2		M11
path:map00360	0.112641	0.514491	0.145516	0.871347	1.29321	3		M11
path:map00362	0.245098	0.565686	0.120985	0.883459	1.1818	1		M11
path:map00400	0.22403	0.562807	0.0978773	0.804815	1.19446	3		M11
path:map00401	0.185507	0.514491	0.119348	0.859901	1.21438	2		M11
path:map00440	0.445783	0.730359	0.0855357	-0.774436	-1.04404	1		M11
path:map00480	0.888235	0.954778	0.0501934	0.556391	0.744284	1		M11
path:map00500	0.7751	0.928318	0.0576091	-0.616541	-0.83118	1		M11
path:map00520	0.409545	0.727295	0.0597318	0.681079	1.0716	5		M11
path:map00523	0.427451	0.730359	0.08654	0.796992	1.06614	1		M11
path:map00531	0.13253	0.514491	0.172324	-0.93609	-1.26197	1		M11
path:map00540	0.677316	0.870788	0.0880945	-0.539623	-0.870913	2		M11
path:map00541	0.979937	0.995	0.0127959	0.366808	0.591667	7		M11
path:map00543	0.210863	0.556894	0.172324	-0.728302	-1.17543	2		M11
path:map00550	0.368116	0.727295	0.0782955	0.776393	1.09645	2		M11
path:map00561	0.628514	0.851802	0.067676	-0.680451	-0.917339	1		M11
path:map00564	0.314493	0.674849	0.086795	0.803029	1.13407	2		M11
path:map00571	0.913725	0.970245	0.0488971	0.541353	0.724169	1		M11
path:map00620	0.178959	0.514491	0.102822	0.767276	1.22273	6		M11
path:map00630	0.0898551	0.514491	0.17822	0.916461	1.29426	2		M11
path:map00640	0.174164	0.514491	0.249247	-0.583969	-1.2437	5		M11
path:map00650	0.815686	0.943996	0.0541201	0.593985	0.794574	1		M11
path:map00680	0.162319	0.514491	0.128789	0.8682	1.2261	2		M11
path:map00710	0.0784314	0.514491	0.224966	0.958647	1.28238	1		M11
path:map00720	0.0521437	0.514491	0.2114	0.887802	1.35615	4		M11
path:map00730	0.661342	0.869198	0.0894367	-0.543396	-0.877003	2		M11
path:map00740	0.572464	0.796808	0.05653	0.679245	0.959254	2		M11
path:map00750	0.639216	0.855055	0.0656814	0.68797	0.920298	1		M11
path:map00760	0.666667	0.869198	0.0636424	0.669173	0.895153	1		M11
path:map00770	0.797219	0.943834	0.0307753	0.511028	0.780615	4		M11
path:map00780	0.388489	0.727295	0.191892	-0.505703	-1.04629	4		M11
path:map00785	0.0386185	0.514491	0.321776	0.984962	1.31758	1		M11
path:map00790	0.453815	0.730359	0.0845557	-0.770677	-1.03897	1		M11
path:map00860	0.710843	0.8724	0.0617054	-0.650376	-0.876793	1		M11
path:map00910	0.0504361	0.514491	0.321776	-0.883019	-1.42513	2		M11
path:map00920	0.526104	0.777476	0.0766747	-0.729323	-0.983225	1		M11
path:map00950	0.266667	0.597101	0.11524	0.87594	1.17175	1		M11
path:map00960	0.185507	0.514491	0.119348	0.859901	1.21438	2		M11
path:map00970	0.710843	0.8724	0.0617054	-0.650376	-0.876793	1		M11
path:map01200	0.0509761	0.514491	0.206588	0.839016	1.33705	6		M11
path:map01210	0.684795	0.870788	0.0359969	0.562153	0.88448	5		M11
path:map01212	0.388489	0.727295	0.191892	-0.505703	-1.04629	4		M11
path:map01220	0.245098	0.565686	0.120985	0.883459	1.1818	1		M11
path:map01230	0.995	0.995	0.00354274	0.319811	0.558168	20		M11
path:map01232	0.513141	0.777476	0.054794	0.674242	1.00068	3		M11
path:map01240	0.492447	0.777476	0.0466948	0.589336	1.00885	14		M11
path:map01250	0.979937	0.995	0.0127959	0.366808	0.591667	7		M11
path:map01501	0.289687	0.634846	0.0791317	0.744814	1.13773	4		M11
path:map02010	0.189812	0.514491	0.249247	-0.422481	-1.08439	9		M11
path:map02020	0.88989	0.954778	0.0161937	0.445656	0.776135	19		M11
path:map02024	0.371809	0.727295	0.0643583	0.695301	1.09397	5		M11
path:map02025	0.447826	0.730359	0.0683111	0.741341	1.04695	2		M11
path:map02026	0.888235	0.954778	0.0501934	0.56015	0.749313	1		M11
path:map02040	0.403922	0.727295	0.0897105	0.808271	1.08122	1		M11
path:map02060	0.247144	0.565686	0.0817516	0.700149	1.15065	8		M11
path:map03018	0.542169	0.777476	0.0751182	-0.718045	-0.968021	1		M11
path:map03030	0.417671	0.729154	0.0891647	-0.789474	-1.06432	1		M11
path:map03040	0.158824	0.514491	0.154191	0.924812	1.23712	1		M11
path:map03060	0.17451	0.514491	0.146416	0.913534	1.22203	1		M11
path:map03070	0.17451	0.514491	0.146416	0.913534	1.22203	1		M11
path:map03430	0.0529412	0.514491	0.276501	0.969925	1.29747	1		M11
path:map04010	0.158824	0.514491	0.154191	0.924812	1.23712	1		M11
path:map04112	0.853035	0.944759	0.0756946	-0.486792	-0.785649	2		M11
path:map04113	0.523529	0.777476	0.0756946	0.759398	1.01585	1		M11
path:map04141	0.158824	0.514491	0.154191	0.924812	1.23712	1		M11
path:map04142	0.13253	0.514491	0.172324	-0.93609	-1.26197	1		M11
path:map04144	0.158824	0.514491	0.154191	0.924812	1.23712	1		M11
path:map04213	0.404348	0.727295	0.0734381	0.762264	1.0765	2		M11
path:map04612	0.158824	0.514491	0.154191	0.924812	1.23712	1		M11
path:map04915	0.158824	0.514491	0.154191	0.924812	1.23712	1		M11
path:map05017	0.156522	0.514491	0.131458	0.86996	1.22859	2		M11
path:map05020	0.158824	0.514491	0.154191	0.924812	1.23712	1		M11
path:map05111	0.184241	0.514491	0.105125	0.80183	1.22483	4		M11
path:map05134	0.158824	0.514491	0.154191	0.924812	1.23712	1		M11
path:map05145	0.158824	0.514491	0.154191	0.924812	1.23712	1		M11
path:map05162	0.158824	0.514491	0.154191	0.924812	1.23712	1		M11
path:map05168	0.223529	0.562807	0.127505	0.894737	1.19689	1		M11
path:map05417	0.158824	0.514491	0.154191	0.924812	1.23712	1		M11
path:map00010	0.273408	0.798485	0.0862866	0.759678	1.15052	3		M12
path:map00020	0.157791	0.696404	0.155242	0.92233	1.23443	1		M12
path:map00030	0.604245	0.828684	0.0471642	0.613861	0.929686	3		M12
path:map00040	0.541872	0.828684	0.130106	-0.514851	-0.939283	3		M12
path:map00051	0.604245	0.828684	0.0471642	0.613861	0.929686	3		M12
path:map00121	0.984221	0.984221	0.0457704	0.514563	0.688683	1		M12
path:map00230	0.962547	0.981798	0.0249197	0.410796	0.622146	3		M12
path:map00270	0.71246	0.845011	0.0852885	-0.529412	-0.849022	2		M12
path:map00280	0.313131	0.798485	0.10673	-0.84466	-1.12199	1		M12
path:map00300	0.899408	0.955621	0.0498907	0.563107	0.753653	1		M12
path:map00330	0.465483	0.828684	0.0822055	0.76699	1.02653	1		M12
path:map00400	0.804734	0.93276	0.0550211	0.601942	0.805629	1		M12
path:map00542	0.383838	0.828684	0.0943564	-0.815534	-1.08331	1		M12
path:map00552	0.123153	0.696404	0.287857	-0.722772	-1.31861	3		M12
path:map00564	0.282051	0.798485	0.111918	0.84466	1.13048	1		M12
path:map00620	0.0611735	0.62397	0.202072	0.900541	1.36386	3		M12
path:map00630	0.449704	0.828684	0.0840746	0.776699	1.03952	1		M12
path:map00633	0.0149019	0.62397	0.38073	1	1.33838	1		M12
path:map00640	0.0898551	0.654658	0.17822	0.908569	1.30651	2		M12
path:map00650	0.413043	0.828684	0.0723571	0.737501	1.06052	2		M12
path:map00680	0.417347	0.828684	0.0549074	0.571573	1.04684	12		M12
path:map00720	0.0449275	0.62397	0.257206	0.931373	1.33931	2		M12
path:map00730	0.885602	0.955621	0.0506004	0.572816	0.766647	1		M12
path:map00760	0.682446	0.828684	0.0628004	0.650485	0.870599	1		M12
path:map00860	0.585518	0.828684	0.0486034	0.628444	0.951771	3		M12
path:map00900	0.313131	0.798485	0.10673	-0.84466	-1.12199	1		M12
path:map00910	0.476768	0.828684	0.0822055	-0.76699	-1.01882	1		M12
path:map00970	0.0767677	0.652525	0.231127	-0.970874	-1.28965	1		M12
path:map01200	0.363731	0.828684	0.0621124	0.608199	1.0828	9		M12
path:map01210	0.899408	0.955621	0.0498907	0.563107	0.753653	1		M12
path:map01230	0.569845	0.828684	0.0444181	0.585859	0.962832	5		M12
path:map01240	0.664352	0.828684	0.0393562	0.565666	0.892393	4		M12
path:map02010	0.0565541	0.62397	0.321776	-0.494737	-1.2252	9		M12
path:map02060	0.669565	0.828684	0.0492918	0.617647	0.888171	2		M12
path:map03020	0.923232	0.960915	0.0497903	-0.543689	-0.722203	1		M12
path:map03030	0.848485	0.955621	0.053677	-0.592233	-0.786686	1		M12
path:map03060	0.484058	0.828684	0.0645031	0.706644	1.01615	2		M12
path:map03070	0.484058	0.828684	0.0645031	0.706644	1.01615	2		M12
path:map03320	0.313131	0.798485	0.10673	-0.84466	-1.12199	1		M12
path:map03410	0.248485	0.798485	0.122108	-0.873786	-1.16068	1		M12
path:map04064	0.658586	0.828684	0.0656814	-0.679612	-0.902754	1		M12
path:map04120	0.297101	0.798485	0.0899861	0.792637	1.1398	2		M12
path:map04144	0.116371	0.696404	0.183024	0.941748	1.26042	1		M12
path:map04145	0.0391304	0.62397	0.276501	0.941176	1.3534	2		M12
path:map04514	0.177515	0.696404	0.145516	0.912621	1.22144	1		M12
path:map04625	0.658586	0.828684	0.0656814	-0.679612	-0.902754	1		M12
path:map04640	0.177515	0.696404	0.145516	0.912621	1.22144	1		M12
path:map04660	0.658586	0.828684	0.0656814	-0.679612	-0.902754	1		M12
path:map04662	0.658586	0.828684	0.0656814	-0.679612	-0.902754	1		M12
path:map05131	0.658586	0.828684	0.0656814	-0.679612	-0.902754	1		M12
path:map05152	0.15942	0.696404	0.130106	0.857052	1.23243	2		M12
path:map00010	0.830153	0.965326	0.052057	0.60274	0.788055	1		M13
path:map00030	0.830153	0.965326	0.052057	0.60274	0.788055	1		M13
path:map00040	0.395397	0.965326	0.0946646	-0.821918	-1.08188	1		M13
path:map00051	0.830153	0.965326	0.052057	0.60274	0.788055	1		M13
path:map00052	0.184466	0.965326	0.231127	-0.704225	-1.23568	3		M13
path:map00130	0.888136	0.96848	0.0766747	-0.486111	-0.761489	2		M13
path:map00190	0.447761	0.965326	0.261664	-0.441176	-0.97393	6		M13
path:map00220	0.803347	0.965326	0.057853	-0.616438	-0.811408	1		M13
path:map00240	0.803347	0.965326	0.057853	-0.616438	-0.811408	1		M13
path:map00250	0.803347	0.965326	0.057853	-0.616438	-0.811408	1		M13
path:map00300	0.502092	0.965326	0.0813027	-0.767123	-1.00975	1		M13
path:map00311	0.959924	0.968619	0.0454059	0.534247	0.698503	1		M13
path:map00440	0.822176	0.965326	0.0567672	-0.60274	-0.793377	1		M13
path:map00460	0.715481	0.965326	0.0633597	-0.657534	-0.865502	1		M13
path:map00470	0.502092	0.965326	0.0813027	-0.767123	-1.00975	1		M13
path:map00500	0.84466	0.965326	0.0995791	-0.450704	-0.790838	3		M13
path:map00510	0.740586	0.965326	0.0617054	-0.643836	-0.847471	1		M13
path:map00511	0.665272	0.965326	0.0668966	-0.684932	-0.901565	1		M13
path:map00520	0.359833	0.965326	0.100279	-0.835616	-1.09991	1		M13
path:map00541	0.359833	0.965326	0.100279	-0.835616	-1.09991	1		M13
path:map00543	0.290795	0.965326	0.113787	-0.876712	-1.154	1		M13
path:map00550	0.502092	0.965326	0.0813027	-0.767123	-1.00975	1		M13
path:map00680	0.830153	0.965326	0.052057	0.60274	0.788055	1		M13
path:map00710	0.830153	0.965326	0.052057	0.60274	0.788055	1		M13
path:map00760	0.638075	0.965326	0.0689567	-0.69863	-0.919596	1		M13
path:map00790	0.150628	0.965326	0.164406	-0.945205	-1.24416	1		M13
path:map00860	0.313808	0.965326	0.10882	-0.863014	-1.13597	1		M13
path:map00946	0.715481	0.965326	0.0633597	-0.657534	-0.865502	1		M13
path:map00998	0.822176	0.965326	0.0567672	-0.60274	-0.793377	1		M13
path:map00999	0.715481	0.965326	0.0633597	-0.657534	-0.865502	1		M13
path:map01200	0.830153	0.965326	0.052057	0.60274	0.788055	1		M13
path:map01230	0.830153	0.965326	0.052057	0.60274	0.788055	1		M13
path:map01240	0.699029	0.965326	0.111463	-0.492958	-0.864979	3		M13
path:map01250	0.359833	0.965326	0.100279	-0.835616	-1.09991	1		M13
path:map01502	0.502092	0.965326	0.0813027	-0.767123	-1.00975	1		M13
path:map02010	0.90795	0.96848	0.052163	-0.561644	-0.739283	1		M13
path:map02020	0.0449198	0.886049	0.21925	0.779412	1.38107	6		M13
path:map02024	0.188931	0.965326	0.138022	0.90411	1.18208	1		M13
path:map02025	0.516901	0.965326	0.0599892	0.695439	0.99231	2		M13
path:map02026	0.4	0.965326	0.0725352	0.737698	1.05261	2		M13
path:map02030	0.0553781	0.886049	0.195789	0.738995	1.3479	7		M13
path:map02040	0.000410717	0.0197144	0.498493	0.778465	1.61258	18		M13
path:map03070	0.968619	0.968619	0.0491928	-0.520548	-0.685189	1		M13
path:map04137	0.878661	0.96848	0.053677	-0.575342	-0.757315	1		M13
path:map05014	0.196653	0.965326	0.142057	-0.917808	-1.2081	1		M13
path:map05022	0.196653	0.965326	0.142057	-0.917808	-1.2081	1		M13
path:map05111	0.290795	0.965326	0.113787	-0.876712	-1.154	1		M13
path:map05135	0.968619	0.968619	0.0491928	-0.520548	-0.685189	1		M13
path:map00030	0.965714	1	0.0450443	0.506024	0.669486	1		M14
path:map00051	0.471698	0.966981	0.0847985	-0.759036	-1.01372	1		M14
path:map00052	0.00839309	0.172058	0.38073	0.941839	1.49261	6		M14
path:map00230	0.706499	1	0.0640704	-0.650602	-0.868907	1		M14
path:map00240	0.067086	0.682032	0.252961	-0.975904	-1.30336	1		M14
path:map00270	0.150476	0.682032	0.156312	0.939759	1.24333	1		M14
path:map00300	0.841905	1	0.0513223	0.578313	0.765126	1		M14
path:map00330	0.851153	1	0.0552496	-0.578313	-0.772362	1		M14
path:map00430	0.700952	1	0.0598603	0.662651	0.876707	1		M14
path:map00450	0.150476	0.682032	0.156312	0.939759	1.24333	1		M14
path:map00500	0.965714	1	0.0450443	0.518072	0.685426	1		M14
path:map00520	0.819706	1	0.057006	-0.590361	-0.788452	1		M14
path:map00540	0.826667	1	0.052163	0.590361	0.781067	1		M14
path:map00552	0.932914	1	0.0510114	-0.542169	-0.724089	1		M14
path:map00680	0.249524	0.682032	0.117766	0.879518	1.16363	1		M14
path:map00720	0.249524	0.682032	0.117766	0.879518	1.16363	1		M14
path:map00740	0.515723	1	0.0799859	-0.722892	-0.965452	1		M14
path:map00760	0.758967	1	0.0431037	0.560976	0.802787	2		M14
path:map00920	0.329524	0.838998	0.0999277	0.855422	1.13175	1		M14
path:map00970	0.662857	1	0.0625237	0.686747	0.908588	1		M14
path:map01200	0.249524	0.682032	0.117766	0.879518	1.16363	1		M14
path:map01230	0.150476	0.682032	0.156312	0.939759	1.24333	1		M14
path:map01232	0.067086	0.682032	0.252961	-0.975904	-1.30336	1		M14
path:map01240	0.764706	1	0.0427591	0.552401	0.790516	2		M14
path:map01501	0.180294	0.682032	0.149208	-0.927711	-1.239	1		M14
path:map02010	0.437949	0.945047	0.052913	0.653246	1.06748	10		M14
path:map02020	0.942266	1	0.0180906	0.38802	0.614927	6		M14
path:map02024	0.230608	0.682032	0.130106	-0.903614	-1.20681	1		M14
path:map02025	0.146104	0.682032	0.2114	-0.792683	-1.26114	2		M14
path:map02030	0.249524	0.682032	0.117766	0.891566	1.17957	1		M14
path:map02060	0.0070514	0.172058	0.407018	0.959249	1.48973	5		M14
path:map03020	0.347877	0.838998	0.0706196	0.725297	1.10322	4		M14
path:map03030	0.737143	1	0.0574877	0.638554	0.844827	1		M14
path:map03060	0.987088	1	0.0307753	0.396352	0.567202	2		M14
path:map03070	0.993606	1	0.0244974	0.37037	0.545375	3		M14
path:map03430	0.737143	1	0.0574877	0.638554	0.844827	1		M14
path:map03440	0.737143	1	0.0574877	0.638554	0.844827	1		M14
path:map04111	0.40381	0.919788	0.0880945	0.819277	1.08393	1		M14
path:map04112	0.958071	1	0.0497903	-0.53012	-0.707998	1		M14
path:map04138	0.0985325	0.682032	0.206588	-0.963855	-1.28727	1		M14
path:map05111	1	1	0.04783	-0.506024	-0.675816	1		M14
path:map00010	0.835907	0.950845	0.0522693	-0.574074	-0.773287	1		M15
path:map00030	0.856716	0.962484	0.0393562	0.50498	0.721797	2		M15
path:map00040	0.961078	0.990347	0.0664364	-0.434944	-0.693343	2		M15
path:map00051	0.835907	0.950845	0.0522693	-0.574074	-0.773287	1		M15
path:map00052	0.372587	0.936166	0.0934449	-0.814815	-1.09757	1		M15
path:map00053	0.610039	0.936166	0.0672065	-0.685185	-0.922956	1		M15
path:map00130	0.7339	0.936166	0.0369933	0.547832	0.852248	4		M15
path:map00190	0.726899	0.936166	0.0617054	0.633333	0.846009	1		M15
path:map00195	0.378378	0.936166	0.0925529	-0.807407	-1.08759	1		M15
path:map00220	0.981774	0.990347	0.0222984	0.364007	0.566276	4		M15
path:map00230	0.404789	0.936166	0.0615707	0.662731	1.06133	5		M15
path:map00240	0.438155	0.936166	0.0538979	0.598409	1.03717	8		M15
path:map00250	0.714286	0.936166	0.0596037	-0.622222	-0.838144	1		M15
path:map00260	0.331713	0.936166	0.0745501	0.720302	1.12056	4		M15
path:map00261	0.455852	0.936166	0.0855357	0.77037	1.02906	1		M15
path:map00270	0.425373	0.936166	0.0723571	0.750929	1.07335	2		M15
path:map00300	0.904199	0.990347	0.0307037	0.448046	0.673169	3		M15
path:map00310	0.160131	0.936166	0.110122	0.742645	1.22985	6		M15
path:map00340	0.073922	0.936166	0.237794	0.977778	1.30612	1		M15
path:map00350	0.216216	0.936166	0.128789	-0.892593	-1.20234	1		M15
path:map00360	0.713911	0.936166	0.0418239	0.569608	0.855813	3		M15
path:map00362	0.709581	0.936166	0.0819779	-0.539033	-0.859271	2		M15
path:map00380	0.597536	0.936166	0.0713053	0.703704	0.94001	1		M15
path:map00405	0.486653	0.936166	0.0819779	0.755556	1.00927	1		M15
path:map00410	0.692946	0.936166	0.10208	-0.466418	-0.855139	3		M15
path:map00450	0.371642	0.936166	0.0793435	0.773234	1.10523	2		M15
path:map00460	0.597536	0.936166	0.0713053	0.703704	0.94001	1		M15
path:map00470	0.324971	0.936166	0.0723571	0.702519	1.12504	5		M15
path:map00480	0.517454	0.936166	0.0787114	0.740741	0.989484	1		M15
path:map00500	0.372587	0.936166	0.0934449	-0.814815	-1.09757	1		M15
path:map00520	0.0619684	0.936166	0.197822	0.857015	1.33324	4		M15
path:map00541	0.125257	0.936166	0.179782	0.948148	1.26654	1		M15
path:map00543	0.61191	0.936166	0.0701132	0.692593	0.925168	1		M15
path:map00550	0.0230684	0.936166	0.352488	-0.921933	-1.46965	2		M15
path:map00552	0.431343	0.936166	0.0716527	0.747212	1.06803	2		M15
path:map00561	0.0759754	0.936166	0.234393	0.974074	1.30117	1		M15
path:map00627	0.581365	0.936166	0.0512184	0.630597	0.947445	3		M15
path:map00630	0.771654	0.936166	0.0382417	0.535985	0.805294	3		M15
path:map00633	0.781853	0.936166	0.0553643	-0.6	-0.80821	1		M15
path:map00640	0.0759754	0.936166	0.234393	0.974074	1.30117	1		M15
path:map00643	0.597536	0.936166	0.0713053	0.703704	0.94001	1		M15
path:map00650	0.674362	0.936166	0.0409056	0.572806	0.8911	4		M15
path:map00660	0.419403	0.936166	0.0730744	0.752657	1.07582	2		M15
path:map00670	0.439854	0.936166	0.0606404	0.668858	1.04053	4		M15
path:map00680	0.401493	0.936166	0.0753094	0.760526	1.08707	2		M15
path:map00710	0.835907	0.950845	0.0522693	-0.574074	-0.773287	1		M15
path:map00720	0.591045	0.936166	0.0564118	0.655955	0.937596	2		M15
path:map00730	0.763473	0.936166	0.0780892	-0.513011	-0.817789	2		M15
path:map00760	0.105664	0.936166	0.1396	0.787132	1.30353	6		M15
path:map00770	0.692946	0.936166	0.10208	-0.466418	-0.855139	3		M15
path:map00785	0.68806	0.936166	0.049391	0.595012	0.850486	2		M15
path:map00790	0.90597	0.990347	0.036762	0.475836	0.680141	2		M15
path:map00860	0.566929	0.936166	0.0523759	0.6337	0.952108	3		M15
path:map00900	0.566929	0.936166	0.0523759	0.634286	0.952988	3		M15
path:map00910	0.716535	0.936166	0.0416557	0.567912	0.853263	3		M15
path:map00920	0.376671	0.936166	0.0681513	0.695719	1.08231	4		M15
path:map00997	0.0311809	0.936166	0.352488	0.992593	1.32591	1		M15
path:map01054	0.714286	0.936166	0.0596037	-0.622222	-0.838144	1		M15
path:map01200	0.726596	0.936166	0.0311335	0.501201	0.850893	7		M15
path:map01210	0.981774	0.990347	0.0222984	0.364007	0.566276	4		M15
path:map01230	0.976471	0.990347	0.152145	-0.309434	-0.698509	6		M15
path:map01232	0.603675	0.936166	0.0494905	0.620118	0.931702	3		M15
path:map01240	0.41289	0.936166	0.054794	0.576975	1.04985	12		M15
path:map01250	0.138996	0.936166	0.164406	-0.937037	-1.2622	1		M15
path:map01310	0.713433	0.936166	0.0477342	0.583776	0.834426	2		M15
path:map01501	0.444882	0.936166	0.0637845	0.694254	1.04309	3		M15
path:map01503	0.431343	0.936166	0.0716527	0.747212	1.06803	2		M15
path:map02010	0.594512	0.936166	0.0384787	0.531011	0.952243	11		M15
path:map02020	0.444555	0.936166	0.0510114	0.530606	1.02779	28		M15
path:map02024	0.486653	0.936166	0.0819779	0.755556	1.00927	1		M15
path:map02025	0.775934	0.936166	0.095288	-0.440299	-0.807252	3		M15
path:map02026	0.0332062	0.936166	0.321776	-0.555133	-1.3634	8		M15
path:map02030	0.222798	0.936166	0.0873098	0.666747	1.16869	9		M15
path:map02040	0.177202	0.936166	0.100633	0.686111	1.20263	9		M15
path:map03030	0.775449	0.936166	0.0772747	-0.509294	-0.811863	2		M15
path:map03410	0.979042	0.990347	0.0655321	-0.412639	-0.657787	2		M15
path:map03420	0.165975	0.936166	0.224966	-0.671642	-1.2314	3		M15
path:map03430	0.990347	0.990347	0.0445071	-0.507407	-0.683486	1		M15
path:map03440	0.990347	0.990347	0.0445071	-0.507407	-0.683486	1		M15
path:map03450	0.803089	0.949105	0.0541201	-0.592593	-0.798232	1		M15
path:map04112	0.666023	0.936166	0.0629395	-0.648148	-0.873066	1		M15
path:map04122	0.986486	0.990347	0.0446854	-0.511111	-0.688475	1		M15
path:map04142	0.191617	0.936166	0.175204	-0.769517	-1.22668	2		M15
path:map04210	0.46139	0.936166	0.0815265	-0.766667	-1.03271	1		M15
path:map04380	0.46139	0.936166	0.0815265	-0.766667	-1.03271	1		M15
path:map04620	0.46139	0.936166	0.0815265	-0.766667	-1.03271	1		M15
path:map04974	0.75154	0.936166	0.0601186	0.618519	0.826219	1		M15
path:map05111	0.575942	0.936166	0.0481184	0.610817	0.950232	4		M15
path:map05120	0.694045	0.936166	0.0639272	0.655556	0.875694	1		M15
path:map05150	0.321522	0.936166	0.0802023	0.75	1.12684	3		M15
path:map05323	0.46139	0.936166	0.0815265	-0.766667	-1.03271	1		M15
path:map00230	0.799611	0.963589	0.0546808	-0.609756	-0.81584	1		M16
path:map00250	0.206967	0.639637	0.13649	0.926829	1.22776	1		M16
path:map00270	0.963589	0.963589	0.0270265	0.388164	0.586386	3		M16
path:map00450	0.82963	0.963589	0.0404935	0.523345	0.755324	2		M16
path:map00480	0.361868	0.763943	0.0956031	-0.829268	-1.10954	1		M16
path:map00540	0.235656	0.639637	0.126876	0.902439	1.19545	1		M16
path:map00550	0.178988	0.639637	0.143759	-0.926829	-1.24008	1		M16
path:map00620	0.694553	0.963589	0.0613026	-0.658537	-0.881107	1		M16
path:map00630	0.0505837	0.480545	0.282013	-1	-1.33798	1		M16
path:map00633	0.942222	0.963589	0.0345664	0.426069	0.61493	2		M16
path:map00860	0.558519	0.963589	0.0587186	0.673362	0.971838	2		M16
path:map00920	0.699881	0.963589	0.0380842	0.561005	0.868184	4		M16
path:map00970	0.896296	0.963589	0.0369161	0.475	0.685549	2		M16
path:map01230	0.82963	0.963589	0.0404935	0.523345	0.755324	2		M16
path:map01240	0.116766	0.554641	0.227987	-0.85	-1.3858	2		M16
path:map02010	0.775882	0.963589	0.0312053	0.510799	0.817989	5		M16
path:map02020	0.290419	0.689746	0.1396	-0.7	-1.14125	2		M16
path:map02025	0.0013786	0.0261933	0.45506	1	1.44326	2		M16
path:map03070	0.102459	0.554641	0.199915	0.97561	1.29238	1		M16
path:map00010	0.605351	0.952897	0.0972151	-0.584416	-0.920764	2		M17
path:map00030	0.985836	0.985836	0.0302042	0.428571	0.586143	2		M17
path:map00051	0.286765	0.951891	0.0745501	0.768678	1.15072	7		M17
path:map00052	0.478431	0.952897	0.08042	-0.769231	-1.03832	1		M17
path:map00220	0.254902	0.943137	0.118288	-0.884615	-1.19406	1		M17
path:map00230	0.964072	0.985836	0.0472587	0.525641	0.695245	1		M17
path:map00260	0.115686	0.713399	0.183024	-0.961538	-1.2979	1		M17
path:map00300	0.570858	0.952897	0.0721798	0.74359	0.983518	1		M17
path:map00400	0.605351	0.952897	0.0972151	-0.584416	-0.920764	2		M17
path:map00470	0.878431	0.985836	0.0507028	-0.564103	-0.761432	1		M17
path:map00500	0.0125721	0.465168	0.38073	-0.961039	-1.51414	2		M17
path:map00520	0.088764	0.656854	0.156312	0.877991	1.28955	5		M17
path:map00540	0.896208	0.985836	0.0506004	0.564103	0.746117	1		M17
path:map00543	0.0302719	0.507843	0.352488	-0.922078	-1.45276	2		M17
path:map00561	0.421158	0.952897	0.0883594	0.820513	1.08526	1		M17
path:map00562	0.494048	0.952897	0.0542316	0.717141	1.03373	4		M17
path:map00620	0.770459	0.952897	0.0576091	0.641026	0.84786	1		M17
path:map00630	0.700599	0.952897	0.0621124	0.679487	0.898732	1		M17
path:map00680	0.985836	0.985836	0.0302042	0.428571	0.586143	2		M17
path:map00710	0.770459	0.952897	0.0576091	0.641026	0.84786	1		M17
path:map00720	0.770459	0.952897	0.0576091	0.641026	0.84786	1		M17
path:map00740	0.328612	0.951891	0.0831291	0.828694	1.13338	2		M17
path:map00760	0.526912	0.952897	0.0593488	0.74026	1.01243	2		M17
path:map00770	0.054902	0.507843	0.271289	-0.987179	-1.33251	1		M17
path:map01040	0.690196	0.952897	0.0619763	-0.653846	-0.882569	1		M17
path:map01053	0.44902	0.952897	0.0838361	-0.782051	-1.05562	1		M17
path:map01200	0.985836	0.985836	0.0302042	0.428571	0.586143	2		M17
path:map01210	0.254902	0.943137	0.118288	-0.884615	-1.19406	1		M17
path:map01230	0.772619	0.952897	0.0336033	0.56236	0.810623	4		M17
path:map01240	0.054902	0.507843	0.271289	-0.987179	-1.33251	1		M17
path:map01250	0.896208	0.985836	0.0506004	0.564103	0.746117	1		M17
path:map01503	0.630739	0.952897	0.0672065	0.717949	0.949603	1		M17
path:map02010	0.175637	0.812323	0.121543	0.893332	1.22178	2		M17
path:map02020	0.334448	0.951891	0.137251	-0.701299	-1.10492	2		M17
path:map02060	0.167179	0.812323	0.103576	0.791098	1.19423	9		M17
path:map03250	0.630739	0.952897	0.0672065	0.717949	0.949603	1		M17
path:map04217	0.630739	0.952897	0.0672065	0.717949	0.949603	1		M17

## Sheet: Supplementary Data 3
baseMean	log2FoldChange	lfcSE	stat	pvalue	padj	Geneid
2.09842	-1.81861	0.376121	-4.83517	1.33032e-06	0.00166027	bkdA(K11381)
2.9497	-3.2442	0.675501	-4.80266	1.56572e-06	0.00166027	psaA,(K19971)
3.42629	1.08861	0.23353	4.66155	3.13834e-06	0.00166027	lacE,(K10188)
7.00026	3.60715	0.778441	4.63382	3.58986e-06	0.00166027	vLANA,(K21664)
8.488	-1.54695	0.334301	-4.62741	3.70265e-06	0.00166027	E3.4.21.96(K01361)
13.432	-2.00571	0.444311	-4.5142	6.35557e-06	0.00237487	ortB(K21400)
16.9542	1.42069	0.31977	4.44287	8.87681e-06	0.00284311	pduD(K13919)
6.50215	-1.25561	0.286624	-4.38067	1.18313e-05	0.00331572	kdd(K18012)
0.934043	-1.85559	0.432579	-4.28959	1.79003e-05	0.00445916	cooF(K00196)
10.2189	1.099	0.268304	4.0961	4.20162e-05	0.00892702	agaW(K02746)
3.97332	-4.43704	1.08729	-4.08082	4.48777e-05	0.00892702	ahpC(K24126)
5.54819	2.59305	0.638262	4.06268	4.85124e-05	0.00892702	yesX(K18198)
2.88247	-1.36113	0.336287	-4.04752	5.17624e-05	0.00892702	acoA(K21416)
2.70979	1.18202	0.29699	3.98001	6.89117e-05	0.0110357	nagEb(K02803)
2.86808	1.97403	0.504314	3.9143	9.06673e-05	0.0117999	baiE(K15872)
1.38831	-1.97429	0.50466	-3.91212	9.14877e-05	0.0117999	nfr1(K22393)
4.05348	1.93867	0.496586	3.904	9.46152e-05	0.0117999	baiF(K15871)
197.029	-5.82655	1.49329	-3.90182	9.54702e-05	0.0117999	sspC(K06420)
0.775132	-2.13243	0.548098	-3.89059	9.99988e-05	0.0117999	K07005(K07005)
1.66846	-1.83223	0.474031	-3.86522	0.00011099	0.0119842	K07051(K07051)
23.008	-2.77519	0.718503	-3.86246	0.000112251	0.0119842	HELE(K22732)
2.22721	2.64496	0.692281	3.82065	0.000133102	0.0133517	rocE,(K02205)
2.59862	-1.03118	0.270484	-3.81234	0.000137655	0.0133517	hndB(K17992)
1.40402	-2.27073	0.597083	-3.80305	0.000142926	0.0133517	trm-G10(K07446)
2.3831	-2.66461	0.71572	-3.72298	0.000196885	0.0176567	ACRV1(K25373)
2.09438	-1.36299	0.371666	-3.66725	0.000245178	0.0211419	kgp(K19237)
16.6245	-1.56985	0.433449	-3.62177	0.000292596	0.0238454	oraE(K17898)
2.69681	-1.37375	0.380223	-3.61303	0.000302645	0.0238454	orr(K21898)
0.756089	-1.62464	0.450376	-3.60729	0.000309411	0.0238454	mgdA(K19003)
3.31637	1.79141	0.497711	3.5993	0.000319073	0.0238454	agaD(K10986)
1.19744	1.50245	0.419581	3.58084	0.00034249	0.0247698	feoB(K04759)
9.68475	0.750295	0.211118	3.55392	0.000379531	0.0254537	msmX,(K10112)
2.96604	0.909826	0.256172	3.55162	0.000382869	0.0254537	eutK(K04025)
43.9716	-1.52929	0.430849	-3.54947	0.000386006	0.0254537	lcdB(K20627)
1.50022	-1.82377	0.51514	-3.54033	0.000399622	0.0255986	hsbR(K20977)
2.99267	1.50298	0.429421	3.50002	0.000465225	0.0284005	ytcQ(K25673)
2.98841	-1.30545	0.373196	-3.49804	0.000468697	0.0284005	entB(K11060)
3.26031	0.687552	0.197834	3.47539	0.000510107	0.0292245	fucI(K01818)
0.950579	1.90754	0.550584	3.46457	0.000531072	0.0292245	alsK(K00881)
10.8121	1.00933	0.291469	3.4629	0.000534386	0.0292245	agaE(K02747)
3.99609	-3.18096	0.918589	-3.46288	0.000534435	0.0292245	SDHA,(K00234)
1.29627	-1.18822	0.346047	-3.43369	0.000595419	0.031784	macA(K13888)
3.14297	-1.42461	0.416939	-3.41684	0.000633529	0.0330319	ygiM(K07184)
4.39057	-1.12112	0.331406	-3.38291	0.000717221	0.0365457	SERPINB(K13963)
6.64227	0.532255	0.158871	3.35024	0.000807416	0.0402273	ppdK(K01006)
1.46617	1.18772	0.355279	3.34306	0.000828601	0.0403853	flgG(K02392)
2.25338	-1.04274	0.312701	-3.33463	0.000854138	0.0407442	hypBA2(K18206)
0.735796	1.42381	0.428143	3.32555	0.000882442	0.0412174	ytfT,(K23509)
1.05882	-1.47732	0.446624	-3.30776	0.000940457	0.0430307	bmaC(K19231)
3.411	0.693937	0.210238	3.30072	0.000964381	0.0432429	chr,(K11184)
1.75044	-0.946372	0.288367	-3.28183	0.00103137	0.0453397	cofE(K12234)
3.52168	-1.28537	0.392521	-3.27464	0.00105796	0.0454551	cgkA(K20846)
3.45472	-2.12049	0.648418	-3.27025	0.00107454	0.0454551	sorA(K05301)
1.37799	-0.951278	0.291456	-3.26388	0.00109897	0.0454952	hndC(K18331)
2.25	-0.878577	0.269543	-3.2595	0.00111607	0.0454952	fctD(K00603)
3.30404	-2.49458	0.767194	-3.25157	0.00114769	0.0459487	ehbG(K14116)
3.93866	0.83569	0.2581	3.23786	0.00120432	0.0473699	hpfG(K25255)
10.3925	0.728056	0.225761	3.2249	0.00126016	0.0481975	cdhE,(K00197)
1.74314	-1.67828	0.520712	-3.22304	0.00126836	0.0481975	ydbD(K07217)
7.03327	0.900884	0.280043	3.21695	0.00129561	0.0484126	agaV(K02745)
1.11328	1.26483	0.394071	3.20965	0.00132896	0.0488447	lacF,(K10189)
3.23376	-0.861699	0.271228	-3.17703	0.00148793	0.0538055	dhaT(K00086)
1.07226	-1.86511	0.591816	-3.15151	0.00162427	0.05657	sdrC_D_E(K14194)
0.929977	-2.52355	0.802487	-3.14466	0.00166277	0.05657	E5.3.1.26,(K01819)
1.81057	-1.06255	0.338249	-3.14131	0.00168195	0.05657	ATPVG,(K02107)
60.0195	-2.70236	0.860546	-3.14028	0.00168786	0.05657	SASP-B,(K06419)
5.80179	0.830553	0.264707	3.13763	0.00170319	0.05657	GLPF(K02440)
1.10642	-1.72974	0.551669	-3.13547	0.00171577	0.05657	hicA(K07339)
1.03443	-2.26801	0.727453	-3.11773	0.00182248	0.0592173	DNAJC22(K19370)
5.5931	-2.12699	0.685032	-3.10494	0.00190316	0.0609555	cct,(K22447)
3.51366	-1.34808	0.435351	-3.09653	0.001958	0.0613699	E3.4.21.66(K08651)
1.38505	-1.37621	0.444715	-3.09459	0.00197085	0.0613699	aph3-III(K19299)
1.07698	-1.34899	0.436646	-3.08944	0.00200535	0.0615891	ldhA(K03778)
1.54382	0.928829	0.301318	3.08255	0.00205232	0.0618722	cheC(K03410)
11.2382	1.00149	0.325155	3.08003	0.00206977	0.0618722	pduE(K13920)
2.19299	-0.906725	0.294911	-3.07457	0.00210803	0.062169	mcsA(K19411)
20.4734	0.722801	0.23546	3.06974	0.00214245	0.062169	fliC,(K02406)
1.07347	-1.23457	0.402547	-3.0669	0.00216288	0.062169	rsbV(K04749)
1.14998	-2.09334	0.685966	-3.05166	0.00227577	0.0645859	rfcS(K04801)
0.771908	-1.40998	0.465697	-3.02767	0.00246445	0.0679739	ndh(K03885)
1.36218	-1.20287	0.397562	-3.02562	0.0024812	0.0679739	hslV,(K01419)
0.841894	-2.63793	0.872274	-3.02419	0.00249297	0.0679739	wbiB(K17947)
4.65036	-1.55674	0.515246	-3.02136	0.00251643	0.0679739	RP-L14e,(K02875)
0.657451	-1.47625	0.49205	-3.0002	0.00269798	0.0679739	fruR1,(K03435)
1.99445	-0.868093	0.289931	-2.99413	0.00275226	0.071882	ACO2(K17450)
1.73837	-1.00617	0.336146	-2.99324	0.00276031	0.071882	psuG(K16329)
1.48451	-0.902088	0.301879	-2.98824	0.00280586	0.071882	citD(K01646)
3.11673	-2.57556	0.861928	-2.98814	0.0028068	0.071882	BCKDHA,(K00166)
2.24133	-1.49247	0.49973	-2.98655	0.00282142	0.071882	ehbH(K14117)
1.60441	0.874936	0.293381	2.98226	0.00286133	0.0720798	cutD(K20037)
1.5621	-0.853639	0.286796	-2.97646	0.00291593	0.0721587	nfeD(K07403)
2.15195	-1.03777	0.34892	-2.97423	0.00293721	0.0721587	iscA(K13628)
12.1774	-1.2143	0.408615	-2.97176	0.00296102	0.0721587	aldB(K00138)
3.66569	-1.04163	0.351563	-2.96286	0.00304793	0.0733892	PDHA,(K00161)
1.60216	-0.875875	0.29591	-2.95994	0.00307698	0.0733892	citF(K01643)
2.67556	0.768716	0.261275	2.94217	0.00325921	0.0769173	nagE(K02804)
2.04523	1.30769	0.445298	2.93667	0.00331758	0.0773276	baiB(K15868)
1.28822	-1.6008	0.545593	-2.93406	0.00334558	0.0773276	ribB,(K02858)
0.689232	-1.54253	0.526926	-2.92741	0.00341797	0.0773276	remB(K24648)
1.38087	-2.33307	0.79763	-2.925	0.00344455	0.0788029	CGN(K06102)
5.70629	-0.950443	0.326249	-2.91325	0.00357694	0.0805546	entD(K11062)
4.56187	1.53904	0.528825	2.91029	0.0036109	0.0805546	K07231(K07231)
0.701679	1.16353	0.399798	2.91029	0.00361094	0.0805546	fliG(K02410)
0.842092	-1.54103	0.529795	-2.90874	0.00362891	0.0805546	K09740(K09740)
0.709168	-1.40605	0.483885	-2.90575	0.00366369	0.0805546	DLST,(K00658)
1.72671	-2.13008	0.734283	-2.9009	0.00372095	0.0817879	copC,(K07156)
3.52856	-0.735616	0.254614	-2.88914	0.00386292	0.0838851	kamA(K01843)
0.808452	-2.41767	0.837477	-2.88685	0.00389119	0.0838851	RNASEH2A(K10743)
10.8814	-1.32488	0.461827	-2.86877	0.00412066	0.0874809	oraS(K17899)
24.4446	-1.1938	0.416306	-2.8676	0.00413603	0.0874809	lcdA(K20626)
4.1868	-0.849695	0.297748	-2.85374	0.00432075	0.0900502	tdh(K00060)
1.43073	-0.946891	0.332129	-2.85097	0.00435861	0.0900502	wbpA(K13015)
2.05364	-1.07521	0.377324	-2.84956	0.004378	0.0900502	PIR(K06911)
2.08606	-0.918564	0.324581	-2.82999	0.00465487	0.0948748	ctsR(K03708)
10.6523	1.8203	0.646344	2.8163	0.00485805	0.0973006	PNO(K21682)
3.16266	-0.573248	0.20376	-2.81335	0.00490277	0.0973006	hutU,(K01712)
3.31919	-2.26543	0.805268	-2.81327	0.00490409	0.0973006	mtsC(K11705)
0.684274	1.9805	0.704719	2.81034	0.00494888	0.0973006	tetB(K08168)
2.60557	0.797734	0.284088	2.80805	0.00498426	0.0980239	eutL(K04026)
0.803338	1.27878	0.456448	2.80159	0.0050852	0.0991286	gguA(K10548)
1.48038	1.28849	0.460417	2.79853	0.00513366	0.0991286	agaB(K10984)
12.3333	-1.50583	0.539005	-2.79372	0.00521048	0.0991286	E4.3.1.4(K01746)
1.06615	-2.66542	0.954218	-2.7933	0.0052173	0.0991286	fdnI(K08350)
0.6905	-1.50282	0.539255	-2.78684	0.00532253	0.0991286	PIGV(K07542)
1.0362	-1.07437	0.386129	-2.7824	0.0053958	0.101659	QCT,(K22757)
2.2127	-1.85548	0.667892	-2.77812	0.00546742	0.10215	frdA,(K00233)
1.28514	-1.79352	0.646272	-2.77518	0.00551715	0.102227	dml(K20454)
0.70301	-1.88115	0.686747	-2.73922	0.00615847	0.102227	phoP(K07660)
4.55134	-0.759462	0.277484	-2.73695	0.00620114	0.111629	PRDX2_4,(K03386)
1.50793	-0.833118	0.30442	-2.73674	0.00620513	0.111629	K09807(K09807)
1.22612	-1.16709	0.427265	-2.73154	0.00630387	0.111629	nuoC(K00332)
3.15358	-1.25344	0.45888	-2.73153	0.00630418	0.111629	ndhM(K20448)
2.10622	-3.67028	1.34446	-2.72994	0.00633464	0.111629	agpC(K25098)
3.57138	-0.511726	0.187555	-2.72841	0.00636398	0.111629	vorB(K00187)
0.605731	-1.09612	0.40176	-2.72831	0.00636607	0.111629	ribE,(K00793)
1.80806	-2.1145	0.775127	-2.72794	0.00637313	0.111629	rhaS(K02855)
1.03341	-1.46891	0.54238	-2.70827	0.00676355	0.117549	nifB(K02585)
5.30521	-0.619935	0.229484	-2.70143	0.00690424	0.118232	ftnA,(K02217)
1.27423	-0.851095	0.315238	-2.69985	0.00693703	0.118232	pspC(K03973)
2.62555	-0.929035	0.344252	-2.6987	0.00696101	0.118232	ycbB(K21470)
2.15986	0.69517	0.258002	2.69444	0.00705074	0.118855	cheV(K03415)
0.689954	-1.17816	0.437631	-2.69213	0.00709977	0.118855	citC(K01910)
7.04178	-0.908707	0.338074	-2.68789	0.00719045	0.119412	kce(K18013)
1.63931	-1.06323	0.395703	-2.68694	0.00721106	0.119412	bepA(K01423)
1.95161	0.711312	0.265026	2.68393	0.00727619	0.119412	fliK(K02414)
0.851136	-1.64608	0.613885	-2.68142	0.00733097	0.119412	pseC(K15895)
0.556108	-1.34416	0.501334	-2.68116	0.00733678	0.119412	dgs,(K13677)
1.64558	-2.01473	0.751611	-2.68055	0.00735006	0.119412	K09730(K09730)
2.23072	-0.847008	0.31872	-2.65754	0.00787144	0.126856	HSP90A,(K04079)
1.30406	-1.76481	0.664611	-2.6554	0.00792144	0.126856	TFIIE1,(K03136)
0.552465	1.35489	0.512021	2.64617	0.00814083	0.126856	msmF(K10118)
4.86051	0.571371	0.216015	2.64506	0.00816765	0.129571	acsB(K14138)
3.61398	-2.16501	0.819009	-2.64345	0.00820658	0.129571	RP-L27Ae,(K02900)
0.691582	-1.06977	0.405278	-2.63959	0.00830061	0.129571	pbp2A(K12555)
10.3985	0.61045	0.231946	2.63186	0.00849193	0.132418	cdhD,(K00194)
8.58219	-1.69156	0.642852	-2.63134	0.00850497	0.132418	K07068(K07068)
1.07132	-2.00333	0.762624	-2.62689	0.00861686	0.133235	K07581(K07581)
0.491505	-1.53212	0.583247	-2.62687	0.00861738	0.133235	rffC,(K16704)
5.596	-1.57736	0.603422	-2.61403	0.00894816	0.137206	PTAC5(K22519)
1.68911	0.728223	0.278777	2.6122	0.0089961	0.137206	glpK,(K00864)
1.98526	-0.876522	0.336335	-2.6061	0.00915797	0.138128	higB-1(K07334)
2.61463	-0.542899	0.208384	-2.60529	0.00917976	0.138128	pycB(K01960)
18.2894	0.8353	0.321624	2.59713	0.00940057	0.140507	pduC(K01699)
1.81223	1.39178	0.538085	2.58655	0.00969427	0.143937	impA(K11902)
1.16254	1.0512	0.408431	2.57375	0.0100602	0.146637	ytcP(K25675)
0.822408	-1.12848	0.438575	-2.57306	0.0100804	0.146637	nox(K22347)
2.65827	-1.4378	0.559269	-2.57086	0.0101446	0.146637	acdB(K22224)
1.2175	0.877649	0.34169	2.56856	0.0102123	0.146637	sftT(K00617)
4.04051	-0.812734	0.316782	-2.5656	0.0102999	0.146637	atoE(K02106)
2.43555	0.561647	0.21899	2.56472	0.0103259	0.146637	eutM(K04027)
1.49403	1.46337	0.570916	2.5632	0.0103712	0.146637	abnJ(K25064)
3.26025	-0.480873	0.187701	-2.56191	0.0104098	0.146637	korC,(K00177)
1.43774	-1.16724	0.455938	-2.56008	0.0104648	0.146637	thpR(K01975)
0.499448	-1.09952	0.430335	-2.55503	0.0106178	0.146637	cvrA,(K11105)
0.69577	-1.03421	0.40494	-2.55399	0.0106495	0.146637	lipB(K03801)
0.797631	-1.8684	0.732399	-2.55107	0.0107393	0.147655	PTPS(K22101)
4.50561	0.430871	0.168903	2.551	0.0107414	0.147655	fusA,(K02355)
1.18028	1.14568	0.449247	2.55023	0.0107651	0.147655	manX(K02794)
2.02297	-0.627504	0.246169	-2.54908	0.0108008	0.147655	rpoE(K03088)
0.782092	-1.01797	0.399921	-2.54542	0.0109147	0.148308	DPP3(K01277)
2.58929	-2.02574	0.796785	-2.54239	0.0110096	0.148696	cfr(K15632)
4.06344	-0.553228	0.21788	-2.53914	0.0111124	0.149186	korD,(K00176)
1.2713	1.33755	0.52798	2.53333	0.0112983	0.150709	K07338(K07338)
1.766	0.720634	0.284676	2.53142	0.0113603	0.150709	fucA(K01628)
0.524085	1.16356	0.459657	2.53137	0.0113617	0.150709	togM(K10193)
2.40917	-1.20415	0.476105	-2.52918	0.0114329	0.15078	mleA,(K22212)
2.5506	-0.63822	0.252942	-2.52319	0.0116297	0.152478	hyaA,(K06282)
0.58955	-1.03828	0.411814	-2.52124	0.0116941	0.152478	cysK(K01738)
1.15443	0.905513	0.359693	2.51746	0.0118204	0.153509	togB(K10192)
0.92566	-1.75302	0.696548	-2.51672	0.0118452	0.153509	cmtR(K21885)
1.17173	0.800389	0.318767	2.51089	0.0120426	0.15517	fliO,(K02418)
0.626021	-1.80167	0.718218	-2.50853	0.0121235	0.15517	ATP1A(K01539)
0.578293	-1.03797	0.414281	-2.50549	0.0122283	0.15517	IDH3(K00030)
6.37474	-1.1445	0.457034	-2.5042	0.0122728	0.157233	MDH1(K00025)
0.48004	1.09169	0.436605	2.5004	0.0124053	0.157233	bglFa(K02755)
1.18821	-0.808969	0.323791	-2.49843	0.0124745	0.158321	porA(K00169)
1.80768	-0.629402	0.251989	-2.49773	0.012499	0.158321	trxA(K03671)
0.557263	-1.05678	0.423237	-2.4969	0.0125285	0.158321	nadE(K01916)
0.503526	-1.19212	0.477677	-2.49565	0.0125725	0.158321	ccdA(K06196)
1.31705	1.1622	0.466209	2.49288	0.0126711	0.159599	ohyA,(K10254)
0.625301	1.03916	0.418424	2.48351	0.0130094	0.159599	pulA(K01200)
1.4654	-2.32604	0.9366	-2.48349	0.0130101	0.162503	mgm(K20450)
5.97244	-0.939325	0.37838	-2.48249	0.0130466	0.162503	glmE,(K19268)
0.623139	-1.59814	0.644192	-2.48085	0.0131071	0.162503	K18534(K18534)
1.07538	0.883481	0.356997	2.47476	0.0133325	0.164903	eutS(K04031)
2.93406	-1.19333	0.482481	-2.47332	0.0133864	0.164903	yfkN(K08693)
0.675764	-0.967573	0.391335	-2.47249	0.0134175	0.164903	sufC(K09013)
0.574753	-1.03925	0.421142	-2.4677	0.0135986	0.164903	K08999(K08999)
1.69814	-0.751408	0.304653	-2.46644	0.0136465	0.167189	mepS,(K13694)
3.05369	-4.04685	1.65072	-2.45156	0.0142238	0.172375	CYP152A(K15629)
0.785913	2.22804	0.908837	2.45153	0.0142252	0.172375	PTPRA(K18032)
0.631078	-1.30072	0.531111	-2.44906	0.014323	0.172375	PPP1R7,(K17550)
6.1686	0.585164	0.239014	2.44824	0.0143557	0.172375	crt(K01715)
2.72009	-1.19551	0.488425	-2.44769	0.0143774	0.172375	ehbE(K14114)
0.722252	-1.55528	0.635925	-2.4457	0.0144571	0.172375	adaA(K13530)
8.92228	1.025	0.419493	2.44342	0.014549	0.173504	DCAA(K06446)
1.35085	-0.744884	0.305495	-2.43829	0.0147571	0.175055	citE(K01644)
0.892097	-1.00301	0.412938	-2.42897	0.0151417	0.178672	ribL(K14656)
0.907295	1.33449	0.550942	2.4222	0.015427	0.180656	assT(K01023)
1.20682	0.780937	0.323051	2.41738	0.0156327	0.180656	flgF(K02391)
2.4796	0.53795	0.222774	2.41478	0.0157448	0.180656	flgE(K02390)
1.36317	1.07539	0.445448	2.41417	0.015771	0.180656	WSC(K11244)
3.41511	0.570535	0.236495	2.41246	0.0158451	0.180656	pfp,(K00895)
5.20759	0.663345	0.275031	2.41189	0.0158701	0.180656	eryG(K17202)
1.28135	-0.957025	0.396809	-2.4118	0.0158738	0.180656	afr(K19181)
6.37062	0.420432	0.174461	2.4099	0.015957	0.180685	ACAT,(K00626)
1.6729	-0.618066	0.256673	-2.40799	0.0160407	0.180719	ptb(K00634)
1.84505	0.642907	0.26776	2.40106	0.0163478	0.183259	flgL(K02397)
1.41842	-0.94141	0.392484	-2.3986	0.0164581	0.183577	trxC(K03672)
2.64236	-0.712204	0.297212	-2.39628	0.0165623	0.183826	ABC.SS.S(K02058)
2.08383	-0.674877	0.282313	-2.39053	0.0168241	0.185708	malR(K21556)
0.973417	-2.20258	0.921997	-2.38893	0.0168976	0.185708	cyoD(K02300)
1.45242	-0.748559	0.313742	-2.38591	0.017037	0.186327	livK(K01999)
2.09388	-0.866584	0.364208	-2.37936	0.0173425	0.187046	acoB(K21417)
1.56576	-0.803366	0.337757	-2.37853	0.0173817	0.187046	kstD(K05898)
6.71742	-0.525376	0.220988	-2.37739	0.0174355	0.187046	atoD(K01034)
0.875721	-1.66722	0.701448	-2.37683	0.0174624	0.187046	nox1(K17870)
2.06314	-0.570731	0.240246	-2.37561	0.0175199	0.187046	hylC(K22340)
1.3165	1.10442	0.467152	2.36415	0.0180715	0.191127	yuiF(K07084)
0.911456	-0.828845	0.350593	-2.36413	0.0180727	0.191127	ccmG,(K02199)
0.559386	-1.77821	0.752971	-2.3616	0.0181963	0.191127	nisC,(K20484)
3.10652	-2.39891	1.01712	-2.35853	0.0183476	0.193124	MIA3,(K23704)
1.67057	-2.88995	1.22823	-2.35294	0.0186257	0.195135	mtsA(K11704)
1.27805	-2.20084	0.939459	-2.34267	0.0191463	0.199656	chpS,(K18842)
1.77186	0.993999	0.424762	2.34013	0.0192771	0.200089	inoE(K17237)
0.596281	-1.05333	0.450279	-2.33928	0.0193208	0.200089	VCP,(K13525)
0.603554	-1.77393	0.758637	-2.33832	0.0193709	0.200089	pigC,(K21787)
0.757056	0.985789	0.421969	2.33617	0.0194826	0.200334	rhaQ(K10561)
1.11974	0.736154	0.315351	2.33439	0.0195751	0.200334	fliP(K02419)
8.02484	1.46541	0.627931	2.33371	0.0196107	0.200334	grcA(K06866)
2.06629	1.20193	0.515302	2.33248	0.0196756	0.200334	sspA(K01318)
0.640862	0.953692	0.409122	2.33107	0.0197497	0.200334	flgB(K02387)
1.02892	-0.789704	0.339006	-2.32947	0.019834	0.200334	E3.5.3.1,(K01476)
0.961924	1.20137	0.515775	2.32926	0.0198454	0.200334	MFN2,(K06030)
0.595018	-1.64181	0.704875	-2.32922	0.0198472	0.200334	apaH(K01525)
2.12568	-1.82172	0.782614	-2.32774	0.0199262	0.200334	gtsA,(K17315)
1.41094	0.94438	0.406299	2.32435	0.0201068	0.201248	lldF(K18929)
3.19542	-0.792158	0.341114	-2.32226	0.0202187	0.201468	E1.1.1.219(K00091)
1.87644	0.999099	0.430701	2.3197	0.0203569	0.201761	frlA(K19540)
1.25569	1.62123	0.69929	2.31839	0.020428	0.201761	berB(K25147)
1.52472	-1.00518	0.433883	-2.31671	0.0205195	0.201775	K16164(K16164)
0.667814	-0.91263	0.395069	-2.31005	0.0208853	0.201775	rhlE(K11927)
1.41561	0.667937	0.289376	2.3082	0.0209881	0.205356	cheY(K03413)
0.486313	-1.1302	0.489696	-2.30796	0.0210012	0.205356	citXG(K13927)
1.23019	-0.799039	0.346386	-2.30678	0.0210668	0.205356	porB(K00170)
0.543877	-1.28885	0.559194	-2.30483	0.0211761	0.205356	oqxA(K19586)
0.836289	-1.73516	0.753242	-2.30358	0.0212461	0.206207	dhaB(K06120)
1.33144	-1.35037	0.587946	-2.29677	0.0216322	0.209049	PPWD1(K12736)
4.06097	1.18	0.514275	2.2945	0.0217621	0.209402	K15016(K15016)
1.26196	-0.976872	0.426339	-2.2913	0.021946	0.210269	K10212,(K10212)
0.62768	-1.6423	0.717099	-2.2902	0.0220094	0.210269	E4.1.1.82(K09459)
0.921019	-1.6838	0.736027	-2.28769	0.0221554	0.211371	K09388(K09388)
0.413511	1.06841	0.467522	2.28526	0.0222978	0.211371	K25135(K25135)
0.921413	-0.949781	0.415956	-2.28337	0.0224085	0.212483	exoX(K10857)
5.26489	0.37774	0.165566	2.2815	0.0225187	0.212483	por,(K03737)
0.58698	-1.94164	0.851265	-2.28089	0.022555	0.212483	ginS(K09723)
7.72021	-0.668273	0.29299	-2.28087	0.0225562	0.212483	SOD2(K04564)
0.469405	-0.994917	0.436368	-2.28	0.0226078	0.212483	ABC.CD.TX(K02005)
1.77289	-1.31795	0.578625	-2.27773	0.0227427	0.212535	betB,(K00130)
0.81392	0.838999	0.368372	2.27759	0.0227513	0.212535	fliF(K02409)
1.22184	-1.06453	0.468101	-2.27414	0.0229575	0.212951	PCYT1(K00968)
0.784251	1.12365	0.494202	2.27367	0.0229858	0.212951	flbD(K02385)
3.60463	-1.29688	0.570794	-2.27207	0.0230822	0.212964	nlpI(K05803)
1.66208	-0.726405	0.319975	-2.27019	0.023196	0.213137	ahpF(K03387)
5.48802	-1.75579	0.774813	-2.26608	0.0234465	0.213564	RP-L8e,(K02938)
1.69687	2.15107	0.949272	2.26602	0.02345	0.213564	DTWD2,(K05812)
0.86688	0.869521	0.383994	2.26442	0.0235486	0.213564	mcp(K03406)
1.51449	-0.762307	0.337015	-2.26194	0.0237012	0.213564	hflC(K04087)
0.629987	1.0525	0.465447	2.26127	0.0237427	0.213564	celC,(K02759)
1.03885	-1.25732	0.556064	-2.26111	0.0237526	0.213564	fer(K05337)
0.848434	-2.0366	0.901103	-2.26012	0.0238141	0.213564	MPH1(K14635)
4.44751	-1.01732	0.451685	-2.25228	0.0243048	0.217097	gspD(K02453)
1.57084	0.646304	0.287239	2.25006	0.0244454	0.217487	cheR(K00575)
1.06704	-0.841436	0.374765	-2.24524	0.0247529	0.219352	rnr,(K12573)
0.573427	-2.07415	0.925227	-2.24177	0.0249763	0.219352	fpoF(K22162)
1.21127	-0.680954	0.304357	-2.23735	0.0252636	0.222996	DLAT,(K00627)
0.465435	-1.69086	0.757036	-2.23353	0.025514	0.222996	dcuR(K07703)
1.74752	-0.559706	0.250698	-2.23259	0.0255759	0.224519	cydA(K00425)
1.0364	1.07322	0.481358	2.22957	0.0257757	0.224519	lacS,(K16209)
0.717141	-0.928082	0.416417	-2.22873	0.0258317	0.224519	mnhG,(K05571)
3.05003	-0.618192	0.277431	-2.22827	0.0258624	0.224519	fadL(K06076)
0.467159	1.0231	0.459218	2.22792	0.0258861	0.224519	togN(K10194)
2.45612	0.503572	0.226048	2.22772	0.0258989	0.224519	rnfC2(K25008)
0.475547	-1.21048	0.543407	-2.22757	0.025909	0.224519	lsrR(K11531)
0.817989	-1.04522	0.469305	-2.22716	0.0259369	0.224519	mqnB(K11783)
2.10419	0.509489	0.228932	2.2255	0.0260477	0.224611	mraZ(K03925)
0.624365	-0.904628	0.407094	-2.22216	0.0262724	0.224611	argE(K01438)
0.839173	-0.795962	0.358299	-2.2215	0.026317	0.224921	acrA,(K03585)
0.536208	-0.963369	0.43378	-2.22087	0.0263598	0.224921	K09924(K09924)
1.00907	-0.758756	0.341731	-2.22033	0.0263964	0.224921	rseC(K03803)
1.01364	-2.65943	1.19783	-2.22021	0.0264043	0.224921	norD(K02448)
0.573896	0.990615	0.44627	2.21976	0.0264347	0.224921	yscL,(K03223)
0.693913	1.008	0.454343	2.21858	0.0265152	0.224921	toa(K15372)
2.03661	-0.737344	0.332737	-2.21599	0.026692	0.224921	K07078(K07078)
0.520565	-1.437	0.648912	-2.21447	0.0267965	0.224921	nfdA(K07047)
0.573442	-1.07537	0.48573	-2.21392	0.0268343	0.224921	nemR(K16137)
0.818886	-0.843705	0.381266	-2.2129	0.0269043	0.224921	engA,(K03977)
2.99694	-1.0128	0.457835	-2.21215	0.0269562	0.224921	qmoB(K16886)
0.729991	1.32574	0.599306	2.21212	0.0269585	0.224921	wrbA(K03809)
10.4409	-0.448772	0.202897	-2.21182	0.026979	0.224921	mglB(K10540)
2.33268	-1.0109	0.457065	-2.21171	0.0269865	0.224921	RCBTB(K11494)
1.82266	-0.578733	0.262011	-2.20881	0.027188	0.225761	acuB(K04767)
2.20131	-0.825266	0.374122	-2.20587	0.027393	0.226624	yiaY(K13954)
0.558112	-1.85641	0.841587	-2.20584	0.0273951	0.226624	ycaO(K24409)
0.45265	-1.40802	0.638781	-2.20423	0.0275079	0.226624	aas(K05939)
0.960357	0.76133	0.345886	2.2011	0.0277288	0.228271	feoA(K04758)
3.36716	-0.652417	0.296845	-2.19783	0.0279609	0.228271	hdrA2(K03388)
2.78173	0.475942	0.216881	2.19449	0.0282004	0.228271	pduP(K13922)
1.21138	-1.88799	0.860378	-2.19437	0.0282089	0.228271	BCKDHB,(K00167)
0.38462	-0.994192	0.453161	-2.1939	0.0282424	0.228271	coaBC,(K13038)
1.48105	-1.08313	0.493736	-2.19374	0.0282544	0.228271	aviRb(K21514)
0.813643	0.864059	0.394013	2.19297	0.0283095	0.228271	spoVG(K06412)
0.532787	-1.18699	0.541525	-2.19194	0.0283838	0.228271	nifA(K02584)
1.14142	-1.07234	0.48928	-2.19167	0.0284036	0.228271	EEA1(K12478)
0.788051	-2.14042	0.976638	-2.19163	0.0284066	0.228271	LINGO,(K23533)
0.810679	-1.50402	0.686861	-2.18971	0.0285455	0.228568	MARCO(K13884)
2.14647	1.40399	0.64219	2.18625	0.028797	0.228982	hcp(K11903)
1.4163	-0.842993	0.385813	-2.18498	0.0288904	0.228982	pycA(K01959)
0.840744	1.25932	0.576403	2.1848	0.0289036	0.228982	K09976(K09976)
0.592223	-0.919185	0.421157	-2.18253	0.0290707	0.228982	cofD(K11212)
1.28345	1.10712	0.507336	2.18222	0.0290936	0.229676	lysK,(K05831)
1.00986	-1.10269	0.505892	-2.17969	0.0292806	0.230341	adhP(K13953)
0.734312	0.835046	0.383764	2.17594	0.02956	0.231133	fliQ(K02420)
0.975652	0.73011	0.335595	2.17557	0.0295874	0.231133	cheW(K03408)
1.72801	-0.901369	0.414654	-2.17379	0.0297213	0.231372	lpxC(K02535)
1.00099	-0.787632	0.362751	-2.17128	0.0299104	0.232038	hemX(K02496)
4.92714	-1.21558	0.560275	-2.16962	0.0300358	0.232208	bapA(K20276)
0.803015	-0.820208	0.378615	-2.16634	0.0302852	0.233331	dsdA(K01753)
0.990164	-1.96588	0.909059	-2.16255	0.0305761	0.234766	K09154(K09154)
5.96447	-0.431362	0.199596	-2.16118	0.0306812	0.234769	mdh(K00024)
0.677547	-1.69169	0.783143	-2.16013	0.0307627	0.234769	glmU(K11528)
0.405672	-1.09606	0.507863	-2.15818	0.0309137	0.234769	ttuA(K21947)
10.4101	-0.613641	0.284609	-2.15608	0.0310774	0.236568	tpx(K11065)
2.35776	0.541815	0.251371	2.15544	0.0311273	0.236568	fliS(K02422)
0.607182	-0.920256	0.427897	-2.15065	0.0315039	0.236568	ytrB(K16921)
1.36388	-0.90782	0.422153	-2.15045	0.0315195	0.238739	nfnB,(K10679)
0.510248	-1.81673	0.844838	-2.15038	0.0315249	0.238739	citG(K05966)
0.556748	-1.51637	0.706185	-2.14728	0.0317712	0.238739	moeZR,(K21147)
1.5745	-0.557055	0.259433	-2.1472	0.0317774	0.239028	hutI,(K01468)
2.3446	-1.74725	0.813815	-2.14699	0.0317943	0.239028	ehbP(K14125)
0.917386	1.36526	0.636207	2.14594	0.0318775	0.239028	ppkA(K11912)
0.632431	-1.03028	0.480762	-2.14302	0.0321118	0.239028	aac6-I,(K18816)
0.603525	1.04281	0.487286	2.14003	0.0323524	0.239028	gguB(K10547)
1.99996	-0.899596	0.420389	-2.13991	0.0323618	0.241733	gtfJ(K23974)
0.524246	1.6508	0.771681	2.13922	0.0324176	0.241733	mtrB(K06285)
1.34679	-0.762231	0.356387	-2.13878	0.0324538	0.241733	yhfA(K07397)
2.02919	0.578922	0.270937	2.13674	0.032619	0.242159	cooC(K07321)
4.24091	-1.10437	0.517977	-2.13208	0.033	0.244178	RP-L23Ae,(K02893)
0.641668	1.01898	0.478285	2.13049	0.0331313	0.244178	yufL,(K11614)
0.627108	0.900998	0.423089	2.12957	0.0332071	0.244178	hemAT(K06595)
0.745175	0.961231	0.451713	2.12797	0.0333398	0.24515	xltB(K17206)
1.5513	-0.842907	0.396132	-2.12784	0.0333501	0.24515	FTCD(K13990)
8.45264	-0.711695	0.335546	-2.12101	0.0339212	0.248534	acsE(K15023)
0.440021	-0.95116	0.448737	-2.11964	0.0340364	0.248534	tmk,(K00943)
0.625716	-1.15177	0.543635	-2.11864	0.0341212	0.248534	queE(K10026)
0.836357	-0.874533	0.412851	-2.11828	0.0341513	0.249405	gdpP(K22927)
0.694106	0.927468	0.438582	2.11469	0.034456	0.249405	yesW(K18197)
0.87027	-1.70093	0.805353	-2.11203	0.0346842	0.251794	yghU,(K11209)
2.21421	-0.767128	0.363257	-2.11181	0.0347031	0.251794	AVP(K23025)
2.95433	-1.04842	0.497042	-2.10932	0.0349168	0.251828	LSC1(K01899)
8.32775	-1.4979	0.710413	-2.1085	0.034988	0.251828	ortA(K21399)
2.68537	-2.56265	1.21612	-2.10723	0.0350975	0.251828	CNTN6(K06764)
0.528304	-1.0362	0.491796	-2.10697	0.0351203	0.251828	nalC(K18130)
9.9036	-0.555612	0.263755	-2.10654	0.0351571	0.251828	dps(K04047)
1.95862	-1.34421	0.638544	-2.10511	0.0352816	0.251915	CD2(K06449)
0.732121	1.1722	0.557685	2.1019	0.0355622	0.25221	mexL(K18301)
1.28276	0.805662	0.383573	2.10041	0.0356924	0.25221	ganQ,(K15772)
3.44057	0.527712	0.251243	2.1004	0.0356935	0.25221	ytfQ(K23508)
1.45635	1.40608	0.670102	2.0983	0.0358785	0.25221	ata,(K21449)
2.15884	-0.826454	0.394313	-2.09593	0.0360881	0.25221	inlA(K13730)
1.11471	0.675642	0.322451	2.09533	0.0361413	0.25221	motA(K02556)
5.53303	-1.58924	0.758857	-2.09426	0.0362367	0.25221	zraP(K07803)
1.37235	-1.33482	0.637825	-2.09276	0.0363703	0.25221	K07064(K07064)
3.62363	-2.29868	1.09857	-2.09243	0.0363997	0.25221	SDHB,(K00235)
0.415819	-0.935192	0.446969	-2.0923	0.0364121	0.25221	UXS1,(K08678)
1.4222	-0.597944	0.285838	-2.0919	0.0364478	0.25221	rsbT(K17752)
1.12461	-1.73913	0.832774	-2.08836	0.0367658	0.253628	rpnC(K24088)
0.48884	-1.56794	0.750998	-2.0878	0.0368157	0.253628	fabM(K18474)
0.86626	0.884289	0.423743	2.08685	0.0369016	0.253784	K07066(K07066)
0.550361	-0.98639	0.473539	-2.08302	0.0372497	0.253784	mtnA(K08963)
4.59385	0.496011	0.238125	2.08298	0.0372527	0.254228	flgM(K02398)
2.12666	0.646216	0.31061	2.08048	0.0374818	0.254228	chvE(K10546)
1.32104	0.694041	0.3336	2.08046	0.0374833	0.254228	pilM(K02662)
4.22586	-0.403361	0.193906	-2.08018	0.0375086	0.254228	kbl,(K00639)
0.525551	-0.92014	0.442356	-2.08009	0.0375174	0.254228	ruvC(K01159)
3.36431	-1.70662	0.820524	-2.07992	0.0375332	0.254228	psmB,(K03433)
14.5572	-0.678962	0.326753	-2.07791	0.037718	0.254674	lsrB(K10555)
3.0899	-0.764254	0.368139	-2.07599	0.0378946	0.254674	glnA(K20712)
1.06281	-0.8947	0.431076	-2.0755	0.0379398	0.254674	ptsN(K02806)
0.605494	1.07664	0.519072	2.07417	0.0380636	0.254674	aer(K03776)
0.791716	1.17742	0.568548	2.07092	0.0383658	0.256654	lapB(K19804)
4.62583	0.715362	0.345606	2.06988	0.0384637	0.256654	TC.GBP(K03285)
0.723311	-1.15291	0.557069	-2.0696	0.0384898	0.256654	xlyAB(K01447)
0.859829	-2.08911	1.00991	-2.0686	0.0385832	0.256687	ATPeF0O,(K02137)
3.66992	-1.69222	0.818994	-2.06621	0.0388082	0.257113	SDO1,(K14574)
1.311	-0.649299	0.314366	-2.06542	0.0388831	0.257113	kipI(K06351)
2.31171	-1.51179	0.732356	-2.06428	0.0389913	0.257113	ehbM(K14122)
1.64018	-0.763167	0.37086	-2.05783	0.0396066	0.259416	sohB(K04774)
1.89437	1.4248	0.692629	2.0571	0.039677	0.259416	K07396(K07396)
0.617611	-1.25202	0.608652	-2.05703	0.0396829	0.259416	K06992(K06992)
2.44261	-1.38097	0.671358	-2.05698	0.0396877	0.259416	qmoA(K16885)
0.483938	-1.1052	0.537742	-2.05526	0.0398538	0.259416	namH(K14952)
0.935493	-1.07086	0.522404	-2.04988	0.0403763	0.26315	napD(K02570)
1.41498	-0.75173	0.367625	-2.04483	0.040872	0.264791	ehbD(K14113)
0.900376	-0.743088	0.363501	-2.04425	0.0409285	0.264791	opuA(K05847)
2.29605	0.499663	0.244488	2.04371	0.0409823	0.264791	pflD(K23121)
1.4018	0.593598	0.291064	2.03941	0.0414092	0.26678	nqrE(K00350)
0.735335	1.03033	0.506364	2.03476	0.0418746	0.269005	thuE,(K10236)
0.690425	0.910114	0.447376	2.03434	0.0419176	0.269005	fldA,(K03839)
2.68077	-0.53315	0.262785	-2.02885	0.0424739	0.271977	ompX(K11934)
2.39943	-0.605109	0.298405	-2.02781	0.0425798	0.271977	degP,(K04771)
0.648079	0.974748	0.480784	2.02741	0.0426202	0.271977	eryF(K17203)
0.935115	-1.40732	0.694588	-2.02611	0.0427531	0.272308	frhB(K00441)
1.1677	0.633442	0.313497	2.02057	0.0433244	0.274395	manZ(K02796)
1.56968	-0.7186	0.355645	-2.02056	0.0433256	0.274395	nasD,(K26139)
1.25406	-2.05374	1.01786	-2.0177	0.043623	0.275501	HMCN(K17341)
3.38221	0.401391	0.199252	2.01449	0.0439585	0.276839	cooS,(K00198)
0.608859	-0.864327	0.429701	-2.01146	0.0442769	0.276839	sufB(K09014)
2.21515	-0.816304	0.406239	-2.00942	0.0444929	0.278706	GLO1,(K01759)
2.04068	-0.508618	0.25313	-2.00932	0.0445035	0.278706	GRPE(K03687)
4.56357	-1.82852	0.911267	-2.00656	0.0447963	0.27969	ACSF2(K23617)
6.97093	-0.487642	0.243153	-2.0055	0.0449101	0.27969	ahpC(K24119)
0.537922	-1.70266	0.849023	-2.00544	0.0449162	0.27969	srfAA,(K15654)
0.465448	-1.90162	0.949696	-2.00235	0.0452475	0.27969	PGC1(K18694)
1.05789	-1.3729	0.68569	-2.00222	0.045261	0.281095	ecnB(K16348)
0.493963	-1.14744	0.575288	-1.99455	0.0460914	0.281095	envY(K11920)
0.976915	-0.964055	0.484251	-1.99081	0.0465013	0.287575	cobA(K02303)
1.11236	-1.19747	0.60166	-1.99027	0.046561	0.287575	osmC,(K04063)
0.539726	-0.984606	0.494988	-1.98915	0.0466845	0.287575	mtlD(K00009)
0.655125	-2.47237	1.24353	-1.98818	0.0467913	0.287575	norB(K04561)
0.852779	-0.78768	0.396722	-1.98547	0.047092	0.289849	DBT,(K09699)
2.22372	1.50902	0.760553	1.98411	0.0472431	0.289849	impF(K11897)
19.7744	1.33417	0.67291	1.98268	0.0474027	0.289849	MUC2(K10955)
1.19635	-0.892241	0.450105	-1.98229	0.0474462	0.289849	rlmE,(K02427)
0.4848	-1.10948	0.559717	-1.98222	0.0474549	0.289849	ubiD(K03182)
0.452042	-0.888591	0.44969	-1.97601	0.048154	0.289849	thyA,(K00560)
0.624421	-1.0367	0.524689	-1.97584	0.0481731	0.289849	rpoE(K03048)
0.4032	-1.68519	0.853322	-1.97486	0.0482839	0.289849	MBF1(K03627)
0.788262	-0.810057	0.410346	-1.97409	0.0483721	0.294702	vanC,(K18856)
0.895051	-1.36246	0.691296	-1.97088	0.0487381	0.296127	rfcL(K04800)
0.636503	-2.40895	1.22306	-1.96961	0.0488836	0.296127	CEP97(K16717)
0.747174	-2.97564	1.5114	-1.96879	0.0489767	0.296298	asa1(K20382)
2.95666	0.435546	0.221277	1.96833	0.0490306	0.296298	fliD(K02407)
1.48533	-0.877683	0.446404	-1.96612	0.049285	0.296769	hdrA1(K22480)
3.10442	-0.542561	0.276063	-1.96535	0.0493732	0.296769	phoH2(K07175)
1.74822	-1.4653	0.746804	-1.9621	0.0497512	0.298137	RRP42,(K12589)
1.06535	-0.684685	0.349193	-1.96077	0.0499064	0.298137	K15977(K15977)
2.29226	-0.941408	0.480554	-1.95901	0.0501121	0.298137	ehbI(K14118)
3.91902	-0.939605	0.479677	-1.95883	0.0501327	0.298137	E3.2.1.215(K25603)
0.642228	1.3287	0.678967	1.95694	0.0503549	0.298137	mshD(K10927)
2.11134	-1.92078	0.983516	-1.95298	0.0508225	0.300833	ICP(K14475)
1.27895	-0.584129	0.299138	-1.95271	0.0508545	0.300833	clpC(K03696)
0.654619	0.799768	0.41043	1.94861	0.0513423	0.300833	K09766(K09766)
0.893546	-1.32479	0.68136	-1.94434	0.051855	0.305944	ILR1(K14664)
0.481674	1.2332	0.634957	1.94219	0.0521145	0.305944	RGAE(K15530)
0.766733	-0.727687	0.374797	-1.94155	0.0521915	0.307122	K07033(K07033)
2.54945	-1.71023	0.881936	-1.93918	0.0524794	0.307483	RP-L26e,(K02898)
2.66698	0.526494	0.271558	1.93879	0.0525271	0.307483	flgK(K02396)
1.25626	-0.834978	0.43112	-1.93676	0.0527742	0.308124	camK(K20765)
0.424019	-1.69738	0.878053	-1.93311	0.0532221	0.308124	efeB(K16301)
19.0082	0.270337	0.139975	1.93133	0.0534428	0.311218	GAPDH,(K00134)
3.892	1.01295	0.526081	1.92547	0.0541704	0.314449	alsB(K10549)
0.865443	2.66767	1.38688	1.9235	0.0544171	0.314449	rbcL,(K01601)
2.19621	-1.62499	0.844931	-1.92322	0.054453	0.314449	psaC,(K19972)
1.07912	-1.58202	0.82295	-1.92237	0.0545587	0.314449	uppS,(K15888)
0.878287	0.7448	0.388186	1.91867	0.0550261	0.315816	baiH(K15873)
2.11928	-0.847873	0.442	-1.91826	0.0550776	0.315816	ict-Y(K18288)
0.587771	1.0079	0.526064	1.91592	0.0553751	0.315816	tcaA(K21463)
0.917341	-0.715779	0.373732	-1.91522	0.0554646	0.317224	cbpA(K05516)
0.665478	1.03999	0.543363	1.91398	0.0556224	0.317224	tycC(K16124)
0.876241	-0.657389	0.343517	-1.9137	0.0556586	0.317523	ppiC(K03769)
0.71592	-2.13627	1.11673	-1.91296	0.0557527	0.317523	ROBO2(K06754)
0.976245	-1.86023	0.973666	-1.91055	0.0560629	0.317741	IMP4(K14561)
2.41118	-1.54779	0.810259	-1.91024	0.0561021	0.317741	TSR3(K09140)
0.890794	-0.698219	0.36565	-1.90953	0.0561942	0.317741	pepT(K01258)
0.447857	-0.987005	0.516939	-1.90933	0.0562201	0.317741	K07079(K07079)
1.35274	-1.59415	0.835605	-1.90778	0.0564201	0.317741	tomB(K19162)
2.21885	-0.525104	0.275439	-1.90642	0.0565954	0.317741	hdrB2(K03389)
1.08262	-0.669286	0.351483	-1.90418	0.0568871	0.317741	PGD,(K00033)
1.18635	-0.610125	0.320547	-1.90339	0.05699	0.317741	yfbK(K07114)
1.03437	-0.853437	0.448677	-1.90212	0.0571555	0.317741	smeA(K18321)
0.916292	-0.966515	0.508194	-1.90186	0.057189	0.317741	K07013(K07013)
2.28245	-0.688235	0.361938	-1.90153	0.0572331	0.317741	hmeD(K18501)
2.32727	-0.703105	0.369826	-1.90118	0.0572789	0.317741	zapB(K09892)
2.65836	-0.455784	0.239891	-1.89996	0.0574378	0.317741	clpB(K03695)
0.958502	-1.3427	0.707036	-1.89905	0.0575575	0.317741	nfr2(K22394)
0.452136	0.81893	0.431636	1.89727	0.057792	0.317741	E2.2.1.6S,(K01653)
0.959038	-0.66018	0.348004	-1.89704	0.0578221	0.317741	oppF(K10823)
0.401339	-1.03084	0.54354	-1.89653	0.0578895	0.317741	pltI(K25189)
1.13318	-0.974031	0.513903	-1.89536	0.0580448	0.317741	E2.6.1.14(K22457)
1.23946	-1.08153	0.570709	-1.89506	0.0580849	0.317741	GGR(K17830)
2.53343	0.556957	0.293925	1.8949	0.0581061	0.317741	araN(K17234)
0.551981	-0.795137	0.420008	-1.89315	0.0583382	0.317741	surE(K03787)
0.49233	-1.22203	0.645749	-1.89242	0.0584352	0.317741	rspR(K22293)
0.363014	-1.17042	0.618901	-1.89112	0.0586083	0.317741	mprA(K07669)
1.24794	-0.909275	0.480958	-1.89055	0.0586844	0.320073	triB(K21137)
0.575407	-0.804294	0.425557	-1.88998	0.0587611	0.320073	nagD(K02566)
10.3222	0.646828	0.342318	1.88955	0.058818	0.320073	cycB,(K15770)
8.74524	-1.02136	0.541064	-1.88769	0.0590679	0.320654	dsbH(K01829)
0.310248	-1.07806	0.57234	-1.8836	0.0596198	0.320654	queG(K18979)
2.34418	-0.823683	0.437377	-1.88323	0.0596687	0.323133	pdaD(K02626)
0.678351	-0.982693	0.522525	-1.88066	0.0600179	0.323133	argA(K22479)
1.19222	0.568378	0.302374	1.87971	0.060147	0.324431	cheB(K03412)
3.06509	-1.47781	0.786343	-1.87934	0.0601978	0.324431	K07730(K07730)
0.578712	0.814788	0.433941	1.87765	0.0604295	0.324431	K06878(K06878)
0.580568	-0.76928	0.410244	-1.87518	0.0607684	0.324431	E4.4.1.28(K20021)
0.511083	-0.796193	0.424791	-1.87432	0.0608865	0.324431	gtrB(K20534)
2.53874	-0.613881	0.327548	-1.87418	0.0609063	0.325435	mcsB(K19405)
2.70109	0.413574	0.220745	1.87353	0.0609949	0.325435	E2.3.1.54,(K00656)
0.819118	-0.807978	0.431271	-1.87348	0.0610022	0.325435	ytrF(K16918)
0.466647	-1.16148	0.620029	-1.87327	0.0610307	0.325435	tolA(K03646)
1.07172	-0.654811	0.349674	-1.87263	0.0611191	0.325435	K06933(K06933)
0.940105	0.799303	0.426981	1.87199	0.0612086	0.325435	lacG,(K10190)
0.797935	0.688898	0.368085	1.87157	0.0612662	0.325435	nirC(K02598)
0.458135	-1.66677	0.891132	-1.87039	0.0614295	0.325435	K09801(K09801)
3.45153	-0.517003	0.276452	-1.87013	0.0614654	0.325435	ygeU,(K13480)
1.82555	-0.805846	0.431036	-1.86956	0.0615452	0.325435	ezrA(K06286)
0.479016	-1.0594	0.567357	-1.86725	0.0618666	0.325435	pdxH,(K00275)
0.583848	0.874682	0.468483	1.86705	0.0618946	0.325435	eltD(K23271)
0.74752	-1.14316	0.612907	-1.86515	0.0621602	0.327913	MCA1(K22684)
0.592586	-1.35603	0.728858	-1.86048	0.0628174	0.327913	efeO(K07224)
0.655748	-0.730962	0.394002	-1.85522	0.0635647	0.327913	cdd,(K01489)
3.8979	-1.06649	0.575338	-1.85368	0.0637848	0.333631	CSP(K13836)
3.49035	-1.9014	1.02656	-1.8522	0.0639966	0.333631	PCNA(K04802)
0.752715	-0.928389	0.501269	-1.85208	0.0640145	0.333631	ygaC(K07586)
1.32506	0.539876	0.291636	1.8512	0.0641414	0.333631	rbsC(K10440)
1.21039	-0.545097	0.294471	-1.8511	0.0641545	0.333631	rho(K03628)
0.754752	-0.793581	0.428955	-1.85003	0.0643086	0.333631	cssS(K07650)
1.85923	-1.06173	0.574749	-1.8473	0.0647042	0.333631	K09141(K09141)
0.57324	0.770391	0.417049	1.84724	0.0647118	0.333631	fliI(K02412)
6.0246	0.45585	0.246824	1.84686	0.0647677	0.333631	ngcE(K10200)
0.806955	0.703261	0.380939	1.84613	0.0648739	0.333631	ytfR(K10820)
0.983502	-2.60583	1.41172	-1.84584	0.0649147	0.333631	cyoC(K02299)
0.666912	-1.97102	1.06811	-1.84533	0.0649896	0.333631	FBXL2_20(K10268)
2.26792	-0.446983	0.242483	-1.84335	0.0652773	0.333631	gcvPA(K00282)
2.56889	-0.457159	0.248092	-1.8427	0.0653729	0.333631	katE,(K03781)
0.658917	-0.985331	0.535184	-1.84111	0.065606	0.333631	MYH9s(K10352)
0.422279	-0.830533	0.451221	-1.84063	0.0656752	0.333631	recF(K03629)
1.47773	-0.50378	0.273828	-1.83977	0.0658027	0.333631	lpxK(K00912)
0.723287	0.822137	0.446964	1.83938	0.0658594	0.333631	pilO(K02664)
3.4918	-0.495962	0.269734	-1.8387	0.0659589	0.333631	oppA,(K15580)
1.14895	-0.749758	0.407833	-1.83839	0.0660045	0.333631	eutB(K03735)
2.97182	-1.62784	0.885659	-1.838	0.0660619	0.333631	PKD1(K04985)
4.42711	-0.389937	0.212169	-1.83786	0.0660837	0.333631	vorA(K00186)
0.940795	-0.68831	0.374542	-1.83774	0.0661012	0.333631	nadX,(K06989)
8.59294	-0.546236	0.297238	-1.83771	0.0661053	0.333631	mmgC(K18244)
0.554606	0.767402	0.417661	1.83738	0.0661536	0.333631	fliE(K02408)
1.36119	-0.517401	0.281666	-1.83693	0.0662202	0.333631	ABC.SS.P(K02057)
0.529346	1.41446	0.770272	1.83631	0.0663124	0.333631	lplD(K22933)
5.80984	-1.78481	0.973783	-1.83286	0.0668228	0.335912	RP-L44e,(K02929)
3.03914	-0.796676	0.435062	-1.83118	0.0670738	0.336419	smtB(K22298)
0.273647	-1.07259	0.585846	-1.83084	0.0671243	0.336419	oxyR(K04761)
0.362742	-0.89164	0.487347	-1.82958	0.067313	0.336419	ylxR(K07742)
0.848711	-1.7966	0.982574	-1.82846	0.0674807	0.337658	ptsGb(K02778)
4.05	0.858297	0.469894	1.82658	0.0677633	0.337658	agrD(K07800)
4.63367	-1.111	0.608261	-1.82652	0.0677725	0.337658	gnaD(K05308)
0.341212	-0.962671	0.52713	-1.82625	0.0678128	0.337658	umuC(K03502)
2.76835	-1.76999	0.970074	-1.82459	0.0680628	0.338324	acnB(K01682)
0.889798	-0.655503	0.35945	-1.82363	0.068208	0.338324	nahK,(K13059)
0.42004	0.826241	0.453226	1.82302	0.0683002	0.338324	fruAb(K02769)
1.33	-0.518768	0.284944	-1.8206	0.0686676	0.339357	PC,(K01958)
0.439636	0.805051	0.442472	1.81944	0.0688442	0.339357	flhA(K02400)
0.992746	0.70491	0.387533	1.81897	0.0689164	0.339357	ganP,(K15771)
3.2459	1.5347	0.843817	1.81876	0.0689475	0.339357	pilE(K02655)
1.73642	-0.728484	0.400645	-1.81828	0.0690218	0.339357	K07337(K07337)
1.05247	-1.57026	0.866391	-1.81242	0.0699214	0.342629	LRRCC1,(K16475)
1.74556	-0.482658	0.266523	-1.81094	0.0701499	0.342629	gcdD,(K23352)
0.933588	-1.12953	0.623861	-1.81054	0.070212	0.342629	lapC(K12542)
0.355747	0.819153	0.452627	1.80978	0.0703305	0.342629	pyrF(K01591)
0.704053	-1.06462	0.588298	-1.80966	0.0703479	0.342629	aadA(K00984)
4.22657	-1.47759	0.8165	-1.80966	0.0703486	0.342629	rpoE1(K03049)
1.1611	-0.966872	0.534479	-1.809	0.0704514	0.342629	K07034(K07034)
0.467258	0.823667	0.455374	1.80877	0.0704865	0.342629	fruA(K03332)
1.00549	-0.634332	0.350954	-1.80745	0.0706921	0.342892	opuBD(K05846)
0.776823	-0.90992	0.50364	-1.80669	0.0708113	0.342892	PPCDC,(K01598)
3.37089	0.488606	0.270682	1.8051	0.0710598	0.343353	rhaS(K10559)
0.556889	0.940191	0.521266	1.80367	0.0712834	0.343353	dsbC(K03981)
0.512444	-1.53015	0.849846	-1.80051	0.0717809	0.343353	menJ(K21401)
1.87717	1.66228	0.923372	1.80023	0.0718238	0.34543	US11(K19438)
1.78852	-0.719999	0.400285	-1.79872	0.0720634	0.34543	oiaC(K23248)
1.25475	-0.545118	0.303138	-1.79825	0.072137	0.34543	mqnA(K11782)
0.774438	0.662223	0.368513	1.79702	0.072333	0.34543	araA(K01804)
0.520463	-1.23675	0.688332	-1.79673	0.0723777	0.34543	CNTRL(K16770)
1.01152	-0.669659	0.372867	-1.79598	0.0724984	0.34543	mnhE,(K05569)
0.785337	0.67913	0.378233	1.79553	0.072569	0.34543	purR(K03604)
1.32411	0.597648	0.332922	1.79516	0.0726284	0.34543	pyrH(K09903)
0.959545	-1.44336	0.804616	-1.79385	0.0728375	0.34543	TYW1(K15449)
6.36257	1.57977	0.880782	1.79361	0.0728761	0.34543	nmpC,(K16076)
0.674184	-2.54968	1.42211	-1.79288	0.0729919	0.34543	CLEC10A,(K06721)
0.569443	1.71921	0.95972	1.79137	0.073234	0.34543	redR(K21789)
0.330103	-0.896381	0.500702	-1.79025	0.0734143	0.34543	prmA(K02687)
0.940696	-1.26625	0.707362	-1.7901	0.0734375	0.347356	traB(K12065)
4.77864	-0.684415	0.382624	-1.78874	0.0736567	0.347636	kamE(K18011)
0.597493	-1.086	0.607192	-1.78857	0.0736848	0.347636	aprE(K01342)
0.685808	-1.53147	0.85633	-1.78841	0.0737092	0.347636	STOM(K17286)
0.695422	-0.732748	0.409754	-1.78826	0.0737337	0.347636	fecR(K07165)
1.34139	-0.529191	0.296156	-1.78687	0.0739591	0.347636	tldD(K03568)
0.834441	-0.646555	0.362001	-1.78606	0.0740898	0.347636	padR(K10947)
0.55869	-0.908668	0.508855	-1.78571	0.0741461	0.347636	ctpF(K12953)
0.910543	-0.6247	0.349931	-1.78521	0.0742278	0.347636	ENDOG(K01173)
0.921273	-0.617169	0.346049	-1.78347	0.0745098	0.347636	TC.APA(K03294)
5.51361	-1.54875	0.868533	-1.78318	0.0745571	0.347636	rpoF(K03051)
0.903158	-1.63424	0.916552	-1.78303	0.074582	0.347636	DIS3L2(K18758)
0.905732	-1.0079	0.565678	-1.78176	0.0747886	0.347876	niaX(K16788)
0.561791	-1.67509	0.942676	-1.77696	0.0755754	0.347876	rgtD(K24662)
0.30711	-1.08668	0.612855	-1.77315	0.0762046	0.347876	vpsT(K20918)
2.47733	0.592481	0.334438	1.77157	0.0764653	0.354747	cebG(K10242)
2.90122	-0.47899	0.270552	-1.77042	0.076658	0.354747	degQ,(K04772)
0.567648	-0.817485	0.461784	-1.77028	0.0766812	0.354747	nanM(K17948)
0.749137	0.857731	0.484616	1.76992	0.0767405	0.354747	BPLF1(K22972)
1.93043	-0.473887	0.268468	-1.76515	0.0775385	0.357698	pepD(K08372)
0.559252	0.802387	0.454613	1.76499	0.0775658	0.357698	gfrD(K19509)
0.238419	-1.06013	0.601196	-1.76336	0.0778398	0.357698	NIT2,(K13566)
0.632287	2.20718	1.25333	1.76105	0.0782294	0.357698	ADE2(K11808)
0.8464	0.696873	0.39573	1.76098	0.0782414	0.359529	glpX(K02446)
1.64044	-0.459457	0.260922	-1.7609	0.078256	0.359529	buk(K00929)
0.60992	-0.713585	0.405453	-1.75997	0.0784129	0.359529	nagR(K24967)
2.64116	0.980424	0.558612	1.75511	0.0792407	0.363308	HERC4(K10615)
1.29526	-0.653384	0.372692	-1.75315	0.0795767	0.363555	K06939(K06939)
0.593484	0.712995	0.406741	1.75295	0.0796112	0.363555	pgl(K07404)
1.62382	-0.564439	0.322157	-1.75206	0.0797635	0.363555	napA(K02567)
0.748194	1.09421	0.624583	1.7519	0.0797909	0.363555	E4.2.2.10(K01732)
0.595755	0.712021	0.406505	1.75157	0.0798478	0.363555	ctpC(K12950)
0.966228	0.583714	0.333488	1.75033	0.0800611	0.363555	lplC(K17320)
2.85243	1.21683	0.6953	1.75008	0.0801053	0.363555	pagL(K12976)
7.67069	-1.58523	0.907474	-1.74687	0.0806607	0.365336	CD44(K06256)
0.525693	-0.741859	0.424756	-1.74655	0.0807152	0.365336	XPNPEP2(K14208)
0.589743	-0.76239	0.437087	-1.74425	0.0811151	0.365336	E3.5.1.81(K06015)
5.23225	-1.92262	1.10228	-1.74422	0.0811206	0.366288	RP-S9e,(K02997)
1.41217	-0.712686	0.408702	-1.74378	0.0811976	0.366288	GSR,(K00383)
0.395934	-0.827671	0.476046	-1.73864	0.0820988	0.366288	ABCC9,(K05033)
0.836966	-1.15041	0.662034	-1.73769	0.0822648	0.370357	fcsSBP(K25067)
0.642797	0.692432	0.398756	1.73648	0.0824789	0.370357	flgC(K02388)
6.75843	-1.38871	0.80191	-1.73175	0.0833177	0.374106	mch(K01499)
1.26481	0.547062	0.316017	1.73111	0.0834313	0.374106	ptsI(K08483)
2.18812	-1.44414	0.834686	-1.73016	0.0836025	0.374125	mexZ(K18129)
0.612989	-0.684617	0.396522	-1.72655	0.0842477	0.374125	kdsA(K01627)
3.18378	-1.31671	0.762648	-1.72649	0.0842588	0.3747	ehbF(K14115)
1.9148	-0.750314	0.434595	-1.72647	0.0842631	0.3747	spxA(K16509)
3.66856	-1.01963	0.590785	-1.72588	0.0843682	0.3747	TL(K18809)
1.65211	0.515887	0.298942	1.72571	0.0843995	0.3747	nqrF(K00351)
4.84009	-0.531538	0.308741	-1.72163	0.0851361	0.377224	E4.4.1.11(K01761)
0.611355	-0.887374	0.516126	-1.7193	0.0855604	0.377224	rspA,(K08323)
0.585016	-1.25622	0.731266	-1.71787	0.0858199	0.377224	mptD(K09739)
0.463199	1.38991	0.809679	1.71662	0.0860479	0.377224	rhmA(K12660)
1.78764	-0.409452	0.238655	-1.71566	0.086224	0.381291	K07164(K07164)
0.643505	-0.956447	0.558604	-1.71221	0.086858	0.381291	gerE(K01994)
1.30377	1.85714	1.08541	1.71101	0.08708	0.384318	cptB(K09159)
0.429897	-0.958073	0.560073	-1.71062	0.087151	0.384318	dltB(K03739)
0.300978	0.923553	0.54005	1.71013	0.0872426	0.384318	ulaB,(K02822)
8.42299	-0.428437	0.250828	-1.70809	0.0876197	0.38594	paaG(K15866)
0.541851	1.20908	0.708062	1.70759	0.0877116	0.38594	ACSBG(K15013)
0.394222	-0.888547	0.52077	-1.70622	0.0879675	0.38594	modE(K02019)
0.739638	-0.630734	0.369722	-1.70597	0.0880141	0.385955	recJ(K07462)
0.313651	-0.884243	0.518364	-1.70583	0.0880392	0.385955	K07035(K07035)
0.970792	-1.08716	0.637385	-1.70566	0.0880717	0.385955	SHOC2,(K19613)
1.21826	-0.508434	0.29815	-1.70529	0.0881396	0.385955	lipA,(K03644)
8.1354	-1.70107	1.00043	-1.70034	0.0890667	0.388685	SKA1(K26094)
3.27436	-0.742451	0.436826	-1.69965	0.0891969	0.388685	HSPA1_6_8(K03283)
1.3217	-0.524214	0.308508	-1.69919	0.089283	0.388685	E2.4.1.5(K00689)
0.552939	-1.61364	0.950373	-1.6979	0.0895257	0.388685	K07041(K07041)
0.341613	0.825033	0.486139	1.69711	0.089675	0.388685	minE(K03608)
0.562182	-1.01556	0.599319	-1.69452	0.0901666	0.388685	SEL1,(K14026)
0.821011	-1.20562	0.711519	-1.69443	0.0901829	0.390617	ABC.MN.S(K09818)
1.32116	-0.555441	0.327826	-1.69432	0.0902045	0.390617	acnX2(K09128)
0.777479	-1.51748	0.896191	-1.69326	0.0904066	0.390617	pixJ(K11525)
1.17738	0.51111	0.301867	1.69317	0.0904239	0.390617	kduI(K01815)
0.60674	-0.703133	0.415486	-1.69231	0.0905863	0.390617	TC.FEV.OM(K02014)
1.21266	2.23894	1.32456	1.69032	0.090966	0.390691	E4.2.2.25(K20610)
1.62081	0.49829	0.29482	1.69015	0.0909992	0.390691	map(K01265)
0.83641	0.627822	0.371528	1.68984	0.0910585	0.390691	fusB(K25672)
0.832718	-0.799476	0.473366	-1.68892	0.0912353	0.390691	K07071(K07071)
1.98233	-0.416098	0.246429	-1.68852	0.0913124	0.390691	AFG3(K08956)
1.4294	0.811818	0.48114	1.68728	0.0915494	0.390959	paaF,(K01692)
1.70411	-0.419065	0.248669	-1.68523	0.0919434	0.391134	bamD(K05807)
0.450909	0.918103	0.544966	1.6847	0.0920468	0.391134	penP(K17836)
1.26941	-1.23665	0.734094	-1.68459	0.092068	0.391134	AK6,(K18532)
1.00084	-0.583338	0.346328	-1.68435	0.0921136	0.391134	oppC(K15582)
0.273716	0.915674	0.543689	1.68419	0.0921455	0.391134	flhB(K02401)
0.541048	0.761723	0.452444	1.68358	0.0922637	0.391134	cpo(K00433)
8.86394	-1.57895	0.939149	-1.68126	0.092713	0.392935	RP-S20e,(K02969)
0.515543	0.818002	0.487428	1.6782	0.0933084	0.392935	bacC(K19548)
0.362035	-0.900516	0.536639	-1.67807	0.0933344	0.392935	msrAB(K12267)
5.40272	-0.633862	0.377831	-1.67763	0.0934192	0.394438	rseA(K03597)
3.07517	-1.73354	1.03387	-1.67675	0.093591	0.394438	RP-L13Ae,(K02872)
0.758061	-0.641638	0.382831	-1.67604	0.0937313	0.394438	pepF,(K08602)
2.92917	-0.397391	0.237131	-1.67583	0.0937715	0.394438	ygeT,(K13479)
0.658548	-1.28549	0.76824	-1.67329	0.0942701	0.394438	LOG(K22522)
7.7199	-1.51501	0.905822	-1.67253	0.0944206	0.394964	ehaA(K14092)
4.60232	0.501394	0.299808	1.67238	0.0944493	0.394964	larA(K22373)
0.843505	-0.874081	0.523067	-1.67107	0.0947077	0.394964	MVK,(K00869)
0.957064	0.699946	0.418944	1.67074	0.0947729	0.394964	E3.2.1.4(K01179)
1.24508	0.685868	0.410523	1.67072	0.0947774	0.394964	celA,(K02760)
0.468783	-0.76816	0.459992	-1.66994	0.0949306	0.394964	MPG(K03652)
3.29444	-1.16967	0.700749	-1.66917	0.0950845	0.395385	ibpB(K04081)
0.353788	-1.02031	0.61144	-1.6687	0.0951777	0.395385	exsA(K20968)
1.02335	-0.623934	0.374313	-1.66688	0.0955386	0.395385	oadG(K01573)
3.2166	-1.31352	0.788011	-1.66688	0.0955386	0.395385	mptA(K17488)
1.5721	0.755282	0.453174	1.66665	0.0955838	0.395385	ylbA,(K14977)
0.699152	1.25067	0.750429	1.66661	0.0955924	0.395385	K06893(K06893)
1.54482	-0.674522	0.405246	-1.66448	0.0960175	0.395422	hupA(K05787)
0.807259	-2.99115	1.79834	-1.66328	0.0962557	0.395422	gatB(K20113)
0.598295	-0.860289	0.517253	-1.66319	0.0962748	0.395422	DHODH,(K00254)
0.931569	-0.848429	0.510141	-1.66313	0.0962872	0.395422	K11646(K11646)
1.408	-0.474281	0.285773	-1.65965	0.0969859	0.395422	fklB(K03773)
1.03485	-2.34023	1.41104	-1.65851	0.0972144	0.395422	ctpV(K12956)
2.11407	-0.601386	0.36297	-1.65685	0.0975499	0.395422	K16330(K16330)
0.599631	1.78574	1.07789	1.65669	0.097582	0.395422	E1.2.1.68(K00154)
1.39697	-1.10204	0.665479	-1.65601	0.0977195	0.395422	osmB(K04062)
0.701751	-1.00882	0.60942	-1.65538	0.097848	0.395422	cobZ,(K13796)
0.751137	1.19656	0.722875	1.65528	0.0978681	0.395422	metE(K00549)
1.43319	-0.565309	0.341632	-1.65473	0.097979	0.395422	ATPeF1A,(K02132)
2.06656	-0.373339	0.225715	-1.65403	0.0981222	0.395422	gcvT,(K00605)
1.63516	-0.809457	0.48948	-1.65371	0.0981867	0.395422	ATPeV1B,(K02147)
1.32629	-0.500947	0.302985	-1.65337	0.0982548	0.395422	E1.1.1.374(K18855)
0.343887	0.883098	0.534245	1.65298	0.0983343	0.395422	ulaC,(K02821)
0.554835	0.715042	0.432871	1.65186	0.0985631	0.395422	cysNC(K00955)
3.10091	-1.375	0.832561	-1.65153	0.0986309	0.395422	EIF2S1(K03237)
1.97239	-0.806089	0.488116	-1.65143	0.0986508	0.395422	sqhC(K18115)
0.962908	1.34808	0.816426	1.65119	0.0986994	0.395422	rdgC(K03554)
0.559614	-0.899509	0.544783	-1.65113	0.0987116	0.395422	hscA(K04044)
0.848414	-0.622621	0.37718	-1.65073	0.0987942	0.395422	RSPH10B(K25458)
1.48837	-1.25981	0.763344	-1.65039	0.0988637	0.395422	PRS2(K07392)
1.34832	-0.494332	0.299526	-1.65038	0.0988653	0.395422	ABC.SS.A(K02056)
2.14303	-0.684609	0.414916	-1.65	0.0989437	0.395422	higB(K19166)
43.5741	-1.59744	0.968876	-1.64875	0.0991986	0.395435	frhG(K00443)
2.78407	0.3218	0.195236	1.64826	0.0992997	0.395435	ispH,(K03527)
0.467347	-1.42744	0.866548	-1.64727	0.0995031	0.395435	MEMO1(K06990)
1.11394	-0.516036	0.313332	-1.64693	0.0995726	0.395447	pmbA(K03592)
2.07751	0.629155	0.38211	1.64653	0.0996553	0.395447	secB(K03071)
0.466675	-1.56474	0.950805	-1.6457	0.0998264	0.395447	FBXL7(K10273)
3.88268	-0.370382	0.225171	-1.64489	0.0999919	0.395811	abfD(K14534)
1.51154	0.453442	0.275755	1.64437	0.1001	0.395811	btsT(K23676)
0.904901	-1.09996	0.669703	-1.64246	0.100495	0.396674	comR(K20342)
0.421227	-1.90952	1.16265	-1.64239	0.100509	0.396674	cprK(K21558)
0.53862	1.17012	0.713413	1.64017	0.10097	0.396674	queA(K07568)
0.287961	-0.87165	0.53146	-1.6401	0.100983	0.396674	prfA,(K02835)
1.55661	-0.425109	0.259215	-1.63999	0.101008	0.397363	E4.1.3.3,(K01639)
0.883936	-0.602231	0.367394	-1.63919	0.101173	0.397363	fucP(K02429)
0.869308	-0.824996	0.503337	-1.63906	0.101202	0.397363	mptA(K14337)
1.05423	-0.523505	0.319718	-1.6374	0.101548	0.398025	nlpD(K06194)
0.480411	-1.16206	0.710097	-1.63648	0.101739	0.398025	ureC(K01428)
2.859	0.895647	0.547646	1.63545	0.101955	0.398336	atpI(K02116)
0.350108	-0.968876	0.592427	-1.63544	0.101958	0.398336	mupP(K22292)
2.97183	-0.691445	0.42282	-1.63532	0.101983	0.398336	K09126(K09126)
2.99367	-1.43168	0.876264	-1.63385	0.102291	0.398459	aceB,(K01638)
1.4286	-2.58763	1.58413	-1.63347	0.102369	0.398459	grdE(K10671)
4.7197	-0.610756	0.374268	-1.63187	0.102707	0.398632	cbiN(K02009)
5.7903	-1.46256	0.896413	-1.63157	0.10277	0.398632	RP-L31e,(K02910)
0.881138	-1.5681	0.961756	-1.63046	0.103004	0.398853	NEK8(K20877)
0.876822	0.617136	0.378788	1.62924	0.103263	0.399164	fusC(K25671)
0.598209	-0.677122	0.415843	-1.62831	0.103459	0.399164	ugtP(K03429)
0.826066	-0.606399	0.37303	-1.6256	0.104034	0.401452	porC,(K00172)
0.582057	-2.13039	1.31088	-1.62516	0.104128	0.401452	ubiH(K03185)
9.29085	-1.51019	0.930593	-1.62282	0.104627	0.403047	RP-L24e,(K02896)
0.627188	1.36367	0.840554	1.62235	0.104728	0.403047	cysB(K13634)
0.769349	0.900377	0.555925	1.6196	0.105318	0.404805	CEL74A(K18578)
2.18686	-0.369257	0.228075	-1.61901	0.105444	0.404805	hlpA,(K06142)
0.46908	-0.763614	0.471655	-1.61901	0.105445	0.404805	uidR(K16138)
0.809309	-0.752316	0.465357	-1.61664	0.105956	0.406072	yfeX(K07223)
0.424301	-1.0803	0.668619	-1.61571	0.106156	0.406072	E2.1.2.2(K00601)
1.32999	-0.48605	0.301148	-1.61399	0.10653	0.407578	cysQ,(K01082)
0.530628	-1.03875	0.643816	-1.61342	0.106653	0.407578	TMTC(K23424)
2.78761	-1.41289	0.87588	-1.61311	0.10672	0.407607	RP-S27Ae,(K02977)
2.10709	-1.14492	0.710153	-1.61221	0.106916	0.407663	pheA1(K04093)
0.602287	-1.56504	0.971138	-1.61155	0.107059	0.407663	COL2A(K19719)
1.41883	-1.17842	0.731394	-1.6112	0.107136	0.407807	doxDA(K05908)
0.402031	-0.765102	0.475345	-1.60957	0.107491	0.407807	zraR,(K07713)
0.637434	-1.09849	0.682656	-1.60915	0.107584	0.407807	cfbD(K21611)
1.56434	-0.722654	0.449243	-1.6086	0.107703	0.408706	fiu(K16090)
13.1906	-0.478093	0.297238	-1.60845	0.107737	0.408706	dfx(K05919)
1.16817	-0.96335	0.599346	-1.60734	0.10798	0.408939	ehaQ(K14108)
0.493013	-0.913584	0.568552	-1.60686	0.108085	0.408939	bluR(K21972)
2.10554	-1.66707	1.03803	-1.60599	0.108277	0.409126	omp31(K16079)
11.4844	-0.599703	0.373542	-1.60545	0.108395	0.409126	uspF(K14061)
0.619746	-1.54769	0.964554	-1.60457	0.108589	0.409126	gtsB,(K17316)
0.837578	-1.1234	0.700287	-1.6042	0.10867	0.409475	ygeR(K12943)
0.604567	-0.655578	0.409009	-1.60285	0.108969	0.409475	flgR(K02481)
4.95671	0.358987	0.224036	1.60237	0.109075	0.410311	uspA(K06149)
0.715508	-1.75875	1.09822	-1.60145	0.109276	0.410311	HERC2(K10595)
0.462959	-0.692762	0.432766	-1.60078	0.109426	0.410311	miaB(K06168)
7.94461	-0.985553	0.615716	-1.60066	0.109452	0.411041	CML(K13448)
0.696408	-0.725555	0.453523	-1.59982	0.109639	0.411041	gltL,(K10004)
0.781266	-0.58006	0.362648	-1.59951	0.109706	0.411308	deaD,(K05592)
0.395124	-1.22808	0.768156	-1.59873	0.10988	0.411308	creA(K05805)
1.34135	-0.7406	0.46329	-1.59856	0.109917	0.41141	EIF2B3(K03241)
1.40109	-1.29179	0.810496	-1.59383	0.110975	0.413475	ZRANB2(K26076)
1.57288	-1.55846	0.977919	-1.59365	0.111014	0.413475	DDC,(K01593)
2.38804	-0.338216	0.212232	-1.59361	0.111022	0.413475	dksA(K06204)
0.534495	-1.20319	0.755329	-1.59294	0.111174	0.413475	PRPF6,(K12855)
0.782463	-0.576519	0.361977	-1.5927	0.111228	0.413556	moxR(K03924)
1.48903	-1.07599	0.676448	-1.59064	0.11169	0.414586	CPPED1(K21814)
0.63106	-1.47841	0.930206	-1.58933	0.111986	0.414586	hsf(K12690)
1.80602	1.23214	0.77538	1.58908	0.112043	0.415206	K07146(K07146)
1.47755	1.18057	0.744022	1.58674	0.112571	0.415563	CCDC88A(K25392)
1.17634	-0.578316	0.364547	-1.58639	0.11265	0.415563	wbpP(K02473)
1.20555	-0.600606	0.378646	-1.58619	0.112695	0.415563	vanXY(K18866)
0.854715	-1.24584	0.786044	-1.58495	0.112978	0.415924	K09139(K09139)
0.401187	-1.66161	1.04866	-1.58451	0.113079	0.415924	cpdR(K13589)
0.859806	0.572922	0.361796	1.58355	0.113296	0.416411	eutP(K04029)
0.391813	0.849367	0.53679	1.58231	0.113579	0.416411	golT(K19597)
0.455557	-0.706256	0.446493	-1.58179	0.113699	0.416411	K09163(K09163)
0.689912	-1.17759	0.744731	-1.58123	0.113825	0.416411	chvG(K14980)
3.83678	-0.476422	0.3014	-1.5807	0.113947	0.41698	iolJ(K03339)
1.78768	-0.427905	0.270731	-1.58056	0.113979	0.41698	hdrC2(K03390)
4.87773	-0.520008	0.32903	-1.58043	0.114009	0.41698	frdC,(K25996)
1.15134	-0.477951	0.302705	-1.57893	0.114352	0.417551	DLD,(K00382)
1.42915	-0.628691	0.39839	-1.57808	0.114547	0.417585	cprC(K21559)
3.39691	-0.27135	0.17209	-1.57679	0.114844	0.417783	RP-S10,(K02946)
1.51877	-0.581424	0.368872	-1.57622	0.114974	0.417783	rlpA(K03642)
0.87845	-0.541185	0.343986	-1.57327	0.115655	0.419578	RP-L7A,(K07590)
0.638292	-1.76145	1.12097	-1.57137	0.116098	0.419578	pepB(K07751)
0.369995	-1.28065	0.815339	-1.57069	0.116254	0.419578	ybhG(K25183)
4.82218	-1.32688	0.844837	-1.57057	0.116282	0.421169	psmA,(K03432)
1.42675	-0.4475	0.285102	-1.56961	0.116505	0.421299	fdhA(K05299)
0.686881	1.27103	0.809868	1.56943	0.116547	0.421299	ndhB(K05573)
0.762434	0.82607	0.526836	1.56798	0.116885	0.421991	blpB(K20345)
0.505745	1.82648	1.16634	1.566	0.117348	0.421991	yphD(K23546)
0.544416	-1.38238	0.883073	-1.56542	0.117485	0.421991	comD(K06034)
1.09993	-0.484638	0.309606	-1.56534	0.117504	0.422717	pps,(K01007)
0.40609	-1.36155	0.870391	-1.5643	0.117747	0.422717	fimV(K08086)
0.555036	0.693069	0.443152	1.56395	0.117829	0.422717	pfpI(K05520)
3.52984	1.71279	1.09517	1.56395	0.117829	0.422717	ENGASE(K01227)
0.483418	1.13293	0.72457	1.56359	0.117913	0.422717	SMC6(K22804)
1.73957	0.390023	0.249476	1.56337	0.117966	0.422717	GPI,(K01810)
6.4621	-1.27258	0.814	-1.56337	0.117966	0.422717	RUXX(K04796)
1.77598	-0.842754	0.539181	-1.56303	0.118046	0.422717	bglS(K01216)
0.508663	0.666556	0.426492	1.56288	0.118081	0.422717	fliR(K02421)
1.81789	0.405995	0.25987	1.5623	0.118217	0.422717	fliW(K13626)
0.368072	-0.775759	0.496937	-1.56108	0.118504	0.422717	mhqR(K15973)
0.397007	-1.07813	0.690724	-1.56087	0.118554	0.422717	ampD(K03806)
0.847459	-1.38777	0.88919	-1.56071	0.118592	0.42338	LRRC49(K16606)
0.72249	-0.691487	0.443466	-1.55928	0.11893	0.42338	phzF(K06998)
0.542204	-0.951813	0.610548	-1.55895	0.119008	0.42338	nrdA(K26039)
0.455834	-0.877703	0.563402	-1.55786	0.119265	0.42338	poxB(K00156)
2.13023	-1.21668	0.781003	-1.55784	0.119271	0.425129	rpoA1(K03041)
0.722806	0.658089	0.422544	1.55744	0.119365	0.425129	eutH(K04023)
0.821551	-0.563067	0.361704	-1.55671	0.11954	0.425184	xapB(K11537)
2.98241	-0.321404	0.206534	-1.55618	0.119666	0.425184	afuA,(K02012)
0.966011	1.03869	0.668591	1.55356	0.120291	0.426727	damX(K03112)
0.963584	-1.321	0.851062	-1.55218	0.120619	0.427215	bpr(K13276)
7.20738	-1.87816	1.2132	-1.5481	0.121598	0.430005	phaE(K22881)
0.555787	-0.875561	0.565986	-1.54697	0.121872	0.430005	K07121(K07121)
2.25248	0.334404	0.216284	1.54614	0.122071	0.430998	glgC(K00975)
0.297727	-0.820076	0.530559	-1.54568	0.122181	0.430998	mutS2(K07456)
0.494184	-1.00461	0.649983	-1.5456	0.122201	0.430998	ehbK(K14120)
1.47988	-1.15429	0.749032	-1.54104	0.123307	0.434061	K25518(K25518)
0.793254	-1.16055	0.753132	-1.54096	0.123326	0.434061	hydA(K17997)
1.02437	-0.880367	0.572013	-1.53907	0.123788	0.435003	moaB(K03638)
0.427689	0.715662	0.465501	1.5374	0.124195	0.435003	artR,(K23060)
0.859621	-0.567409	0.36912	-1.53719	0.124246	0.435898	bamB(K17713)
0.709733	-0.724563	0.471569	-1.53649	0.124418	0.435898	ampC(K01467)
1.05781	0.8927	0.58102	1.53644	0.124431	0.435898	tarL(K18704)
0.388358	-1.1639	0.757807	-1.53588	0.124568	0.435898	TRM61,(K07442)
0.869482	-0.564715	0.367828	-1.53527	0.124718	0.436221	cuyA(K17950)
0.502485	-0.815627	0.531792	-1.53373	0.125096	0.436221	ggt(K00681)
0.381993	0.688228	0.448809	1.53345	0.125164	0.436221	K07166(K07166)
0.848568	-0.60798	0.396624	-1.53289	0.125304	0.437587	BCP,(K03564)
0.388293	-1.47198	0.961546	-1.53084	0.125808	0.437587	hpfH(K25263)
1.12755	-0.463747	0.303125	-1.52989	0.126044	0.438811	PREP(K01322)
0.788943	-2.37467	1.55219	-1.52988	0.126046	0.438811	xacA(K24442)
1.46222	-1.23112	0.806578	-1.52635	0.126922	0.441141	CPGS(K05716)
8.32838	0.467525	0.306679	1.52448	0.127389	0.441141	pilA(K02650)
1.71357	-0.422564	0.277256	-1.5241	0.127485	0.441141	fprA1_2(K22405)
73.8496	-1.49365	0.980067	-1.52403	0.127502	0.441141	mvhA,(K14126)
0.709068	1.15113	0.755897	1.52286	0.127794	0.441141	hcaD(K00529)
5.57611	1.34506	0.884214	1.52119	0.128212	0.442914	spoVR(K06415)
0.711616	0.800011	0.526344	1.51994	0.128526	0.442914	susD(K21572)
0.646032	1.65496	1.08899	1.51973	0.12858	0.442914	RPA12,(K03000)
0.454764	-0.849684	0.559958	-1.51741	0.129164	0.442914	KY(K24456)
1.51121	-0.398654	0.26279	-1.51701	0.129265	0.445863	hutH,(K01745)
0.475471	-0.849132	0.560276	-1.51556	0.12963	0.445863	tolQ(K03562)
3.65059	-1.35677	0.895358	-1.51534	0.129686	0.446631	RP-L23e,(K02894)
0.801491	-1.69214	1.11742	-1.51433	0.129942	0.446826	xagB(K20327)
0.460993	-0.717745	0.474503	-1.51263	0.130375	0.446826	K09793(K09793)
2.69924	0.68688	0.454108	1.51259	0.130383	0.447264	E1.2.1.22(K19266)
0.782495	-0.670236	0.443364	-1.5117	0.130609	0.447264	dltD(K03740)
6.50849	0.274432	0.18158	1.51136	0.130698	0.447264	musE(K25086)
1.59631	-0.519733	0.344131	-1.51028	0.130973	0.447264	porD(K00171)
0.822275	-1.13131	0.749574	-1.50928	0.131228	0.447264	ANKMY1,(K24631)
6.70433	-1.39069	0.921521	-1.50913	0.131267	0.447264	agpA(K25096)
0.577675	-1.29893	0.861957	-1.50695	0.131823	0.447264	yejB(K13894)
1.93248	-0.441722	0.29341	-1.50547	0.132202	0.449712	K09132(K09132)
0.750304	-0.616719	0.409846	-1.50476	0.132386	0.449712	E5.2.1.8(K01802)
1.926	-0.604638	0.402202	-1.50332	0.132757	0.450289	bamC(K07287)
0.394518	-1.20471	0.802202	-1.50175	0.13316	0.450289	N6AMT1(K19589)
2.41861	2.31005	1.53887	1.50114	0.13332	0.451516	ADIPOQ,(K07296)
0.588316	-0.613854	0.40903	-1.50076	0.133419	0.451516	lon(K01338)
1.494	-1.16102	0.774374	-1.4993	0.133795	0.452441	pbp5,(K18149)
0.63604	-0.763938	0.509655	-1.49893	0.133892	0.452441	DSD1(K20498)
0.670722	1.08985	0.7283	1.49644	0.13454	0.452441	E3.2.1.213(K24100)
3.82664	0.528416	0.353357	1.49541	0.134806	0.454219	tasA,(K06336)
0.924639	-1.18621	0.793291	-1.49531	0.134834	0.454219	pylC(K16181)
1.33815	-1.06794	0.714365	-1.49495	0.134929	0.454219	mcm(K10726)
0.562388	-0.629644	0.421694	-1.49313	0.135403	0.454219	dagK(K07029)
1.26886	1.4688	0.984133	1.49248	0.135572	0.455701	E4.2.1.178(K25596)
0.556209	0.620049	0.415621	1.49186	0.135735	0.455701	rsmD(K08316)
0.473606	0.713241	0.478222	1.49144	0.135845	0.455701	tagK(K25602)
0.458014	0.836746	0.5611	1.49126	0.135893	0.455701	K18284(K18284)
0.544538	-0.643656	0.431961	-1.49008	0.136203	0.455701	fmnP,(K23675)
0.847415	-0.580537	0.389667	-1.48983	0.136269	0.456692	OGT(K09667)
7.54346	-1.61161	1.08175	-1.48981	0.136274	0.456692	npr(K05910)
0.422548	-0.704425	0.473128	-1.48887	0.136523	0.456692	ahbC(K22226)
0.396695	-0.700904	0.470999	-1.48812	0.136719	0.456692	acpD,(K01118)
0.695821	-0.574071	0.386108	-1.48682	0.137064	0.456692	pepP(K01262)
0.506211	-0.701275	0.471823	-1.48631	0.137198	0.456692	aldA(K07248)
0.606227	-0.618733	0.416542	-1.4854	0.137437	0.456692	baeS,(K07642)
1.39648	-0.761094	0.512638	-1.48466	0.137633	0.460557	nuoD(K00333)
0.67909	-0.576311	0.3883	-1.48419	0.137758	0.460557	DNPEP(K01267)
0.575145	-1.14181	0.769564	-1.48371	0.137885	0.460557	prdF(K01777)
0.666163	0.876388	0.590786	1.48343	0.137961	0.460557	aziB2(K21377)
3.59532	0.440909	0.297226	1.48341	0.137965	0.460978	K06950(K06950)
0.628308	-0.599598	0.404226	-1.48332	0.137989	0.460978	pgpH(K07037)
0.685784	-0.627674	0.423376	-1.48254	0.138196	0.460978	pxpA(K07160)
70.851	-0.704023	0.475071	-1.48193	0.138359	0.461608	grdD(K21576)
0.464016	0.640334	0.432678	1.47993	0.138892	0.461608	artP,(K23059)
0.979133	1.15801	0.782675	1.47956	0.138992	0.463031	mqsA(K13655)
6.35	-0.670727	0.454329	-1.4763	0.139863	0.465241	TN(K06252)
0.407541	-0.712239	0.482976	-1.47469	0.140296	0.465241	K06897(K06897)
0.719216	-0.696144	0.47222	-1.47419	0.140429	0.465241	K23992(K23992)
0.470781	-0.802253	0.544312	-1.47388	0.140513	0.465241	menC(K02549)
0.474791	1.35386	0.918651	1.47375	0.14055	0.465241	p19,(K07230)
2.82754	-0.898277	0.609954	-1.4727	0.140833	0.467037	chiE(K17244)
0.916064	-0.520096	0.353272	-1.47223	0.14096	0.467037	dck(K15519)
0.590445	0.872199	0.592692	1.47159	0.141132	0.467037	ppgK(K00886)
5.44942	-0.688824	0.468367	-1.47069	0.141374	0.467037	ndhS(K20446)
0.798763	0.536191	0.36481	1.46978	0.141621	0.467037	uxaB(K00041)
3.12759	-0.534228	0.363509	-1.46964	0.141659	0.467037	K09940(K09940)
0.612434	-0.607181	0.413235	-1.46933	0.141742	0.467037	hypB(K04652)
1.61474	-0.491964	0.334852	-1.4692	0.141779	0.467037	croR(K17865)
1.98773	-0.574565	0.391254	-1.46852	0.141963	0.467037	hmeC(K18500)
2.59018	-0.873915	0.595492	-1.46755	0.142226	0.467037	chpB,(K18841)
1.20399	0.439039	0.299203	1.46736	0.142278	0.467037	fliM(K02416)
0.616435	-0.634043	0.432104	-1.46734	0.142284	0.467037	fbp3(K04041)
1.8043	0.348022	0.237458	1.46562	0.142753	0.467912	pta(K13788)
0.477458	-0.652677	0.445468	-1.46515	0.142881	0.467912	tdk,(K00857)
0.695167	0.711785	0.486617	1.46272	0.143544	0.467912	baiCD(K15870)
0.494972	0.710494	0.486006	1.4619	0.143768	0.467912	torZ(K07812)
0.302764	-0.756918	0.518242	-1.46055	0.144139	0.467912	ruvB(K03551)
0.40363	-1.32438	0.906827	-1.46045	0.144165	0.467912	dokD(K23385)
1.09018	-0.460657	0.315566	-1.45978	0.144351	0.471834	NARS,(K01893)
1.19616	-0.5504	0.377178	-1.45926	0.144494	0.471834	ihfB,(K05788)
0.896496	-0.502504	0.34443	-1.45894	0.144581	0.471834	lplA,(K03800)
0.332648	-0.772486	0.53031	-1.45667	0.145208	0.471834	potD(K11069)
1.3861	-3.3384	2.29257	-1.45618	0.145343	0.472977	DRC3(K25443)
1.23324	0.421816	0.28968	1.45614	0.145353	0.472977	cbiK(K02190)
1.86639	-0.531863	0.365977	-1.45327	0.146149	0.474878	E4.3.1.9(K22345)
1.99083	3.78459	2.60725	1.45157	0.146623	0.475728	mtcB(K25600)
0.964134	-0.731291	0.504543	-1.44941	0.147222	0.476395	OGDH,(K00164)
0.991025	-0.720879	0.497398	-1.4493	0.147253	0.476395	mrx1(K18917)
1.33597	-0.617918	0.426787	-1.44783	0.147663	0.477033	pbp2X(K12556)
0.379294	-0.766599	0.530234	-1.44578	0.14824	0.477033	ispDF(K12506)
0.591643	-0.617173	0.427444	-1.44387	0.148776	0.477033	ntrX(K13599)
0.481869	0.620188	0.429549	1.44381	0.148792	0.477033	purD(K01945)
0.640953	-2.82202	1.95502	-1.44348	0.148886	0.477033	ccoNO(K15862)
0.795672	1.3955	0.966857	1.44333	0.148926	0.479312	CPS1(K01948)
1.34886	0.466347	0.323122	1.44325	0.148949	0.479312	K17215(K17215)
4.08291	-0.226843	0.157198	-1.44304	0.14901	0.479312	RP-L35,(K02916)
0.676014	-2.0624	1.42939	-1.44285	0.149062	0.479312	atuG(K13775)
0.510305	-1.48999	1.03274	-1.44275	0.14909	0.479312	natR(K11641)
0.505051	-0.627999	0.435346	-1.44253	0.149153	0.479312	mltF(K18691)
2.58705	-0.865674	0.600461	-1.44168	0.149392	0.479851	TLR13(K18808)
0.48887	0.618621	0.429295	1.44102	0.14958	0.479851	argG,(K01940)
1.75788	0.354164	0.246005	1.43966	0.149963	0.480997	ilvC(K00053)
1.18259	0.447155	0.310939	1.43808	0.150412	0.481265	nqrD(K00349)
0.729085	0.98224	0.68313	1.43785	0.150476	0.481265	impG,(K11896)
0.389189	-0.713898	0.49831	-1.43264	0.151962	0.481265	pltH(K25190)
0.868973	-0.580087	0.405096	-1.43197	0.152151	0.484467	yteP(K25674)
4.25567	-1.21539	0.849758	-1.43028	0.152637	0.484467	RP-S2e,(K02981)
1.29785	-0.578952	0.404901	-1.42986	0.152758	0.484467	cbiM(K02007)
1.51251	0.958762	0.670691	1.42951	0.152856	0.484467	lhpI(K09123)
3.66365	-0.351195	0.245762	-1.42901	0.153003	0.484467	lsrF(K08321)
0.596668	0.729648	0.510621	1.42894	0.15302	0.484467	URA2(K11541)
0.871895	-1.574	1.10159	-1.42885	0.153047	0.484467	CNTN3(K06761)
1.77696	-1.23511	0.864421	-1.42883	0.153055	0.484467	gctA(K01039)
0.456412	-0.650745	0.455537	-1.42852	0.153141	0.484467	tesA(K10804)
1.15786	0.685588	0.480003	1.4283	0.153206	0.484467	K09137(K09137)
6.20631	0.228339	0.159996	1.42716	0.153535	0.48474	exbD(K03559)
1.25211	0.441803	0.309711	1.4265	0.153724	0.48474	guaA,(K01951)
1.25317	0.772377	0.542519	1.42369	0.154537	0.486078	NUD1(K20237)
1.23649	0.473445	0.332585	1.42353	0.154582	0.486078	secD(K03072)
0.544545	1.75773	1.23829	1.41947	0.155761	0.486078	mdcG(K13934)
0.413131	-0.643708	0.45415	-1.41739	0.156369	0.486078	QPCT(K00683)
6.44423	-1.17509	0.829384	-1.41683	0.156534	0.490372	TBP,(K03120)
1.4139	-0.381511	0.269359	-1.41637	0.156668	0.490372	aspB(K00812)
1.28887	0.433993	0.306453	1.41618	0.156723	0.490372	agaF(K02744)
2.7107	-0.559924	0.395471	-1.41584	0.156823	0.490372	C5AP,(K08652)
0.539106	1.24201	0.877803	1.41491	0.157096	0.490372	NRCAM(K06756)
0.386636	-0.72578	0.51304	-1.41467	0.157167	0.490372	pseB,(K15894)
0.45074	-0.669285	0.473184	-1.41443	0.157236	0.490372	serB,(K01079)
1.10598	-2.29915	1.62947	-1.41098	0.158251	0.493246	hydA(K18008)
2.05845	0.31338	0.222113	1.4109	0.158273	0.493246	TPI,(K01803)
19.6469	1.36641	0.968767	1.41047	0.158402	0.493246	mtaC(K14081)
0.511146	-0.669876	0.475096	-1.40998	0.158546	0.493246	bpeE(K18901)
0.24775	-0.923853	0.655499	-1.40939	0.15872	0.493246	napH(K02574)
1.10948	0.445874	0.316758	1.40762	0.159244	0.494549	fliN(K02417)
1.01831	-0.462717	0.328848	-1.40708	0.159403	0.494549	psd,(K01613)
0.491805	-0.763748	0.542983	-1.40658	0.159553	0.494549	K09805(K09805)
1.57299	0.643078	0.457415	1.4059	0.159755	0.494549	podJ(K13582)
2.95397	-0.273145	0.194318	-1.40566	0.159824	0.494549	gcvH,(K02437)
1.26825	-0.398711	0.283713	-1.40533	0.159923	0.494549	pyrD(K00226)
0.602841	0.859707	0.612273	1.40413	0.160281	0.494549	SEC11,(K13280)
6.68489	0.452674	0.322529	1.40351	0.160464	0.495539	mop(K07469)
0.418542	-0.650008	0.463301	-1.40299	0.16062	0.495539	E3.1.3.25,(K01092)
1.18476	0.944956	0.674228	1.40154	0.161054	0.496674	araF(K10537)
0.406225	0.647822	0.462337	1.40119	0.161157	0.496674	fruK(K00882)
6.57903	-1.26117	0.90233	-1.39768	0.162209	0.498839	RP-S8e,(K02995)
1.89595	0.41118	0.294398	1.39668	0.16251	0.498839	ytfE,(K07322)
0.559059	0.737583	0.528156	1.39653	0.162556	0.498839	TST,(K01011)
0.495059	0.603219	0.432205	1.39568	0.162811	0.498839	K16150(K16150)
2.63764	-1.23868	0.887802	-1.39522	0.16295	0.498839	psaB,(K10830)
0.488889	-0.721703	0.51737	-1.39495	0.163032	0.498839	norG(K18907)
0.50973	-0.658306	0.471949	-1.39487	0.163056	0.498839	glpP(K02443)
1.41288	-0.54637	0.391716	-1.39481	0.163073	0.498839	ermC,(K00561)
0.461279	-1.23588	0.886135	-1.39468	0.163112	0.498839	PTER,(K07048)
2.80671	-0.521606	0.374273	-1.39365	0.163423	0.498839	fdhB(K00125)
8.08771	-0.912447	0.655376	-1.39225	0.163847	0.498839	ehaP(K14107)
1.30755	-0.486949	0.34988	-1.39176	0.163995	0.498839	lldE(K18928)
0.823141	-1.94909	1.40069	-1.39152	0.164067	0.498839	kgd(K01616)
0.976633	-0.903498	0.649295	-1.39151	0.164072	0.498839	K09722,(K09722)
1.86457	-0.388671	0.279378	-1.3912	0.164165	0.498839	rocD,(K00819)
0.795928	1.73823	1.2498	1.39081	0.164283	0.498839	psaA(K02689)
0.981204	-0.54742	0.393776	-1.39018	0.164474	0.498839	folC2(K22099)
0.94223	-1.89594	1.36439	-1.38959	0.164653	0.498839	E2.4.1.82(K06617)
0.337237	-1.28074	0.922029	-1.38904	0.16482	0.498839	kdnA(K19715)
3.16931	0.329636	0.23734	1.38888	0.16487	0.498839	MUT(K01847)
0.423891	-0.663342	0.477634	-1.38881	0.164891	0.498839	E2.7.6.5(K07816)
0.391125	-0.648181	0.466997	-1.38798	0.165144	0.498839	E3.4.21.102,(K03797)
0.282658	0.678986	0.489386	1.38743	0.165312	0.498839	rfbD,(K00067)
1.0924	-1.10229	0.795262	-1.38607	0.165726	0.5001	IBTK(K24810)
1.99168	-0.311823	0.225058	-1.38553	0.165892	0.5001	ppiD(K03770)
0.949222	-0.481568	0.347624	-1.38531	0.165956	0.5001	UXE,(K12448)
1.1666	-0.411841	0.29767	-1.38355	0.166497	0.501056	ftsA(K03590)
1.3901	-1.42095	1.02771	-1.38265	0.166773	0.501213	grxD,(K07390)
0.431064	-0.980116	0.709845	-1.38075	0.167357	0.501213	bxlA(K17641)
0.727168	-0.677466	0.490879	-1.38011	0.167553	0.502884	hyi,(K01816)
0.591282	-0.808025	0.586506	-1.37769	0.168299	0.502884	pbp2B,(K00687)
0.926493	-1.80083	1.3075	-1.37731	0.168415	0.504624	plc,(K16619)
0.414503	-0.714336	0.518663	-1.37727	0.16843	0.504624	E3.5.1.49(K01455)
0.656411	-1.15858	0.842835	-1.37462	0.169248	0.504624	ipk(K06981)
0.749361	0.511136	0.372073	1.37375	0.169519	0.504624	pflA,(K04069)
1.09696	-0.425882	0.310097	-1.37338	0.169633	0.504624	upp,(K00761)
0.97322	-0.445531	0.324517	-1.3729	0.169783	0.504624	GUF1(K21594)
2.3934	-0.662728	0.482826	-1.3726	0.169876	0.504624	ompW(K07275)
5.35226	0.532594	0.388018	1.3726	0.169877	0.504624	K06964(K06964)
0.424921	0.6759	0.492593	1.37213	0.170024	0.504624	thrH(K02203)
0.752653	-0.497052	0.362452	-1.37136	0.170263	0.504624	tilS-hprT(K15780)
0.437635	-0.869405	0.634601	-1.37	0.170686	0.504624	neuA,(K00983)
0.860208	-1.93341	1.41136	-1.36989	0.170721	0.504624	g2d(K20847)
0.772784	-0.486587	0.355361	-1.36927	0.170914	0.504624	kdsD,(K06041)
2.30068	-1.05266	0.769007	-1.36886	0.171043	0.504624	HMGCR(K00021)
1.50668	-0.42201	0.308421	-1.36829	0.171221	0.504624	fbaB(K11645)
1.41526	-0.573238	0.419093	-1.36781	0.171372	0.504624	dsbD,(K04084)
1.01257	-1.97979	1.44744	-1.36778	0.17138	0.504624	sdhD,(K00242)
1.13572	-1.1846	0.867047	-1.36625	0.171861	0.504624	K06873(K06873)
1.42936	1.26144	0.923347	1.36616	0.171888	0.504624	cotF(K06329)
2.05179	0.800264	0.585843	1.366	0.171938	0.504624	siaA,(K08068)
0.846654	-0.468332	0.342977	-1.36549	0.172099	0.504624	rimP(K09748)
0.893678	-1.83163	1.34164	-1.36522	0.172184	0.504624	yraD(K06439)
0.591105	-0.5464	0.4003	-1.36498	0.17226	0.504624	idsA(K13787)
1.50004	-0.451349	0.331076	-1.36328	0.172794	0.505751	LYSN(K05825)
0.391583	-1.02296	0.750676	-1.36272	0.172972	0.505751	K09957(K09957)
5.22425	-0.996259	0.731572	-1.36181	0.173259	0.505893	prdA(K10793)
10.4077	-1.32473	0.973057	-1.36141	0.173383	0.505893	ehaB(K14093)
0.878184	0.46856	0.344305	1.36089	0.173549	0.505893	lplB(K17319)
9.77833	0.375538	0.276077	1.36027	0.173746	0.505893	cebE(K10240)
0.306839	-1.14686	0.843452	-1.35972	0.173917	0.505893	K18237(K18237)
0.870753	-0.982144	0.722893	-1.35863	0.174264	0.506744	atrm56(K07254)
0.6109	1.13538	0.836379	1.35749	0.174624	0.506744	fixC(K00313)
11.8345	-0.205825	0.151631	-1.3574	0.174654	0.507219	fprB(K19824)
0.682789	-0.625638	0.461283	-1.3563	0.175003	0.507219	mapP(K06896)
6.42365	-0.223448	0.1648	-1.35587	0.175141	0.50751	bmpA,(K07335)
1.61002	-0.790426	0.583192	-1.35534	0.175308	0.50751	E3.4.17.14(K08640)
1.11946	0.437155	0.322734	1.35453	0.175566	0.50751	manY(K02795)
0.437132	-0.850245	0.627811	-1.3543	0.17564	0.50751	hxlA(K08093)
2.0067	-0.559521	0.413206	-1.3541	0.175706	0.50751	sqr(K17218)
0.656306	-0.577991	0.426856	-1.35407	0.175715	0.50751	CLEC4F,(K10060)
0.445925	-1.96716	1.45316	-1.35372	0.175826	0.50751	aph,(K18844)
1.23158	-0.404137	0.298579	-1.35353	0.175885	0.50751	envC(K22719)
0.392695	-0.647979	0.478743	-1.3535	0.175896	0.50751	DPH6(K06927)
2.57878	0.366247	0.271151	1.35071	0.176787	0.508181	hylB(K22339)
0.39484	-0.652582	0.483158	-1.35066	0.176804	0.508181	patB,(K14155)
2.3428	0.358579	0.26551	1.35053	0.176846	0.508181	eutQ(K04030)
1.20946	0.48626	0.360186	1.35003	0.177008	0.508181	MARS,(K01874)
0.785739	-1.2451	0.922318	-1.34997	0.177025	0.508181	rutC(K09021)
0.44543	0.652638	0.48398	1.34848	0.177503	0.508181	TC.DCUC,(K03326)
0.417503	1.15087	0.854082	1.34749	0.177821	0.508181	ribY(K24985)
0.395919	-1.19512	0.887671	-1.34635	0.178189	0.508181	csm1,(K07016)
1.3511	-0.451428	0.335362	-1.34609	0.178273	0.51111	acdAB(K24012)
0.261613	-0.864651	0.642929	-1.34486	0.17867	0.51111	casG(K25775)
0.795415	-1.39175	1.03494	-1.34476	0.178702	0.511686	eryBII,(K13315)
0.437378	0.647862	0.481829	1.34459	0.178758	0.511686	nuoN(K00343)
0.461052	-0.645119	0.480147	-1.34359	0.179082	0.511686	ppgS(K22907)
0.840313	-0.539145	0.40163	-1.34239	0.179469	0.513227	E2.1.1.77,(K00573)
1.74363	0.370434	0.276367	1.34037	0.180124	0.514443	flgD(K02389)
0.70224	-0.593902	0.443328	-1.33964	0.180361	0.514443	nemA(K10680)
0.478598	0.73589	0.549588	1.33899	0.180576	0.514443	pnbA(K03929)
1.15224	-1.37364	1.02661	-1.33803	0.180886	0.515279	ubiT(K24843)
0.617948	0.558515	0.417467	1.33787	0.18094	0.515279	E2.4.1.4(K05341)
3.84221	-1.10115	0.823078	-1.33784	0.180949	0.515279	K07572(K07572)
0.559145	-0.580806	0.434144	-1.33782	0.180956	0.515279	EIF1,(K03113)
0.663534	1.22103	0.912812	1.33765	0.18101	0.515279	malF(K10109)
0.657986	-1.03839	0.776351	-1.33752	0.181051	0.515279	K09764(K09764)
1.33895	1.054	0.78812	1.33736	0.181106	0.515279	ptsG(K02779)
0.533311	-0.588229	0.440097	-1.33659	0.181357	0.515279	yhfE(K01269)
0.59517	-1.41654	1.06083	-1.33532	0.181773	0.515279	plmA(K07978)
0.674148	0.663128	0.496734	1.33498	0.181884	0.515279	celB,(K02761)
0.541228	-1.76504	1.32313	-1.33399	0.182208	0.515279	ecsC(K25159)
1.59111	-0.467701	0.35072	-1.33355	0.182353	0.517336	lsrA,(K10558)
1.12302	0.939184	0.70436	1.33339	0.182405	0.517336	flp,(K02651)
0.515628	-0.575495	0.431677	-1.33316	0.182479	0.517336	recQ(K03654)
1.29621	-0.58873	0.44174	-1.33275	0.182613	0.517336	DUG1(K15428)
10.6603	0.900321	0.675749	1.33233	0.182752	0.517336	ACADM,(K00249)
1.47104	-0.353052	0.265454	-1.32999	0.18352	0.517604	udp,(K00757)
1.17761	-1.61788	1.21692	-1.32949	0.183687	0.517604	nuoBCD(K13380)
1.57334	0.619983	0.466391	1.32932	0.183742	0.517604	nfuA(K07400)
8.27486	-1.16261	0.874643	-1.32924	0.18377	0.517604	sprC(K18546)
0.608015	-0.578172	0.434992	-1.32915	0.183797	0.517604	metX(K00641)
1.38681	-1.65545	1.24747	-1.32705	0.184493	0.517684	proQ(K03607)
0.652755	-0.779699	0.58759	-1.32694	0.184527	0.517684	ISCU(K22068)
0.40604	-0.856662	0.645753	-1.32661	0.184638	0.517684	ramA(K18540)
5.89018	0.606021	0.457016	1.32604	0.184827	0.517684	hns(K03746)
4.37104	0.853309	0.64371	1.32561	0.184968	0.517684	PHB1(K17080)
1.47338	-0.359938	0.271552	-1.32548	0.185011	0.517684	ygfK(K12527)
1.54731	-0.375165	0.283144	-1.325	0.185172	0.517684	yfhM(K06894)
1.2906	-1.51681	1.14486	-1.32488	0.185211	0.517684	RXFP2,(K04307)
0.923336	-0.446882	0.337456	-1.32427	0.185415	0.517684	dapB(K00215)
0.303645	-1.47108	1.11232	-1.32253	0.18599	0.517684	tfuA(K24410)
0.516167	0.565136	0.427572	1.32173	0.186257	0.517684	uxaA(K01685)
0.486958	-1.94337	1.47272	-1.31958	0.186974	0.517684	rfaE2(K21345)
3.15355	-1.01127	0.766577	-1.3192	0.187103	0.521746	rseB(K03598)
0.34692	-0.837773	0.63534	-1.31862	0.187296	0.521746	HK(K00844)
1.72612	-0.77029	0.584754	-1.31729	0.187741	0.522877	zmpB(K08643)
0.488358	-0.677609	0.515593	-1.31423	0.188768	0.522877	cshB(K18692)
0.721039	-1.06333	0.809669	-1.31329	0.189084	0.522877	FLS2(K13420)
2.24183	0.409591	0.311974	1.3129	0.189217	0.526	paaZ(K02618)
0.621637	-0.808094	0.615836	-1.31219	0.189456	0.526	lipM(K23734)
3.04206	-1.10021	0.838469	-1.31216	0.189464	0.526	RP-S6e,(K02991)
0.783121	1.20732	0.920796	1.31117	0.189802	0.526	mdcA(K13929)
1.55763	-1.12478	0.858358	-1.31039	0.190065	0.526	NOP10,(K11130)
1.01481	-0.489564	0.373753	-1.30986	0.190243	0.526	sucD(K01902)
1.1727	-1.19398	0.911587	-1.30978	0.19027	0.526	RP-L18e,(K02883)
0.466061	-0.969275	0.74045	-1.30904	0.190522	0.526	abcA,(K18104)
1.92324	-0.386652	0.295385	-1.30898	0.190542	0.526103	ihfA,(K04764)
0.485015	-0.675915	0.516472	-1.30872	0.19063	0.526103	MET17(K17069)
6.86829	0.195236	0.149327	1.30744	0.191063	0.526893	paaH,(K00074)
0.663576	-1.10104	0.842265	-1.30723	0.191134	0.526893	K21132(K21132)
0.552974	-0.589339	0.451287	-1.30591	0.191584	0.526893	psuK(K16328)
0.342839	-1.5785	1.20901	-1.30561	0.191685	0.526893	PAT,(K15849)
7.29267	-1.23649	0.947694	-1.30474	0.191983	0.527013	sul2(K18824)
2.1085	0.295732	0.226743	1.30426	0.192144	0.527013	oadA(K01571)
2.94619	-1.01118	0.775296	-1.30425	0.192148	0.527013	sspD(K06421)
1.46026	-1.25827	0.964967	-1.30395	0.192249	0.527013	K03791(K03791)
2.32962	-0.379011	0.290794	-1.30336	0.192451	0.527013	RENBP(K01787)
133.099	-0.709531	0.544466	-1.30317	0.192517	0.527013	grdC(K21577)
0.476511	-1.05736	0.812041	-1.3021	0.192882	0.527013	CEP135,(K16461)
1.62284	-0.916753	0.704217	-1.3018	0.192983	0.527644	K07463(K07463)
0.311539	-1.68773	1.29663	-1.30163	0.193044	0.527644	cdr(K08255)
0.397532	-0.74552	0.572773	-1.3016	0.193054	0.527644	E3.5.5.1(K01501)
0.373748	-0.64232	0.494364	-1.29929	0.193845	0.527644	mmp10(K25222)
0.683743	-0.518871	0.399557	-1.29861	0.194077	0.527644	waaQ,(K02849)
0.399575	-0.76931	0.593254	-1.29676	0.194713	0.527644	vanR(K11475)
0.538435	0.561691	0.433197	1.29662	0.194763	0.527644	yiaN(K21393)
0.731016	0.515082	0.3975	1.2958	0.195043	0.532627	dppD(K16202)
0.667005	-0.528247	0.408024	-1.29465	0.195442	0.532627	opuC(K05845)
0.550075	-1.58579	1.22551	-1.29399	0.19567	0.532627	rcsF(K06080)
1.29166	-1.07653	0.83214	-1.29368	0.195774	0.533973	gpgS(K13693)
0.550458	0.869941	0.672492	1.29361	0.195801	0.533973	tar(K05875)
0.457148	-1.19017	0.920222	-1.29335	0.195891	0.533973	pksJ,(K13611)
0.842654	-0.933712	0.722207	-1.29286	0.196059	0.534055	ehaR(K14109)
0.442376	-0.589488	0.456436	-1.2915	0.196529	0.534055	vicK(K07652)
1.35891	-0.37647	0.291601	-1.29104	0.196689	0.534055	dnaJ(K03686)
0.370743	0.939762	0.728188	1.29055	0.19686	0.534055	flbB(K02383)
3.28613	-1.03654	0.803179	-1.29054	0.196863	0.534055	EEF2(K03234)
0.812211	-0.482238	0.373704	-1.29043	0.196901	0.534055	nosD(K07218)
1.59198	-0.603511	0.46778	-1.29016	0.196995	0.534055	xdhD(K12528)
0.349578	-0.702183	0.544474	-1.28966	0.19717	0.534055	ybiO(K22044)
0.348507	-0.639028	0.49552	-1.28961	0.197186	0.534055	asrC(K00385)
0.415678	-0.654586	0.507766	-1.28915	0.197346	0.534055	phoR(K07636)
1.17922	-0.965369	0.749241	-1.28846	0.197585	0.535007	top6B(K03167)
0.62437	-1.061	0.824732	-1.28647	0.198278	0.535007	comE(K13039)
0.918661	0.502085	0.390458	1.28589	0.198483	0.536652	susB(K21574)
0.668865	-1.98157	1.54116	-1.28577	0.198525	0.536652	IVD,(K00253)
2.12522	-0.725188	0.564197	-1.28535	0.198671	0.536652	cysJ(K00380)
7.37765	-1.50163	1.16915	-1.28438	0.199008	0.536712	CIRBP(K13195)
2.23473	-0.483156	0.376315	-1.28391	0.199172	0.536712	higA(K18831)
0.522747	-1.14508	0.892412	-1.28312	0.199449	0.536712	cgi121(K09119)
3.45043	-0.389734	0.303769	-1.283	0.199493	0.536932	argD(K00821)
0.695191	1.7461	1.36313	1.28095	0.200211	0.536932	sipB,(K13285)
0.500251	0.971135	0.759163	1.27922	0.20082	0.536932	ant9(K19279)
0.812818	-1.70077	1.32977	-1.27899	0.2009	0.54007	hepB(K19051)
0.306361	0.618156	0.483455	1.27862	0.20103	0.54007	dgkA(K00887)
0.369643	1.46783	1.14939	1.27705	0.201584	0.54007	ynjB(K05777)
0.606629	-0.598351	0.468788	-1.27638	0.201822	0.54007	pknH(K22893)
2.07082	-0.371491	0.291197	-1.27573	0.202049	0.541909	K09797(K09797)
0.886341	-0.427871	0.335405	-1.27568	0.202068	0.541909	greA(K03624)
0.37945	-0.645916	0.506395	-1.27552	0.202126	0.541909	pdtaS(K00936)
1.43098	-0.385698	0.302554	-1.27481	0.202377	0.541992	K09803(K09803)
0.681985	-0.762536	0.59818	-1.27476	0.202394	0.541992	hspR(K13640)
2.4783	0.374643	0.294024	1.27419	0.202595	0.541992	MMAA,(K07588)
1.35838	-0.952633	0.748015	-1.27355	0.202824	0.541992	epd(K03472)
0.561402	-1.92358	1.51049	-1.27348	0.202846	0.541992	safA(K06370)
0.35074	-1.6819	1.32616	-1.26825	0.204708	0.541992	kdoH2(K23083)
0.786382	-1.29432	1.02302	-1.2652	0.205801	0.549292	SYCP1(K19533)
0.45237	1.72184	1.36106	1.26507	0.205845	0.549292	srlR,(K02468)
0.40619	-0.586677	0.463816	-1.26489	0.20591	0.549292	K08974(K08974)
0.327509	-1.64163	1.29909	-1.26368	0.206346	0.549292	doxA(K16936)
0.422339	-0.590631	0.467651	-1.26297	0.206599	0.549292	wecA,(K02851)
1.60303	-0.326141	0.258419	-1.26206	0.206927	0.55164	manC,(K00971)
0.681904	-1.01432	0.803918	-1.26172	0.207051	0.55164	RPP1,(K03539)
11.8786	0.127359	0.101021	1.26072	0.207411	0.552275	tuf,(K02358)
0.445613	-0.680727	0.539989	-1.26063	0.207441	0.552275	algJ(K19295)
0.37043	-1.16536	0.925527	-1.25913	0.207982	0.552275	fhuD,(K25308)
0.589161	0.735819	0.584484	1.25892	0.208059	0.552275	ANKRD50(K21440)
0.8853	-0.868699	0.690143	-1.25872	0.20813	0.553048	top6A(K03166)
4.37909	-0.39614	0.31476	-1.25855	0.208195	0.553048	gsiB(K13889)
0.404529	-0.978635	0.777643	-1.25846	0.208224	0.553048	csm5(K19140)
0.307241	-1.41367	1.12357	-1.25819	0.208321	0.553048	vanT(K18348)
0.789705	-0.441916	0.351494	-1.25725	0.208663	0.553322	lptC(K11719)
1.03139	-0.412893	0.328503	-1.2569	0.208792	0.553322	rnfG(K03612)
1.42079	-0.337972	0.269163	-1.25564	0.209247	0.553636	pepD(K01270)
4.33861	0.192911	0.15369	1.2552	0.209408	0.553636	RP-L32,(K02911)
1.6949	-0.391525	0.312184	-1.25415	0.209788	0.553636	PDHB,(K00162)
0.321309	-0.686645	0.547549	-1.25403	0.20983	0.553636	yxeI(K24041)
0.398719	-1.06419	0.848849	-1.25368	0.209958	0.553636	K09728(K09728)
0.915836	1.05966	0.84551	1.25328	0.210104	0.553636	pspB(K03970)
0.401898	0.669184	0.53398	1.2532	0.210133	0.553636	tcyA,(K02424)
0.960443	0.530259	0.423134	1.25317	0.210144	0.553636	phsA,(K08352)
0.382215	-0.755804	0.603914	-1.25151	0.210749	0.553636	csh2(K19115)
0.650938	-0.592712	0.473755	-1.2511	0.2109	0.553636	mepH(K19303)
1.34945	-0.548232	0.43859	-1.24999	0.211304	0.556037	otnC(K22130)
0.324794	-0.970092	0.776521	-1.24928	0.211563	0.556037	K13653(K13653)
1.15462	-0.410178	0.328476	-1.24873	0.211764	0.556594	doc(K07341)
0.39798	-0.829837	0.66497	-1.24793	0.212056	0.556594	K06985(K06985)
0.841875	-0.858054	0.688075	-1.24704	0.212385	0.556927	parD1_3_4(K07746)
0.993548	-0.474128	0.380268	-1.24682	0.212462	0.556927	hslU(K03667)
2.20889	-0.395148	0.317045	-1.24635	0.212636	0.556927	bfr(K03594)
0.704994	0.883489	0.709353	1.24549	0.212953	0.556927	LIG1(K10747)
0.574424	0.526987	0.423123	1.24547	0.212959	0.556927	CARP,(K01255)
1.08481	-1.42538	1.14504	-1.24484	0.213192	0.557305	phaF(K05563)
1.10573	0.990909	0.796164	1.2446	0.213277	0.557305	hps-phi(K13831)
0.296612	-1.59802	1.28462	-1.24397	0.213512	0.557305	hlyA(K11005)
0.857509	0.456021	0.366829	1.24314	0.213815	0.558059	lhpC(K22549)
0.435146	-1.18239	0.951646	-1.24247	0.214064	0.558059	oprN(K18300)
0.470927	-0.732051	0.589205	-1.24244	0.214075	0.558059	TPR,(K09291)
0.401009	-0.984958	0.792791	-1.24239	0.214091	0.558059	triA(K21136)
1.91012	-0.301461	0.242678	-1.24223	0.214153	0.558293	hrcA(K03705)
0.408554	-0.580561	0.467554	-1.2417	0.214348	0.558293	ABC.SN.S(K02051)
0.41207	-0.788153	0.634767	-1.24164	0.214369	0.558293	sprT(K02742)
0.390922	-1.26431	1.01894	-1.24081	0.214675	0.558293	K07087(K07087)
1.66102	0.312069	0.251542	1.24063	0.214744	0.55879	mmdA(K01604)
0.8944	-0.432934	0.349039	-1.24036	0.214843	0.55879	oppB(K15581)
0.335551	-0.634908	0.512199	-1.23957	0.215133	0.55879	clpA(K03694)
0.560837	-1.38802	1.12033	-1.23894	0.215369	0.55879	K09981(K09981)
1.45796	-0.388196	0.313646	-1.23769	0.215831	0.560253	amn(K01241)
0.258078	0.850067	0.686844	1.23764	0.215849	0.560253	rsmJ(K15984)
1.43338	0.348235	0.281404	1.23749	0.215905	0.560253	fucO(K00048)
0.287138	-1.3748	1.11136	-1.23704	0.216071	0.560253	zipB(K16267)
3.04469	0.454811	0.367928	1.23614	0.216406	0.560906	gudB,(K00260)
0.466651	-0.598786	0.484823	-1.23506	0.216808	0.560906	lolA(K03634)
0.362689	-0.651588	0.527777	-1.23459	0.216983	0.560906	rsbW(K04757)
0.682467	-0.817205	0.662881	-1.23281	0.217647	0.560906	ameR,(K18905)
0.481173	1.00605	0.816343	1.23239	0.217805	0.560906	soeA(K21307)
2.04291	-1.58799	1.28883	-1.23212	0.217905	0.564137	coxM,(K03519)
0.641058	-0.481389	0.391618	-1.22923	0.218986	0.564137	dnaQ(K02342)
3.92723	0.241045	0.196131	1.229	0.219071	0.566503	efp(K02356)
0.341955	-0.711591	0.579284	-1.2284	0.219298	0.566503	K07161(K07161)
0.375646	0.658037	0.53589	1.22793	0.219472	0.566503	cbe,(K16213)
1.21371	-0.356074	0.290187	-1.22705	0.219805	0.567744	nusA(K02600)
0.669546	0.516643	0.421231	1.22651	0.220007	0.567744	pilD,(K02654)
0.652391	-0.61682	0.503134	-1.22596	0.220215	0.567744	frlD(K10710)
0.351505	-1.1087	0.90519	-1.22483	0.22064	0.567744	eat,(K16238)
0.542985	-0.515049	0.421505	-1.22193	0.221735	0.567744	nfrA2(K19286)
0.73953	0.501958	0.411656	1.21936	0.222707	0.574579	mlaC(K07323)
0.266735	-0.738164	0.605612	-1.21887	0.222893	0.574579	ytrA(K07979)
0.628453	0.642689	0.527361	1.21869	0.222962	0.574579	dehH(K01561)
0.279135	-0.681376	0.559128	-1.21864	0.222981	0.574579	selA(K01042)
11.0111	-0.950119	0.779709	-1.21856	0.223013	0.574706	ompC(K09475)
0.625368	2.6337	2.16207	1.21814	0.223171	0.574706	ATP2A(K05853)
0.835148	-1.82997	1.50268	-1.2178	0.2233	0.574785	DNPH1(K22928)
0.472071	-1.37966	1.13303	-1.21767	0.22335	0.574785	K09914(K09914)
0.716183	-0.471818	0.38769	-1.217	0.223604	0.574785	CHO1,(K17103)
0.689595	0.490679	0.403248	1.21682	0.223674	0.574785	blpA,(K20344)
0.572123	-0.894441	0.735489	-1.21612	0.22394	0.574785	rghR(K22299)
1.62989	-1.20775	0.993247	-1.21596	0.224001	0.575541	K09908(K09908)
9.98374	0.538096	0.442723	1.21542	0.224205	0.575541	frlB(K10708)
1.29389	-0.342314	0.281738	-1.21501	0.224363	0.575541	iorA(K00179)
0.230688	-0.794195	0.653925	-1.2145	0.224555	0.575541	cvpA(K03558)
0.696491	0.591944	0.487523	1.21419	0.224676	0.575541	prlF,(K19156)
0.501708	0.547585	0.451439	1.21298	0.225139	0.575541	cheX(K03409)
1.10002	0.847978	0.699115	1.21293	0.225157	0.576916	ydjG(K18471)
0.69125	-0.46869	0.386536	-1.21254	0.225306	0.576916	K06872(K06872)
0.631874	-1.31594	1.08557	-1.21222	0.225429	0.576916	redL(K21792)
0.518196	-0.924186	0.762865	-1.21147	0.225717	0.576916	pilQ(K02666)
0.416741	-1.62879	1.34478	-1.2112	0.225819	0.576916	ERCC2,(K10844)
0.608677	-0.605327	0.499804	-1.21113	0.225846	0.576916	K07000(K07000)
1.02271	-0.393034	0.324608	-1.2108	0.225973	0.577402	NEU1(K01186)
0.64169	-0.856449	0.707423	-1.21066	0.226025	0.577402	mfnD(K06914)
0.900967	0.420912	0.34791	1.20983	0.226344	0.577402	cwlJ,(K01449)
0.417558	0.558091	0.461579	1.20909	0.226628	0.577402	cd,(K01208)
0.29291	-1.28324	1.06199	-1.20834	0.226918	0.577402	cos(K22576)
3.08246	0.221253	0.183173	1.20789	0.227089	0.577402	iscU,(K04488)
0.483937	1.94415	1.60961	1.20785	0.227107	0.577402	DHDDS,(K11778)
1.09546	-0.468743	0.388257	-1.2073	0.227316	0.577402	kdpD(K07646)
1.21044	-0.395644	0.327797	-1.20698	0.22744	0.577402	ABC.SP.S(K02055)
0.326329	-1.12009	0.928189	-1.20675	0.227529	0.577402	yscF,(K03221)
0.853391	-0.867777	0.719347	-1.20634	0.227687	0.577402	NOG1(K06943)
0.821914	-1.02233	0.847492	-1.2063	0.227702	0.577402	MUC6_19(K22023)
1.15433	-0.361487	0.299706	-1.20614	0.227764	0.577402	nupB(K23535)
0.671305	0.893943	0.741385	1.20577	0.227905	0.577402	prx(K24158)
5.8958	-1.01361	0.84129	-1.20483	0.22827	0.577402	PDCD5,(K06875)
2.41177	0.473638	0.393123	1.20481	0.228277	0.577402	sspA,(K03599)
0.950039	-0.465398	0.386327	-1.20467	0.228329	0.577402	sucC(K01903)
10.7235	0.468666	0.38913	1.2044	0.228437	0.577402	kal(K18014)
0.466257	0.5258	0.436852	1.20361	0.22874	0.577402	IAH1(K23978)
3.96079	0.90223	0.749624	1.20358	0.228753	0.577551	CD164,(K06546)
0.810407	1.20576	1.00361	1.20143	0.229585	0.57777	hisJ(K10014)
0.760434	2.23393	1.85944	1.2014	0.229597	0.57777	HAVCR1,(K20413)
1.31322	-0.580684	0.483358	-1.20136	0.229613	0.57777	BNI1(K11238)
0.291234	-0.621338	0.517407	-1.20087	0.229801	0.57777	tsaE(K06925)
0.325878	-0.842854	0.702137	-1.20041	0.229979	0.57777	vanSC,(K18350)
0.346089	0.668887	0.557648	1.19948	0.230341	0.57777	PEX1(K13338)
1.00377	-0.614089	0.512216	-1.19889	0.230571	0.579263	ICP55(K18573)
2.20292	0.268442	0.223982	1.1985	0.230723	0.579263	fixA,(K03521)
0.580845	0.53014	0.442593	1.19781	0.230993	0.579263	yitJ(K24042)
1.16227	0.37512	0.313277	1.19741	0.231148	0.579679	glk(K25026)
0.64611	-0.502345	0.419712	-1.19688	0.231353	0.579679	mexH(K18306)
0.280677	-0.814764	0.682545	-1.19372	0.232589	0.579679	spoIIQ(K06386)
0.551334	-1.65063	1.38372	-1.1929	0.232909	0.579679	evgA,(K07690)
21.5517	-1.39567	1.17012	-1.19276	0.232962	0.583135	phaC,(K03821)
1.32189	0.385046	0.322876	1.19255	0.233046	0.583135	dppA(K12368)
7.6815	-1.06938	0.897405	-1.19164	0.233404	0.583379	RP-S28e,(K02979)
23.5387	-1.14049	0.959084	-1.18914	0.234383	0.585174	mtrD(K00580)
0.343256	-0.850747	0.715757	-1.1886	0.234598	0.585174	lpxF(K12978)
0.611296	1.16857	0.983807	1.1878	0.23491	0.585174	hokC_D(K18919)
1.19122	0.984092	0.8289	1.18723	0.235138	0.585847	aidA-I,(K12678)
0.484398	1.55807	1.31309	1.18657	0.235399	0.585847	rcsC(K07677)
0.446882	1.0535	0.888341	1.18592	0.235655	0.585847	ptcA(K13252)
1.11778	-0.373459	0.314962	-1.18573	0.235729	0.585847	hflK(K04088)
1.10873	-0.368248	0.310578	-1.18569	0.235746	0.585847	dauR(K21829)
2.81069	-0.445488	0.375743	-1.18562	0.235774	0.585847	erpA(K15724)
0.553074	0.937748	0.791029	1.18548	0.235828	0.585847	bluB(K04719)
0.382538	-0.580009	0.489317	-1.18534	0.235882	0.585847	srtB(K08600)
1.34806	-0.319846	0.269879	-1.18515	0.235959	0.585847	pnp,(K00962)
0.275642	-1.21595	1.02677	-1.18425	0.236316	0.585847	POS5(K19386)
0.821662	0.509013	0.429973	1.18383	0.236481	0.586495	dmpD,(K10216)
4.25971	-1.005	0.849596	-1.18292	0.236842	0.58674	ssh10b(K03622)
1.51596	-0.927279	0.784479	-1.18203	0.237193	0.586962	cdc6A(K10725)
4.47023	-0.389717	0.33018	-1.18032	0.237875	0.58766	sepF(K09772)
0.438391	-0.594309	0.50358	-1.18017	0.237933	0.58766	mexF(K18299)
1.60852	-0.319282	0.270665	-1.17962	0.238151	0.58766	blaR1(K02172)
1.44013	0.365716	0.310102	1.17934	0.238262	0.58766	purH(K00602)
0.435819	-0.526066	0.44636	-1.17857	0.23857	0.58766	yjbB(K03324)
0.451324	-0.529591	0.449724	-1.17759	0.238959	0.58766	ymdB(K09769)
0.289636	-0.942089	0.800061	-1.17752	0.238988	0.58766	ppnP(K09913)
0.593627	-1.06289	0.903994	-1.17577	0.239688	0.58766	E4.1.1.18,(K01582)
0.550905	2.09735	1.78385	1.17574	0.239697	0.58766	MUC3_12_17(K22018)
0.817329	-0.561834	0.477895	-1.17564	0.239738	0.590638	mlaA,(K04754)
2.94829	-0.270812	0.230479	-1.175	0.239996	0.590638	K07080(K07080)
0.476085	0.905417	0.771484	1.1736	0.240553	0.590638	terC(K05794)
2.13284	-1.03786	0.884787	-1.173	0.240794	0.590908	K09721(K09721)
1.83376	0.28576	0.243631	1.17292	0.240826	0.590908	eutN(K04028)
0.724901	-1.37664	1.17421	-1.1724	0.241038	0.590908	secM(K13301)
7.45644	-1.0119	0.863202	-1.17227	0.24109	0.590908	EIF6(K03264)
0.731149	0.442016	0.377208	1.17181	0.241274	0.590908	uxuB(K00040)
0.867076	0.436078	0.372259	1.17144	0.241424	0.590908	exuT(K08191)
1.38585	-0.357042	0.305128	-1.17014	0.241945	0.591082	wlbA,(K13020)
1.47438	-0.406477	0.347431	-1.16995	0.242022	0.591082	moaD,(K03636)
0.341785	-0.571007	0.488187	-1.16965	0.242142	0.591082	tctA(K07793)
1.48933	-0.878843	0.752359	-1.16812	0.242759	0.59155	ehbL(K14121)
0.598096	-0.505054	0.432375	-1.16809	0.24277	0.59155	RAD50(K10866)
0.511502	0.856297	0.733168	1.16794	0.242831	0.59155	hcnB(K10815)
0.954536	0.482336	0.413103	1.16759	0.242971	0.59155	hydA2(K25123)
5.17916	-0.988419	0.847411	-1.1664	0.243454	0.59155	ehaD(K14095)
2.99202	-0.896778	0.768943	-1.16625	0.243514	0.59155	ehbN(K14123)
0.440641	-0.582901	0.499851	-1.16615	0.243554	0.59155	saeR(K10682)
1.22282	-0.43506	0.37328	-1.16551	0.243814	0.59155	mtnK(K00899)
0.781085	-0.735007	0.630825	-1.16515	0.243957	0.59155	lpxR(K09953)
0.491679	-1.32224	1.13497	-1.165	0.244019	0.59155	HMMR,(K06267)
0.796639	-0.458342	0.393592	-1.16451	0.244217	0.59155	rihA(K01250)
1.83992	-0.748181	0.642871	-1.16381	0.2445	0.59155	cssR(K07770)
1.06797	-0.535124	0.459889	-1.1636	0.244588	0.59155	enr(K10797)
0.312597	-1.40613	1.20864	-1.1634	0.244668	0.59155	entS(K08225)
0.372714	-1.67521	1.44063	-1.16283	0.244898	0.59155	lpxM,(K02560)
1.0161	-0.416501	0.358642	-1.16133	0.245508	0.592425	shc(K06045)
1.06838	-0.507203	0.436764	-1.16128	0.24553	0.592425	pepX(K01281)
0.840307	-0.401367	0.345892	-1.16038	0.245893	0.592425	pepQ(K01271)
4.20701	-0.949797	0.818718	-1.1601	0.246007	0.592425	RP-S23e,(K02973)
0.325827	0.555411	0.478829	1.15994	0.246075	0.592425	E4.2.1.2AB,(K01678)
0.36324	0.543959	0.469142	1.15948	0.246262	0.592425	msmG(K10119)
0.443523	-0.754413	0.650731	-1.15933	0.246321	0.592425	mcrB(K07452)
0.606626	-0.778468	0.671942	-1.15853	0.246646	0.592425	kanK,(K20152)
0.345984	-0.56961	0.491955	-1.15785	0.246925	0.592425	wbpM,(K24300)
1.75687	0.298447	0.25781	1.15762	0.247017	0.594028	xfp,(K01621)
0.43024	0.89513	0.774192	1.15621	0.247595	0.594028	rlmJ(K07115)
2.00821	-0.393547	0.340389	-1.15617	0.247613	0.594028	yggS,(K06997)
0.560252	2.47193	2.13887	1.15572	0.247797	0.594028	icmB(K25821)
0.768642	-0.409775	0.35459	-1.15563	0.247832	0.594028	typA,(K06207)
0.924533	0.651704	0.56403	1.15544	0.247909	0.594028	neuB,(K01654)
0.781339	-0.411458	0.35617	-1.15523	0.247997	0.594028	tlyC(K03699)
0.520826	1.07224	0.92922	1.15391	0.248537	0.594028	araG(K10539)
0.323977	-0.567354	0.49235	-1.15234	0.249181	0.594028	hflX(K03665)
0.2589	-0.742279	0.644592	-1.15155	0.249506	0.594028	arsR-arsC(K23988)
0.66277	0.739573	0.642671	1.15078	0.249823	0.594028	sanA(K03748)
0.886067	0.389238	0.338433	1.15012	0.250095	0.59651	ATPF1E,(K02114)
0.974247	0.374312	0.325516	1.1499	0.250184	0.59651	crr(K02777)
1.56566	-0.868303	0.755288	-1.14963	0.250296	0.59651	tgtA(K18779)
1.38655	-0.321124	0.279429	-1.14921	0.250467	0.59651	HINT1,(K02503)
0.610516	-1.22437	1.06555	-1.14905	0.250537	0.59651	cotA(K06324)
1.6324	0.289736	0.252219	1.14875	0.250661	0.59651	idnO(K00046)
1.35454	-0.31518	0.274481	-1.14828	0.250854	0.59651	slyD(K03775)
1.07522	1.00221	0.872869	1.14818	0.250896	0.59651	DNAJC3(K09523)
0.667351	-0.473251	0.412738	-1.14661	0.251542	0.59651	hndA(K18330)
0.68256	0.508599	0.443626	1.14646	0.251606	0.59651	dgaD(K17467)
2.08752	0.251241	0.219172	1.14632	0.251663	0.597328	RP-L15,(K02876)
1.15217	0.615683	0.537299	1.14589	0.251842	0.597328	corC,(K06189)
0.437166	0.824266	0.719952	1.14489	0.252255	0.597328	cotH(K06330)
0.772965	-0.733989	0.641102	-1.14489	0.252256	0.597328	mshB(K15525)
1.73109	-0.374181	0.326862	-1.14477	0.252306	0.597328	pduQ(K13921)
0.517965	-0.755873	0.660884	-1.14373	0.252735	0.597328	ydiY(K07283)
2.20423	0.271579	0.237514	1.14342	0.252862	0.597573	dhaK(K05878)
3.69013	0.247192	0.216222	1.14323	0.252942	0.597573	fixB,(K03522)
0.33412	0.747305	0.654039	1.1426	0.253205	0.597573	K09939(K09939)
26.4748	-1.12241	0.98246	-1.14245	0.253266	0.597707	mtrA(K00577)
0.601102	-2.24822	1.96836	-1.14218	0.253377	0.597707	DRD5(K05840)
0.34385	-1.00528	0.8805	-1.14171	0.253574	0.597707	lonB(K04076)
0.287445	-0.620831	0.543776	-1.1417	0.253577	0.597707	K06951(K06951)
0.531572	-0.827911	0.725333	-1.14142	0.253695	0.597707	gbsB(K11440)
0.503195	-0.775122	0.679474	-1.14077	0.253966	0.597707	ureI(K03191)
0.42167	-1.27367	1.11714	-1.14012	0.254237	0.597707	pcc1(K09741)
0.351898	-0.925868	0.812542	-1.13947	0.254507	0.597707	gltK,(K10002)
0.542598	-0.741946	0.651216	-1.13932	0.254568	0.597707	mvaA(K00054)
0.744916	-0.417917	0.367036	-1.13863	0.254859	0.600835	parE(K02622)
0.532737	-1.47525	1.29628	-1.13806	0.255094	0.600835	osmE(K04064)
0.641878	-0.956098	0.840481	-1.13756	0.255304	0.600835	badH(K07535)
0.768517	-0.754222	0.663241	-1.13718	0.255465	0.601071	vexE(K18990)
3.45156	0.19378	0.170438	1.13695	0.255558	0.601071	RP-L10,(K02864)
5.66817	-0.563221	0.495592	-1.13646	0.255763	0.601071	ord(K21672)
0.509016	0.483186	0.42524	1.13627	0.255844	0.601071	malQ(K00705)
0.469194	-0.64723	0.570204	-1.13509	0.25634	0.601071	coaB(K21977)
0.856132	-0.448822	0.395413	-1.13507	0.256346	0.601808	POMT,(K00728)
0.37225	0.636944	0.561193	1.13498	0.256383	0.601808	TC.LIVCS(K03311)
0.499439	-0.885998	0.781547	-1.13365	0.256943	0.601808	ybbN(K05838)
0.366035	-1.37886	1.21636	-1.13359	0.256965	0.601808	ooxA(K24954)
1.289	-2.08248	1.83718	-1.13352	0.256996	0.602704	TMF1(K20286)
0.36924	-1.38942	1.22681	-1.13255	0.257405	0.602704	yxjA,(K16323)
0.45148	-0.533089	0.47074	-1.13245	0.257446	0.602704	mntH(K03322)
1.507	-0.557335	0.492569	-1.13149	0.257851	0.604077	ureE(K03187)
0.67302	0.678825	0.600057	1.13127	0.257943	0.604077	abnF(K25063)
0.688447	-0.608691	0.538554	-1.13023	0.258378	0.604077	vanY(K07260)
0.596391	-0.539369	0.477243	-1.13018	0.258402	0.604077	TC.CNT(K03317)
0.453527	0.594711	0.5266	1.12934	0.258754	0.604077	abnA(K06113)
3.94707	-0.580378	0.514085	-1.12895	0.258918	0.605008	LSC2(K01900)
1.07023	-0.941071	0.833641	-1.12887	0.258953	0.605008	hdrC1(K22482)
1.03885	0.364473	0.322937	1.12862	0.259058	0.605008	mecA1_2(K16511)
0.359358	-0.62244	0.551771	-1.12808	0.259288	0.605008	cah(K01060)
0.449648	0.744592	0.660488	1.12734	0.2596	0.605008	bcsZ(K20542)
0.490149	-0.532624	0.472518	-1.1272	0.259657	0.605008	ampS,(K19689)
2.75094	0.693414	0.615489	1.12661	0.259909	0.606363	sigB(K03090)
0.584871	2.04036	1.81131	1.12646	0.259973	0.606363	FDC1(K20039)
0.353908	0.867058	0.769745	1.12642	0.259987	0.606363	TC.DASS(K03319)
0.645916	-0.574805	0.510361	-1.12627	0.26005	0.606363	puuE(K00823)
0.261394	-0.673323	0.59894	-1.12419	0.260932	0.606363	gumD(K13656)
0.654117	-0.534567	0.475531	-1.12415	0.260951	0.606363	mazE,(K07172)
2.46936	-0.987058	0.878173	-1.12399	0.261017	0.608089	KRR1(K06961)
0.944715	-0.47069	0.41892	-1.12358	0.261191	0.608089	mnhF,(K05570)
0.243981	-0.673333	0.599705	-1.12277	0.261533	0.608089	K01554(K01554)
0.34377	0.56241	0.501681	1.12105	0.262265	0.608089	abgT(K12942)
0.637441	-0.470356	0.419616	-1.12092	0.262323	0.608089	ftsB(K05589)
0.63412	-0.442162	0.394993	-1.11942	0.262962	0.608089	dpe,(K18910)
0.584715	-1.12879	1.00957	-1.11809	0.263529	0.608089	apsD(K23244)
0.390358	-0.513501	0.459557	-1.11738	0.263831	0.608089	rlmN(K06941)
0.402587	-1.39946	1.25289	-1.11699	0.263998	0.608089	PARK7(K05687)
6.44167	0.9796	0.877082	1.11688	0.264044	0.614093	ompU(K08720)
0.431815	-0.990999	0.887589	-1.11651	0.264205	0.614093	POP5(K03537)
2.91324	-0.230468	0.206495	-1.11609	0.264383	0.614245	feR(K18915)
0.555449	-1.31757	1.18139	-1.11527	0.264736	0.614245	ycfD(K18850)
3.44192	0.586186	0.525815	1.11481	0.26493	0.614494	sudA(K20202)
1.19366	-0.333041	0.298845	-1.11443	0.265097	0.614494	rirA(K13772)
0.320562	-0.566831	0.508635	-1.11442	0.265101	0.614494	E3.5.1.1,(K01424)
2.55712	-0.959201	0.861102	-1.11392	0.265312	0.614494	RP-S17e,(K02962)
0.406628	-0.526798	0.473019	-1.11369	0.26541	0.614494	marC(K05595)
0.359202	-0.581899	0.522678	-1.1133	0.265578	0.614494	E3.5.1.4,(K01426)
0.454471	-0.514254	0.462164	-1.11271	0.265833	0.614494	TC.NSS(K03308)
0.622925	-0.562175	0.505273	-1.11262	0.265874	0.614494	E3.2.1.14(K01183)
0.543903	1.21693	1.0938	1.11257	0.265891	0.614494	fldB(K03840)
1.06955	-0.377241	0.339131	-1.11238	0.265976	0.615396	kipA(K06350)
0.483031	-0.77305	0.694974	-1.11234	0.26599	0.615396	yliI(K21430)
0.286041	-0.565915	0.509355	-1.11104	0.26655	0.615396	OSGEP,(K01409)
1.85014	-0.972938	0.876595	-1.10991	0.267039	0.616804	MCTS,(K07575)
0.3072	-0.564151	0.508325	-1.10982	0.267075	0.616804	ATP2C(K01537)
1.66769	-0.604493	0.544744	-1.10968	0.267135	0.616804	purS(K23264)
0.228303	-0.734166	0.662224	-1.10864	0.267587	0.616804	uvrY,(K07689)
0.489713	0.759021	0.684811	1.10837	0.267704	0.616804	AKR1A1,(K00002)
0.362005	-0.587577	0.530479	-1.10763	0.26802	0.616804	nsrR(K13771)
3.90297	-0.629479	0.568484	-1.1073	0.268166	0.618548	aceE(K00163)
0.530768	-0.470621	0.425398	-1.10631	0.268593	0.618548	ABC.PE.P(K02033)
0.284035	-1.12842	1.02006	-1.10623	0.268628	0.618548	dgaA(K17464)
0.339405	-0.575169	0.521143	-1.10367	0.269737	0.618548	lgt,(K13292)
1.22749	-0.421906	0.38233	-1.10351	0.269804	0.618562	chrR,(K19784)
0.488844	0.552109	0.500335	1.10348	0.269819	0.618562	rhaP(K10560)
1.28863	-0.574644	0.520857	-1.10327	0.269911	0.618562	msrB(K07305)
1.3288	0.310897	0.281827	1.10315	0.269963	0.618562	cheA(K03407)
0.522646	-0.469058	0.425254	-1.10301	0.270025	0.618562	ABC.PE.P1(K02034)
1.66577	-0.279177	0.253182	-1.10267	0.270169	0.618562	dedD(K03749)
4.91606	-0.167317	0.151764	-1.10248	0.270252	0.618562	RP-L28,(K02902)
1.09786	-0.332187	0.301465	-1.10191	0.270501	0.618562	surA(K03771)
3.96568	0.17632	0.160039	1.10173	0.27058	0.618562	RP-S7,(K02992)
0.952922	-0.38808	0.352385	-1.1013	0.270768	0.618562	vanW(K18346)
1.07037	-0.339224	0.308236	-1.10053	0.2711	0.618562	deoC,(K01619)
0.748862	-0.81723	0.742616	-1.10047	0.271126	0.618562	grxC,(K03676)
3.50447	0.196089	0.178236	1.10016	0.271262	0.618562	PGK,(K00927)
0.784682	-0.652751	0.593597	-1.09965	0.271483	0.618562	ispZ(K06190)
0.677973	-0.425446	0.387054	-1.09919	0.271684	0.618562	waaF,(K02843)
0.295507	-0.62065	0.565006	-1.09848	0.271994	0.618562	wbpE,(K13017)
0.235369	0.668445	0.608622	1.09829	0.272077	0.618562	gmaS(K01949)
0.657679	-0.765187	0.696756	-1.09821	0.272112	0.618562	lapB(K12541)
0.513446	-0.946796	0.862913	-1.09721	0.27255	0.618562	E3.4.11.24(K19702)
0.377708	-1.34204	1.22377	-1.09664	0.272798	0.618562	RPC1,(K03018)
0.456641	-1.32515	1.20939	-1.09572	0.273201	0.618562	cbiX(K03795)
0.836292	-0.485887	0.443481	-1.09562	0.273244	0.621943	srlD(K00068)
0.556377	-2.61396	2.38595	-1.09556	0.27327	0.621943	pksM,(K13613)
1.00487	0.635982	0.580924	1.09478	0.273615	0.622154	alsC(K10550)
0.545548	-1.02114	0.933278	-1.09414	0.273892	0.622154	SELENOO,(K08997)
0.546414	-2.34739	2.14572	-1.09399	0.27396	0.622154	PILS,(K24139)
0.423005	-0.523218	0.478746	-1.09289	0.274441	0.622154	menB(K01661)
0.296255	-1.31592	1.20471	-1.09232	0.274693	0.622154	exoF(K16552)
8.62013	-0.967768	0.88666	-1.09148	0.275064	0.623654	RP-L7Ae,(K02936)
0.442345	-1.30986	1.20047	-1.09112	0.275218	0.623654	treR(K03485)
1.33852	-0.320993	0.2942	-1.09107	0.275242	0.623654	nuoF(K00335)
0.740781	-0.418497	0.383634	-1.09088	0.275327	0.623654	olsB(K22310)
0.579743	-0.45394	0.416129	-1.09086	0.275333	0.623654	kdgR(K19333)
1.0531	-0.728894	0.668256	-1.09074	0.275387	0.623654	vorD(K00188)
0.224674	-0.924491	0.847679	-1.09061	0.275443	0.623654	ncd2,(K00459)
0.573573	-1.09133	1.00224	-1.08889	0.276202	0.623654	MGLL(K01054)
0.471755	0.526014	0.483587	1.08774	0.276712	0.623654	dhaa(K18425)
0.426575	-1.57373	1.44695	-1.08762	0.276764	0.623654	NAT8(K20838)
3.25436	-0.879033	0.808334	-1.08746	0.276832	0.625149	RP-S5e,(K02989)
0.434802	-0.584357	0.53736	-1.08746	0.276834	0.625149	thiO(K03153)
2.16933	0.430704	0.39607	1.08744	0.276841	0.625149	agrB(K07813)
1.63835	-0.271869	0.250093	-1.08707	0.277007	0.625149	RP-L34,(K02914)
0.333535	0.55109	0.506988	1.08699	0.277042	0.625149	licT,(K03488)
0.747572	-1.43952	1.3249	-1.08651	0.277252	0.625149	K09916(K09916)
1.39677	-1.14455	1.05383	-1.08609	0.277441	0.625149	agpB(K25097)
0.627383	-0.452355	0.417026	-1.08472	0.278047	0.625149	acoR(K21405)
1.0313	-0.374444	0.345294	-1.08442	0.278178	0.62618	phnO(K09994)
0.691717	0.424412	0.391592	1.08381	0.278448	0.62618	K15527(K15527)
0.42031	-0.797557	0.736405	-1.08304	0.27879	0.62618	ABC.MN.A(K09820)
0.308988	-0.631868	0.583731	-1.08246	0.279047	0.62618	UGCG(K00720)
0.489738	-0.589652	0.545083	-1.08177	0.279356	0.62618	GCC2(K20282)
0.584881	-0.458503	0.424511	-1.08007	0.28011	0.62618	fnr(K01420)
2.16234	0.32467	0.300884	1.07905	0.280565	0.630656	cebF(K10241)
0.532829	0.705176	0.653559	1.07898	0.280597	0.630656	ptpA(K18574)
1.04803	0.528566	0.490218	1.07822	0.280933	0.630656	RPA1,(K02999)
1.05909	3.06032	2.83875	1.07805	0.28101	0.630656	lat(K03918)
0.540516	0.826607	0.767531	1.07697	0.281495	0.630656	sacC,(K01212)
1.06559	-0.357331	0.332164	-1.07577	0.282032	0.631476	csh(K20499)
2.12393	-0.828502	0.770418	-1.07539	0.282199	0.631476	cofH(K11781)
0.62433	-1.09681	1.02009	-1.07521	0.282279	0.631476	HERC5_6(K22372)
0.576139	-0.452181	0.420607	-1.07507	0.282344	0.631476	gmhD,(K03274)
2.0636	0.238986	0.222435	1.07441	0.282638	0.631476	K06960(K06960)
1.11522	-0.489397	0.455915	-1.07344	0.283074	0.631476	cbiK(K10094)
7.6312	-1.04801	0.976636	-1.07308	0.283234	0.631476	K01622(K01622)
2.26489	0.55169	0.514373	1.07255	0.283474	0.631476	lgoD(K23007)
1.21821	-0.556363	0.518741	-1.07252	0.283485	0.631476	lpxF(K23159)
0.430677	-0.699786	0.652668	-1.07219	0.283633	0.631476	cobR(K13786)
4.64554	0.171018	0.159507	1.07216	0.283647	0.631476	RP-L11,(K02867)
0.580481	0.482374	0.450175	1.07153	0.283933	0.631476	gfrB(K19507)
0.466594	0.473918	0.44257	1.07083	0.284245	0.631476	dltC(K14188)
0.440721	0.512602	0.478815	1.07056	0.284366	0.631476	K13290(K13290)
6.29751	0.157575	0.147231	1.07026	0.284505	0.631476	E4.1.1.49,(K01610)
2.80248	-0.329456	0.307897	-1.07002	0.28461	0.631476	DHPS,(K00809)
1.35629	0.304053	0.28419	1.06989	0.284667	0.631476	nqrC(K00348)
1.0335	-0.336834	0.314888	-1.0697	0.284756	0.631476	rpoN(K03092)
0.645608	-0.484782	0.453207	-1.06967	0.284768	0.631476	glpB(K00112)
1.66	-0.763539	0.714583	-1.06851	0.28529	0.631798	aksA(K10977)
0.667008	-1.08163	1.0125	-1.06827	0.285399	0.631798	CoADR(K18367)
1.3065	0.301112	0.281982	1.06784	0.285593	0.631798	rbsA(K10441)
0.466465	1.5841	1.48374	1.06764	0.285681	0.631798	CFAP57,(K24729)
0.956388	-0.351028	0.329009	-1.06693	0.286005	0.631798	oppD(K15583)
1.40579	0.627167	0.587854	1.06688	0.286028	0.631798	hyuB(K01474)
0.33957	-0.507473	0.476171	-1.06574	0.286543	0.631798	lspA(K03101)
0.736503	-0.451435	0.423882	-1.065	0.286875	0.632558	glsA,(K01425)
1.49044	-0.427962	0.401892	-1.06487	0.286936	0.632558	susA(K21575)
0.403972	-0.602022	0.566735	-1.06226	0.288116	0.632558	cpxR(K07662)
0.839674	-0.842179	0.79362	-1.06119	0.288605	0.635267	gshB(K01920)
3.12417	-0.222682	0.209898	-1.06091	0.288732	0.635267	groES,(K04078)
0.371405	0.547526	0.516303	1.06048	0.288928	0.635267	dgaC(K17466)
0.651837	0.488792	0.461112	1.06003	0.289131	0.635267	cpg(K01295)
0.323971	-1.62748	1.53656	-1.05917	0.289522	0.635267	araB(K13874)
0.522096	-2.25212	2.12634	-1.05915	0.289531	0.635267	mmpL3(K20470)
0.42516	0.673044	0.636095	1.05809	0.290016	0.635267	bpeF(K18902)
0.847103	0.805358	0.761998	1.0569	0.290556	0.638653	chuX(K07227)
0.505438	0.782328	0.740382	1.05665	0.290669	0.638653	nnrR(K21564)
0.197094	0.663789	0.628266	1.05654	0.290721	0.638653	epsB,(K00903)
1.42672	-0.331703	0.314161	-1.05584	0.291043	0.639098	rclA(K21739)
0.359132	-0.703113	0.665984	-1.05575	0.291082	0.639098	SLC10A7,(K14347)
0.481721	0.456939	0.433045	1.05518	0.291344	0.639098	pgsA,(K00995)
0.201919	0.661897	0.627719	1.05445	0.291678	0.639098	lysA(K01586)
0.588596	0.851725	0.807949	1.05418	0.2918	0.639098	mne(K24671)
1.95037	-0.256504	0.243322	-1.05418	0.291803	0.640139	ushA(K11751)
0.390806	-2.20052	2.08766	-1.05406	0.291856	0.640139	bpsB,(K16168)
0.49809	-0.847958	0.804611	-1.05387	0.291941	0.640139	lysY,(K05829)
0.390972	-0.516974	0.49078	-1.05337	0.292171	0.640139	dmsB(K07307)
0.686851	-1.21769	1.15851	-1.05108	0.293221	0.640139	cad(K20379)
1.65995	-1.64261	1.56281	-1.05107	0.293229	0.642199	K09732(K09732)
2.89874	-0.430118	0.409342	-1.05076	0.293371	0.642199	engCP,(K17624)
3.161	-0.362312	0.344975	-1.05025	0.293601	0.642199	iad(K23384)
0.28081	-0.620348	0.59132	-1.04909	0.294137	0.642199	dlgD(K08092)
0.681175	-0.438671	0.418153	-1.04907	0.294146	0.642199	fucU,(K02431)
0.819493	-0.364775	0.347732	-1.04901	0.294172	0.642819	ybeB(K09710)
0.27165	-0.683337	0.651428	-1.04898	0.294186	0.642819	AXY8,(K15923)
0.429417	-0.605519	0.577466	-1.04858	0.294372	0.642819	scpA(K05896)
0.223927	-1.1099	1.05939	-1.04768	0.294787	0.642819	fdtB(K20680)
0.375898	-0.955256	0.912548	-1.0468	0.295191	0.642819	aglD(K23683)
1.20725	-0.896724	0.858212	-1.04487	0.296081	0.645748	gatC(K20114)
7.94499	-0.254466	0.243551	-1.04482	0.296108	0.645748	atoA(K01035)
0.22438	0.840863	0.804844	1.04475	0.296137	0.645748	nikA,(K15584)
0.365204	-1.77131	1.69553	-1.04469	0.296165	0.645748	ccdB(K19163)
1.75492	1.02836	0.984793	1.04424	0.296376	0.645748	yadA(K12341)
4.46328	-0.8903	0.853704	-1.04287	0.297009	0.6465	ehaE(K14096)
0.526405	-1.01848	0.976979	-1.04248	0.29719	0.6465	metJ(K03764)
1.99837	-0.521828	0.500844	-1.0419	0.297459	0.64685	spxB,(K00158)
0.666544	-0.48502	0.465775	-1.04132	0.297728	0.64685	ccmE(K02197)
0.436365	-0.461153	0.44338	-1.04009	0.2983	0.64685	nrnA(K06881)
1.05251	0.325523	0.313051	1.03984	0.298415	0.647229	kdgK(K00874)
0.781019	-0.885151	0.851354	-1.0397	0.29848	0.647229	mtiP(K19696)
0.90015	-0.361097	0.347323	-1.03966	0.298499	0.647229	pdp(K00756)
0.937543	1.41714	1.36419	1.03881	0.298892	0.647454	hyfG(K12142)
0.557479	1.11547	1.07452	1.03811	0.29922	0.647454	dgoT(K08194)
0.826672	-0.35927	0.346313	-1.03742	0.299542	0.648236	rlmL(K25137)
0.677365	-0.592532	0.571296	-1.03717	0.299656	0.648236	hscB,(K04082)
0.492946	-0.829329	0.800308	-1.03626	0.30008	0.648236	mfnF(K07072)
0.658481	0.422981	0.40829	1.03598	0.300211	0.648236	tyrB(K00832)
1.64905	-0.778176	0.751705	-1.03521	0.300569	0.649195	pssA(K19665)
1.38307	0.40849	0.39471	1.03491	0.30071	0.649195	COL7A(K16628)
0.428489	-0.533819	0.515892	-1.03475	0.300786	0.649195	mgtC(K07507)
0.846621	-0.632032	0.611462	-1.03364	0.301304	0.649195	ASAH2(K12349)
1.98037	0.256738	0.248417	1.03349	0.301373	0.649195	dinJ(K07473)
5.58038	-0.846738	0.819398	-1.03337	0.301433	0.649195	RP-L10e,(K02866)
0.751013	0.540056	0.523329	1.03196	0.302089	0.649985	tal-pgi(K13810)
0.721675	-0.637738	0.618073	-1.03182	0.302157	0.649985	THNSL2(K06037)
0.305069	0.638078	0.61849	1.03167	0.302227	0.649985	ulaA,(K03475)
0.399307	-1.01327	0.982388	-1.03144	0.302335	0.649985	uraH,(K07127)
0.663415	0.404706	0.392431	1.03128	0.30241	0.649985	araD,(K03077)
0.664674	-0.453979	0.440282	-1.03111	0.30249	0.649985	hemDX(K13543)
0.584927	-0.866845	0.840697	-1.0311	0.302493	0.649985	rcsB(K07687)
0.97242	-0.366384	0.355692	-1.03006	0.302981	0.651279	cas5d(K19119)
0.36579	0.480504	0.466666	1.02965	0.303173	0.651279	gntK(K25031)
1.15866	0.679881	0.661209	1.02824	0.303838	0.651948	scoA(K01028)
7.04051	-0.944935	0.919053	-1.02816	0.303874	0.651948	RP-L39e,(K02924)
0.343259	-1.03149	1.00365	-1.02774	0.304074	0.651948	acbK(K19978)
0.506418	-0.8229	0.801302	-1.02695	0.304442	0.651948	ATPeV0A,(K02154)
2.14969	-0.249808	0.243485	-1.02597	0.304908	0.65354	hyaB,(K06281)
0.570689	-1.03757	1.0119	-1.02537	0.305188	0.65354	mgt,(K21251)
0.470007	1.80743	1.76336	1.02499	0.305367	0.65354	QCR2,(K00415)
2.84132	-0.232765	0.227166	-1.02465	0.30553	0.65368	uspE(K14055)
0.218385	-0.915954	0.894136	-1.0244	0.305646	0.65368	K09927(K09927)
0.739385	-0.853657	0.833669	-1.02398	0.305847	0.65368	gatA(K20112)
3.67643	-0.848346	0.828484	-1.02397	0.305848	0.65368	K06984(K06984)
0.658425	-1.71951	1.68044	-1.02325	0.30619	0.65368	E3.4.21.101(K05999)
0.570169	-0.624403	0.610261	-1.02317	0.306226	0.65368	ligK,(K10218)
0.549909	0.932953	0.912013	1.02296	0.306326	0.65368	fadK(K12507)
5.93552	-0.781854	0.764338	-1.02292	0.306347	0.653822	aglB(K21306)
0.723093	0.3881	0.379438	1.02283	0.30639	0.653822	K09157(K09157)
0.30023	0.51058	0.4994	1.02239	0.306598	0.653822	E2.2.1.6L,(K01652)
8.60929	-0.467778	0.457559	-1.02233	0.306622	0.653822	hpdB(K18427)
1.14532	-0.864839	0.846507	-1.02166	0.306944	0.653822	rpoK(K03055)
2.73424	-0.215114	0.210614	-1.02137	0.30708	0.653822	ABC.PE.S(K02035)
0.366465	0.528875	0.517957	1.02108	0.307217	0.653822	nuoI(K00338)
1.92187	0.270678	0.265315	1.02021	0.307628	0.654139	fusA(K25670)
1.57813	-1.26321	1.23866	-1.01982	0.307813	0.654139	hydB(K05922)
0.482247	-0.474936	0.465818	-1.01957	0.307931	0.654139	gsmt(K18896)
0.4039	-1.18939	1.16662	-1.01952	0.307958	0.654139	E1.1.1.391(K22606)
0.37771	0.474437	0.465498	1.0192	0.308107	0.654139	rhaD(K01629)
0.738243	-0.375801	0.368766	-1.01908	0.308167	0.654271	wecB(K01791)
0.296154	-0.949966	0.932935	-1.01825	0.308557	0.654271	malI(K16136)
0.544753	-1.83407	1.80192	-1.01784	0.308752	0.654271	NRDE2(K26109)
2.01166	0.647657	0.636607	1.01736	0.308983	0.654811	K09726(K09726)
1.13072	-1.00266	0.985601	-1.01731	0.309005	0.654811	pvadh(K05889)
0.230201	-0.665129	0.654146	-1.01679	0.309254	0.654811	E1.17.4.1B,(K00526)
0.298846	0.493209	0.485123	1.01667	0.309311	0.654811	carA,(K01956)
0.389467	1.60651	1.58097	1.01616	0.309555	0.654811	C1QG(K03988)
0.571369	2.02152	1.9925	1.01456	0.310313	0.654811	sgcE4,(K21162)
1.66936	-1.11818	1.10244	-1.01428	0.31045	0.657061	TRIM2_3(K11997)
2.57716	0.454346	0.448283	1.01353	0.310809	0.657061	AMY,(K01176)
5.91101	-0.401163	0.395922	-1.01324	0.310946	0.657061	bamE,(K06186)
0.262851	-0.613304	0.605949	-1.01214	0.311472	0.657061	murM(K05363)
0.344693	1.16438	1.15117	1.01148	0.311786	0.657061	K07003(K07003)
0.513484	-1.04566	1.03392	-1.01135	0.311847	0.657061	rraB(K09893)
1.77309	0.615161	0.608464	1.01101	0.312013	0.657407	impC(K11900)
1.55642	-0.261369	0.258595	-1.01073	0.312146	0.657407	pdxA(K00097)
0.771871	0.369163	0.365436	1.0102	0.3124	0.657407	yiaO(K21395)
1.29128	-0.745911	0.738868	-1.00953	0.31272	0.657407	K07728(K07728)
1.12497	-1.22546	1.21416	-1.0093	0.31283	0.657407	PRRT1(K23896)
0.826854	-0.357797	0.354651	-1.00887	0.313036	0.657407	rfaH(K05785)
1.11369	-0.844267	0.837061	-1.00861	0.313163	0.657407	E1.1.1.393(K22607)
0.418665	-0.461231	0.457586	-1.00797	0.313471	0.657407	FUCA(K01206)
0.664178	-0.774077	0.768264	-1.00757	0.313663	0.657407	K07135(K07135)
0.279953	0.501337	0.498244	1.00621	0.314316	0.657407	E2.1.1.104(K00588)
0.647415	-0.55137	0.548004	-1.00614	0.314348	0.657407	FNDC3(K24485)
2.81376	-0.793565	0.788727	-1.00613	0.314351	0.658264	ehaH(K14099)
0.294381	0.520056	0.517056	1.0058	0.314511	0.658264	srtA(K07284)
0.448141	-0.830128	0.825383	-1.00575	0.314537	0.658264	NPHP3(K19360)
0.478381	-0.482956	0.480353	-1.00542	0.314695	0.658264	hxlB(K08094)
1.13889	-0.299372	0.297765	-1.0054	0.314706	0.658264	iorB(K00180)
0.791306	-0.744437	0.740684	-1.00507	0.314865	0.658264	ANGEL(K18729)
1.19929	0.30099	0.299564	1.00476	0.315013	0.658264	fakA(K07030)
0.911366	0.390063	0.388237	1.00471	0.315039	0.658264	hdhA(K00076)
1.88452	0.240687	0.23979	1.00374	0.315504	0.658288	nqrA(K00346)
0.312085	-1.31238	1.30785	-1.00346	0.315637	0.658288	IRG1(K17724)
2.80412	-0.924341	0.921328	-1.00327	0.315731	0.658288	arcA(K07773)
1.62722	0.374941	0.373874	1.00285	0.315931	0.658288	cggR(K05311)
0.614417	-1.00423	1.00155	-1.00268	0.316018	0.658288	TOM34(K17766)
0.438603	0.449556	0.44843	1.00251	0.316097	0.658288	UGDH,(K00012)
0.292151	-1.01546	1.01373	-1.0017	0.316487	0.658288	TRM5,(K15429)
0.523365	-0.46739	0.46673	-1.00141	0.316627	0.658288	K22026(K22026)
1.37456	-0.2761	0.275833	-1.00097	0.316843	0.659575	divIVA(K04074)
0.250854	-1.01963	1.01875	-1.00087	0.316889	0.659575	fhlA(K15836)
0.380197	0.463293	0.46308	1.00046	0.317088	0.659575	abfA(K01209)
1.40107	0.295486	0.295631	0.999508	0.317548	0.66043	secDF(K12257)
2.23993	-0.210002	0.21039	-0.998159	0.318202	0.661177	infC,(K02520)
0.482133	-2.13044	2.13533	-0.997709	0.31842	0.661177	arcR(K21828)
0.615552	2.43696	2.44332	0.997396	0.318572	0.661177	baiA(K15869)
4.51164	0.401155	0.402729	0.996093	0.319205	0.662646	ail(K16078)
0.388205	-1.88522	1.89291	-0.995939	0.31928	0.662646	rtpR(K00527)
0.418156	0.598838	0.601505	0.995566	0.319461	0.662646	allD(K00073)
1.63886	-0.248848	0.250045	-0.995211	0.319634	0.662822	rpoD(K03086)
0.275388	-0.622773	0.625931	-0.994954	0.319759	0.662822	uhpC(K07783)
0.383564	-0.462877	0.46531	-0.994771	0.319848	0.662822	ABC.SP.A(K02052)
31.4982	-1.19847	1.20485	-0.994702	0.319881	0.662822	SELPLG,(K06544)
0.450667	0.445498	0.447888	0.994664	0.319899	0.662822	K07496(K07496)
0.503009	-0.789267	0.794375	-0.993569	0.320433	0.662822	CIT(K16308)
0.587588	-0.578333	0.582084	-0.993556	0.320439	0.662822	cynT,(K01673)
2.94049	-1.10998	1.11796	-0.992857	0.32078	0.664037	E1.1.3.21(K00105)
0.42575	0.719544	0.72487	0.992652	0.320879	0.664037	opsX(K12982)
0.501617	-0.51419	0.518113	-0.992428	0.320989	0.664037	K09859(K09859)
0.544674	-0.666562	0.671733	-0.992302	0.32105	0.664037	EBM(K18577)
1.3916	-0.498834	0.502714	-0.992282	0.32106	0.664037	hhoB,(K04691)
0.444572	-1.36183	1.37262	-0.992137	0.321131	0.664037	AGL(K01196)
0.33337	0.501064	0.505175	0.991862	0.321265	0.664037	nlpC(K13695)
1.13831	-0.727621	0.734578	-0.990529	0.321915	0.664486	ehaM(K14104)
1.9562	-0.795365	0.803278	-0.990149	0.322101	0.664486	ehaO(K14106)
1.41895	-0.289911	0.292834	-0.990016	0.322166	0.664486	fpr(K00528)
0.684571	0.531368	0.536746	0.989979	0.322184	0.664486	K09963(K09963)
0.281896	-0.552484	0.558263	-0.989649	0.322346	0.664486	amiABC(K01448)
0.556056	-0.423418	0.428358	-0.988468	0.322923	0.664486	rlmA1(K00563)
0.688256	0.484132	0.489859	0.98831	0.323001	0.664486	ulaG(K03476)
0.556302	0.446605	0.452174	0.987685	0.323307	0.664486	LEU1(K01702)
0.53009	0.418241	0.423567	0.987425	0.323434	0.664486	glnA,(K01915)
1.36209	0.267317	0.270769	0.987254	0.323518	0.666608	adk,(K00939)
0.614116	-0.816775	0.827584	-0.98694	0.323672	0.666608	EPHA7,(K05108)
0.503355	-1.58588	1.60706	-0.98682	0.323731	0.666608	pylD(K16182)
1.38489	-0.350067	0.354786	-0.9867	0.323789	0.666608	PGLS,(K01057)
1.41758	0.283871	0.288	0.985661	0.324299	0.667045	iolW(K16044)
0.796472	0.355072	0.360505	0.984928	0.32466	0.667069	purR(K09685)
5.19649	0.147759	0.150097	0.984426	0.324906	0.667069	FBA,(K01624)
0.286512	0.876813	0.891662	0.983348	0.325436	0.667069	glcU(K05340)
0.662882	-0.38565	0.392384	-0.982839	0.325687	0.667069	E2.7.7.103(K01009)
0.557986	-0.770133	0.785896	-0.979943	0.327114	0.667069	mexX,(K18094)
0.736699	-0.413169	0.421694	-0.979784	0.327193	0.670783	gabT(K07250)
1.03978	1.5431	1.5769	0.978565	0.327795	0.670783	E2.1.3.1-12S(K17489)
1.85006	-0.745928	0.762423	-0.978365	0.327894	0.670783	RIOK1(K07178)
1.04644	-0.305358	0.312174	-0.978167	0.327992	0.670783	rimO(K14441)
1.65018	0.407675	0.417116	0.977368	0.328387	0.670783	qrcB(K23302)
9.23608	0.294318	0.30121	0.97712	0.32851	0.670783	sauS(K15515)
0.656717	-1.3408	1.37259	-0.976837	0.32865	0.670783	frmB,(K01070)
0.65927	-1.13306	1.16069	-0.976202	0.328964	0.670783	K09920(K09920)
0.23536	-1.11036	1.13891	-0.974928	0.329596	0.670783	vdh(K21802)
1.88512	0.58733	0.602524	0.974782	0.329668	0.67159	grxA(K03674)
1.06098	0.434526	0.44588	0.974535	0.329791	0.67159	prpC(K01659)
4.4575	0.148005	0.152088	0.97315	0.330479	0.67159	yceD,(K07040)
0.311083	-0.561614	0.57718	-0.973031	0.330538	0.67159	pldA(K01058)
0.69442	-0.372386	0.382839	-0.972697	0.330704	0.67159	kstR2(K22108)
0.311547	-0.561624	0.577592	-0.972355	0.330874	0.67159	yjiC(K25230)
1.79187	-0.498258	0.512438	-0.972328	0.330887	0.67159	liaF(K11622)
0.792591	-0.575323	0.591974	-0.971872	0.331114	0.67159	mviM(K03810)
0.404307	-0.662763	0.682047	-0.971726	0.331187	0.67159	ATG11(K08330)
1.35622	-0.276434	0.284492	-0.971676	0.331212	0.67159	SRP54,(K03106)
1.37035	0.325324	0.334853	0.971542	0.331278	0.67159	aspQ,(K05597)
110.964	-0.97219	1.00074	-0.971467	0.331316	0.67159	mcrB(K00401)
0.287538	0.517831	0.533165	0.971241	0.331428	0.67159	flhF(K02404)
0.381516	0.731856	0.753691	0.971029	0.331534	0.67159	greB(K04760)
1.54358	-0.965917	0.994875	-0.970894	0.331601	0.67159	gctB(K01040)
0.556206	1.28737	1.32683	0.970257	0.331919	0.67159	NDC80,(K11547)
0.400934	-0.461878	0.476049	-0.97023	0.331932	0.67159	mpl(K02558)
0.528519	-0.737323	0.760163	-0.969954	0.332069	0.67159	lysP(K11733)
0.292197	-1.35105	1.39334	-0.969644	0.332224	0.67159	folKP(K13941)
0.248162	-0.604832	0.623927	-0.969395	0.332348	0.67159	recX(K03565)
0.427374	-0.461363	0.477167	-0.966879	0.333605	0.67159	mdtA(K07799)
0.503908	0.43845	0.453902	0.965958	0.334065	0.67159	lip,(K01046)
1.75817	-1.84065	1.90735	-0.965028	0.334531	0.676044	snpA(K01416)
0.31285	-0.499784	0.517966	-0.964899	0.334596	0.676044	ispD(K00991)
1.70907	-0.240912	0.249756	-0.964593	0.334749	0.676044	scpC(K22214)
0.535277	-0.444413	0.460785	-0.964471	0.33481	0.676044	pepM(K01841)
0.315846	-0.499795	0.518278	-0.964338	0.334876	0.676044	tagA,(K05946)
1.19616	-0.767802	0.796605	-0.963843	0.335125	0.676044	CEP,(K16292)
2.56436	-0.614459	0.637659	-0.963618	0.335238	0.676044	mtgB(K25220)
1.07632	0.456971	0.474294	0.963477	0.335308	0.676044	mnhB,(K05566)
0.4992	-1.1233	1.16633	-0.963104	0.335495	0.676044	TAF15,(K14651)
1.12463	-0.773621	0.803728	-0.96254	0.335778	0.676086	nadM(K00952)
0.279188	-0.613685	0.637653	-0.962412	0.335843	0.676086	tuaC(K16697)
0.531677	-0.784911	0.81557	-0.962409	0.335844	0.676086	thadh(K22589)
1.27457	-1.1941	1.24097	-0.962234	0.335932	0.676086	E4.1.3.1,(K01637)
0.462465	0.526619	0.547946	0.96108	0.336512	0.676086	redQ(K21790)
0.532788	-0.583743	0.607434	-0.960998	0.336553	0.676086	lytD,(K23989)
0.799514	-0.396242	0.412629	-0.960289	0.33691	0.677446	E2.7.1.213(K21057)
0.631817	-0.392125	0.408785	-0.959246	0.337435	0.677446	E3.4.17.19(K01299)
0.313819	-1.49977	1.56374	-0.95909	0.337513	0.677446	fadJ(K01782)
0.239278	-0.665335	0.693731	-0.959067	0.337525	0.677446	ppnK,(K00858)
0.480292	0.481891	0.502659	0.958684	0.337718	0.677446	chbP(K18675)
3.03432	0.173738	0.181291	0.958337	0.337893	0.677961	rpoA(K03040)
0.357036	1.39233	1.4529	0.95831	0.337906	0.677961	merT(K08363)
0.988781	-0.544923	0.56878	-0.958055	0.338035	0.677961	caiB(K08298)
5.58617	-0.147557	0.154113	-0.957462	0.338334	0.677961	E1.4.1.4,(K00262)
1.15024	-0.778708	0.813374	-0.95738	0.338376	0.677961	comA(K08097)
0.537509	0.789139	0.825451	0.95601	0.339067	0.677961	K22221(K22221)
3.33768	-0.359346	0.376069	-0.955533	0.339308	0.678539	ACP7(K22390)
0.55175	-0.681577	0.71333	-0.955486	0.339332	0.678539	apaG(K06195)
1.12045	-0.606231	0.634641	-0.955234	0.339459	0.678539	cobN(K02230)
2.51907	0.190172	0.19913	0.955011	0.339572	0.678539	RP-L6,(K02933)
0.317374	-1.35341	1.41999	-0.953118	0.34053	0.678539	TCHH(K18626)
0.422272	0.582776	0.611985	0.95227	0.34096	0.678539	dthadh(K20757)
0.298355	0.506157	0.531659	0.952033	0.34108	0.678539	fruB(K02768)
0.875415	-0.321216	0.337686	-0.951226	0.34149	0.681763	mtaD(K12960)
0.186886	-0.777579	0.817944	-0.950651	0.341782	0.681763	K01163(K01163)
0.517205	0.475387	0.500097	0.950591	0.341812	0.681763	nosY(K19341)
0.634027	-0.467776	0.492428	-0.949938	0.342144	0.681763	echF(K14091)
0.439394	-1.80717	1.90253	-0.949879	0.342174	0.681763	ABC.MR(K02021)
0.430684	-1.39761	1.47299	-0.948828	0.342708	0.681763	lysDH(K19064)
2.45519	-0.208583	0.220151	-0.947455	0.343407	0.684981	asnC(K03718)
0.351403	-0.955999	1.00913	-0.94735	0.34346	0.684981	yagR(K11177)
0.550118	0.423756	0.447835	0.946232	0.34403	0.684981	K09749(K09749)
1.48465	0.280871	0.297179	0.945123	0.344596	0.685919	gpmI(K15633)
4.40347	0.457614	0.484252	0.944991	0.344663	0.685919	mucR,(K25884)
1.74315	-0.234758	0.248492	-0.944733	0.344795	0.685919	aspA(K01744)
0.371965	-0.642376	0.681172	-0.943045	0.345658	0.685919	mprB(K07653)
0.629883	0.389299	0.41294	0.942748	0.34581	0.685919	fruR2,(K03436)
0.571014	0.391715	0.415685	0.942335	0.346021	0.685919	E2.7.7.53(K19710)
0.35171	-0.790396	0.839765	-0.941212	0.346596	0.685919	lldR(K14348)
0.282349	-0.92678	0.984817	-0.941068	0.34667	0.685919	cfbE(K21612)
0.410753	0.723946	0.771244	0.938673	0.347899	0.685919	hisN(K05602)
1.98319	-0.713139	0.759776	-0.938618	0.347927	0.691536	rpoB1(K03044)
0.278503	-0.615357	0.6568	-0.936903	0.348809	0.691536	tgnR(K23466)
0.423852	-0.658275	0.702623	-0.936883	0.348819	0.691536	truD,(K06176)
0.286753	-1.43148	1.52816	-0.936733	0.348896	0.691536	patB,(K18892)
0.286131	-0.623453	0.665611	-0.936663	0.348932	0.691536	alkA(K01247)
2.18578	0.241349	0.257774	0.936281	0.349129	0.69331	glcG(K11477)
0.443041	1.08376	1.15961	0.934589	0.35	0.69331	uspB(K06144)
0.959928	-0.314084	0.336114	-0.934457	0.350068	0.6939	ubiG(K00568)
1.21438	-0.275356	0.294977	-0.933486	0.350569	0.6939	folD(K01491)
0.98226	-0.979054	1.0489	-0.933411	0.350608	0.6939	PRNP,(K05634)
0.397696	0.562186	0.602337	0.933341	0.350644	0.6939	SMC4(K06675)
0.283873	-0.499716	0.535411	-0.933332	0.350649	0.6939	nagK(K16165)
1.35041	-0.263516	0.282348	-0.933302	0.350664	0.6939	LYS1(K00290)
3.46761	-0.727678	0.780204	-0.932677	0.350987	0.693927	2PGK(K05715)
0.648035	-0.404904	0.434501	-0.931885	0.351396	0.693927	dppA1(K16203)
1.32268	0.287739	0.308866	0.931598	0.351544	0.694416	eutJ(K04024)
0.549626	-0.411191	0.441386	-0.931592	0.351547	0.694416	fdnH(K08349)
0.875584	-0.524214	0.56358	-0.93015	0.352293	0.695283	K07006(K07006)
0.626166	-0.708336	0.761693	-0.929949	0.352397	0.695283	tiaS(K06932)
0.319626	-0.573352	0.616937	-0.929353	0.352706	0.695283	K07019(K07019)
0.28478	-0.903443	0.972884	-0.928623	0.353085	0.695283	hpxW(K22602)
3.17076	-0.689827	0.743315	-0.928041	0.353386	0.696827	ehbO(K14124)
0.741992	0.341783	0.368606	0.927231	0.353806	0.697042	MMAB,(K00798)
0.425916	-0.713561	0.7698	-0.926943	0.353956	0.697042	kinE(K13533)
2.98818	-0.168324	0.181658	-0.926601	0.354134	0.697075	RP-L3,(K02906)
0.592098	-0.392272	0.423389	-0.926506	0.354183	0.697075	E1.1.1.1,(K00001)
0.385661	-0.6067	0.655364	-0.925746	0.354578	0.697075	vanRC,(K18349)
0.751764	0.452263	0.48861	0.925611	0.354648	0.697474	exoA(K23786)
0.268524	-0.749841	0.810687	-0.924945	0.354994	0.697474	caiD(K08299)
0.541579	-0.704508	0.761854	-0.924729	0.355107	0.697474	PUS10(K07583)
1.47406	-0.241049	0.260693	-0.92465	0.355148	0.697846	E2.2.1.1,(K00615)
0.493315	-0.406527	0.440041	-0.923838	0.355571	0.697846	lptF(K07091)
0.66424	-0.715356	0.77451	-0.923625	0.355682	0.697846	ycaO(K09136)
0.38258	1.1661	1.26316	0.923163	0.355923	0.697846	nhaB(K03314)
0.336351	-0.508646	0.551179	-0.922834	0.356094	0.697846	K07228(K07228)
1.23755	0.700277	0.758864	0.922796	0.356113	0.69913	soeB(K21308)
0.548108	0.802803	0.870904	0.921805	0.35663	0.69913	K22295(K22295)
0.369677	-0.732878	0.795294	-0.921518	0.35678	0.69913	K06922(K06922)
0.351373	0.953245	1.03575	0.920345	0.357393	0.69913	pfkC(K00918)
0.485781	-0.402054	0.436876	-0.920294	0.357419	0.69913	sufD(K09015)
0.348835	-0.450859	0.489921	-0.920269	0.357432	0.69913	btuB(K16092)
1.16296	-0.273486	0.297249	-0.920056	0.357544	0.700679	zapA(K09888)
0.291391	0.818008	0.889181	0.919957	0.357595	0.700679	inoK(K17240)
0.364819	0.743318	0.808347	0.919553	0.357806	0.700679	ARD1(K17818)
4.50321	0.821867	0.894445	0.918857	0.35817	0.700679	ehbA(K14110)
1.19616	-0.276792	0.301257	-0.918792	0.358204	0.700679	tet35(K18218)
0.744834	-0.490955	0.534843	-0.917943	0.358649	0.700679	pdaA(K01567)
0.510888	0.44061	0.480011	0.917915	0.358663	0.700679	prpR(K21686)
0.807018	-0.706253	0.769412	-0.917913	0.358665	0.700679	ctsY(K25763)
0.712878	-0.704054	0.76736	-0.917502	0.35888	0.700679	speB(K01364)
0.491496	-1.77079	1.93041	-0.917312	0.358979	0.700679	gerQ(K06305)
1.86974	-0.535443	0.584048	-0.91678	0.359258	0.700679	suyB(K16846)
0.899966	-0.897182	0.979488	-0.915971	0.359682	0.700679	rpoN(K03058)
0.347389	-0.448207	0.489547	-0.915555	0.359901	0.700679	aefR(K19736)
4.66443	-0.774941	0.846447	-0.915523	0.359917	0.700679	psmR(K03420)
1.01453	0.668612	0.730347	0.915472	0.359944	0.700679	K07721(K07721)
1.14118	-0.705942	0.771258	-0.915312	0.360028	0.700679	tatE(K03425)
0.424829	0.575847	0.629297	0.915063	0.360159	0.700679	dexA(K05988)
0.234942	-0.605057	0.661372	-0.914852	0.36027	0.700679	kinA(K02491)
0.234865	-0.605058	0.661453	-0.914741	0.360328	0.700679	musI(K25089)
0.362548	0.550206	0.60161	0.914555	0.360425	0.700679	GCY1(K18097)
0.280648	0.738483	0.80933	0.912463	0.361525	0.700679	ynjE(K21028)
0.389376	-0.805834	0.883625	-0.911964	0.361788	0.700679	imuB(K14161)
0.918301	0.782374	0.860082	0.909651	0.363007	0.705864	inuJ(K20811)
0.257258	-0.544543	0.598702	-0.909539	0.363066	0.705864	ARSA(K01134)
0.677942	0.467053	0.513512	0.909527	0.363072	0.705864	xynD(K15921)
0.515044	-0.498769	0.548769	-0.908887	0.36341	0.705864	mapA(K00691)
0.427521	-0.40055	0.441198	-0.90787	0.363947	0.705864	rbfA(K02834)
1.4329	-0.247027	0.272109	-0.907824	0.363971	0.706593	serA,(K00058)
0.968823	0.491556	0.541512	0.907746	0.364012	0.706593	gspG(K02456)
0.476404	-0.491308	0.541576	-0.907182	0.364311	0.706593	mtbC(K16179)
0.282089	-0.492096	0.542663	-0.906817	0.364504	0.706593	ampG(K08218)
0.51667	-0.682596	0.752846	-0.906688	0.364572	0.706593	nanR(K22104)
0.645381	1.24372	1.37289	0.90591	0.364983	0.706593	COL20A(K24357)
0.487134	-0.511388	0.564763	-0.905492	0.365205	0.706593	hda(K10763)
0.202743	-0.657193	0.7264	-0.904727	0.36561	0.706593	ispF(K01770)
0.967036	-0.578191	0.639373	-0.904309	0.365831	0.709411	lpqH(K14953)
0.303865	-0.50091	0.55441	-0.903501	0.36626	0.709411	ppnN(K06966)
1.14774	0.28932	0.320477	0.902778	0.366644	0.709411	E2.4.1.20(K00702)
1.14205	-0.282402	0.312833	-0.902724	0.366672	0.709411	E1.11.1.5(K00428)
1.02065	-1.00536	1.11383	-0.902616	0.36673	0.709411	BBS4(K16531)
1.04158	0.323157	0.358347	0.901801	0.367163	0.709598	TOM70(K17768)
0.623484	-1.09024	1.20919	-0.901626	0.367255	0.709598	CALU(K23901)
0.352666	-1.4061	1.55989	-0.901408	0.367372	0.709598	CFAP70,(K24932)
0.338848	-1.28842	1.4298	-0.901115	0.367527	0.709598	mscM,(K22051)
3.50898	0.153512	0.170415	0.900812	0.367688	0.709598	RP-S16,(K02959)
0.487553	0.725239	0.805122	0.900781	0.367705	0.709598	E4.6.1.1(K01768)
0.738936	-1.11786	1.24117	-0.900648	0.367776	0.709598	tgnA(K23462)
0.330152	-1.52996	1.69877	-0.900628	0.367786	0.709598	APC3,(K03350)
0.236725	-1.33728	1.48524	-0.900376	0.36792	0.709598	mftF(K24698)
1.27532	-0.265792	0.295586	-0.899203	0.368544	0.710196	glpA,(K00111)
0.331213	0.874084	0.972393	0.8989	0.368706	0.710196	THI4,(K03146)
1.31071	-0.70719	0.786933	-0.898667	0.36883	0.710196	K09727(K09727)
1.91643	0.221928	0.247059	0.898281	0.369036	0.710196	mglA(K10542)
0.32737	-1.87534	2.08833	-0.898012	0.369179	0.710196	IDE,(K01408)
0.446219	-0.408785	0.455299	-0.897838	0.369272	0.710196	iscS,(K04487)
0.536734	1.17582	1.31015	0.897468	0.369469	0.710196	lhpC(K21062)
0.420123	-0.526371	0.586694	-0.897181	0.369622	0.710196	hrtA(K09814)
0.501246	0.471613	0.525949	0.896689	0.369885	0.710196	lytF,(K19223)
1.22592	0.26254	0.292965	0.89615	0.370173	0.711175	cstA(K06200)
0.862583	-0.325793	0.363553	-0.896138	0.370179	0.711175	yfiQ(K09181)
0.306828	0.455756	0.508692	0.895937	0.370286	0.711175	rayT(K07491)
1.36978	-0.733007	0.818564	-0.89548	0.370531	0.711241	bssS(K12148)
0.361015	0.719691	0.803891	0.89526	0.370648	0.711241	acrF(K18142)
0.329446	0.752567	0.840714	0.895152	0.370706	0.711241	CHAF1A(K10750)
0.465999	-0.410779	0.458919	-0.8951	0.370734	0.711241	flgJ(K02395)
6.31036	-2.59014	2.89455	-0.894833	0.370876	0.711254	ND4(K03881)
5.70393	-0.732838	0.819473	-0.89428	0.371172	0.711254	RP-LP0,(K02941)
0.223056	-0.665554	0.745278	-0.893028	0.371842	0.711254	K06971(K06971)
1.28115	-0.251631	0.281951	-0.892465	0.372144	0.712507	nrdD(K21636)
0.634726	-0.388421	0.435582	-0.891728	0.372539	0.712507	rocR(K06714)
0.609929	2.59701	2.91291	0.89155	0.372634	0.712507	CYTB,(K00412)
1.01763	-0.28037	0.314666	-0.891007	0.372926	0.712873	PK,(K00873)
3.34081	-0.307332	0.34521	-0.890277	0.373317	0.712873	mvhD,(K14127)
1.44809	0.385175	0.432714	0.890137	0.373393	0.712873	pelX(K22994)
0.424615	-0.857923	0.963835	-0.890115	0.373404	0.712873	kpsC,(K07266)
1.22374	0.254278	0.285802	0.889702	0.373626	0.712873	uxaC(K01812)
0.967591	0.296448	0.333584	0.888675	0.374178	0.712873	ME2,(K00027)
2.56042	0.488082	0.549298	0.888555	0.374242	0.712873	metV(K25007)
0.927347	-0.744245	0.838867	-0.887203	0.37497	0.713652	radB(K04484)
0.45068	-0.625765	0.706244	-0.886047	0.375592	0.713652	dac(K22408)
0.317872	-1.08637	1.22657	-0.885693	0.375783	0.713652	wprA(K13274)
0.275169	0.691861	0.781462	0.885342	0.375972	0.713652	thuF,(K10237)
1.98565	-0.822717	0.929305	-0.885303	0.375993	0.714675	ALG7(K01001)
1.00694	-0.278395	0.314563	-0.885022	0.376145	0.714675	TARS,(K01868)
5.76264	-0.47761	0.54027	-0.88402	0.376685	0.715096	gap2,(K00150)
0.496327	0.375962	0.425363	0.883861	0.376771	0.715096	hisIE(K11755)
1.04039	0.790117	0.895353	0.882465	0.377525	0.716084	impB(K11901)
0.345018	-1.25595	1.42407	-0.881945	0.377807	0.716084	ytfB(K07269)
1.08013	0.306309	0.347344	0.88186	0.377852	0.716099	LAP4(K01268)
0.380627	-0.528747	0.599624	-0.881797	0.377886	0.716099	trm14(K16318)
0.427572	1.21987	1.38342	0.881783	0.377894	0.716099	algL(K01729)
0.256411	0.721427	0.81828	0.881638	0.377973	0.716099	gutM(K02466)
0.423525	1.55356	1.76318	0.881116	0.378255	0.716099	SACS(K17592)
6.43756	0.414661	0.470692	0.880961	0.378339	0.716415	SLC8A,(K05849)
0.425605	-0.399877	0.454564	-0.879693	0.379026	0.716415	rsmI(K07056)
0.702278	0.355808	0.404884	0.878789	0.379516	0.716415	gmuG(K01218)
[truncated: 6,335 more rows]

## Sheet: Supplementary Data 4
sample	Geneid	Diagnosis	shannon.ratio	shannon.mt	obs
1226_1	4hbD(K18120)	HC	0.313354	0.257354	2
1226_1	AARS(K01872)	HC	3.66108	3.42974	80
1226_1	AARSD1(K07050)	HC	0.610864	0.659071	2
1226_1	ABC.CD.A(K02003)	HC	3.57073	2.25802	102
1226_1	ABC.CD.P(K02004)	HC	3.17241	1.61255	75
1226_1	ABC.CD.TX(K02005)	HC	2.14647	3.01085	49
1226_1	ABC.FEV.A(K02013)	HC	2.40687	2.59543	25
1226_1	ABC.FEV.P(K02015)	HC	2.81751	2.55586	26
1226_1	ABC.FEV.S(K02016)	HC	2.22618	2.81977	29
1226_1	ABC.MR.TX(K02022)	HC	0	0	1
1226_1	ABC.MS.P(K02025)	HC	2.58426	2.63518	42
1226_1	ABC.MS.P1(K02026)	HC	2.54083	2.57262	40
1226_1	ABC.MS.S(K02027)	HC	2.87414	2.21272	56
1226_1	ABC.PA.A(K02028)	HC	3.04169	3.43031	57
1226_1	ABC.PA.P(K02029)	HC	2.59187	2.79976	26
1226_1	ABC.PA.S(K02030)	HC	2.01146	1.02217	24
1226_1	ABC.PE.P(K02033)	HC	2.99767	3.16304	55
1226_1	ABC.PE.P1(K02034)	HC	2.02385	3.20251	43
1226_1	ABC.PE.S(K02035)	HC	2.49888	2.54239	78
1226_1	ABC.SN.A(K02049)	HC	2.70344	2.70004	35
1226_1	ABC.SN.P(K02050)	HC	2.0418	2.00676	28
1226_1	ABC.SN.S(K02051)	HC	2.05962	2.74937	43
1226_1	ABC.SP.A(K02052)	HC	1.60917	1.11719	11
1226_1	ABC.SP.P(K02053)	HC	0.522467	1.08255	5
1226_1	ABC.SP.P1(K02054)	HC	0.454561	1.23547	4
1226_1	ABC.SP.S(K02055)	HC	0.00202049	0.0700543	2
1226_1	ABC.SS.A(K02056)	HC	1.85921	1.65947	13
1226_1	ABC.SS.P(K02057)	HC	2.14482	2.063	22
1226_1	ABC.SS.S(K02058)	HC	0.74886	1.27475	8
1226_1	ABC.ZM.A(K02074)	HC	0.222817	0.688292	2
1226_1	ABC.ZM.S(K02077)	HC	0.693147	0.280868	2
1226_1	ABCF3(K06158)	HC	3.3977	3.39296	70
1226_1	ACADM(K00249)	HC	0	0	1
1226_1	ACADS(K00248)	HC	3.03516	2.2658	36
1226_1	ACAT(K00626)	HC	2.42494	2.02996	40
1226_1	ACO(K01681)	HC	3.18661	2.44364	49
1226_1	ACO2(K17450)	HC	0.988806	0.645925	3
1226_1	ACP7(K22390)	HC	0.353791	0.365325	2
1226_1	ACR3(K03325)	HC	1.09176	1.37206	5
1226_1	ACSL(K01897)	HC	1.72369	1.87356	30
1226_1	ACSS1_2(K01895)	HC	1.43383	0.84126	6
1226_1	ADK(K00856)	HC	0.0448989	0.178468	2
1226_1	AFG2(K14575)	HC	0	0	1
1226_1	AFG3(K08956)	HC	1.92831	1.31577	8
1226_1	AGPAT1_2(K13509)	HC	0.0995382	0.108821	2
1226_1	AHCY(K01251)	HC	2.50227	2.39894	19
1226_1	AKR1A1(K00002)	HC	1.04769	1.00976	3
1226_1	AKR1B(K00011)	HC	0.429223	0.623984	2
1226_1	ALDH(K00128)	HC	1.16765	1.20741	6
1226_1	ALDH3(K00129)	HC	0.61483	1.04859	3
1226_1	ALDO(K01623)	HC	1.665	1.70992	6
1226_1	AMY(K01176)	HC	1.19879	1.13778	8
1226_1	ANKRD50(K21440)	HC	0.0407665	0.395427	2
1226_1	APA1_2(K00988)	HC	0.652097	0.653312	2
1226_1	APOD(K03098)	HC	0.690401	0.691181	2
1226_1	APRT(K00759)	HC	2.87336	2.59669	27
1226_1	AROA1(K04516)	HC	1.4961	1.58963	6
1226_1	AROA2(K03856)	HC	2.52193	2.252	29
1226_1	ARSA(K01134)	HC	1.95598	1.33857	13
1226_1	AS3MT(K07755)	HC	0	0	1
1226_1	ASPG(K13278)	HC	1.62704	0.89427	6
1226_1	ASRGL1(K13051)	HC	0.893575	0.268884	3
1226_1	ATOX1(K07213)	HC	2.12057	1.60188	32
1226_1	ATP2C(K01537)	HC	3.71065	3.37798	69
1226_1	ATPF0A(K02108)	HC	3.21075	2.60607	45
1226_1	ATPF0B(K02109)	HC	3.11418	2.66026	49
1226_1	ATPF0C(K02110)	HC	2.9019	2.5168	34
1226_1	ATPF1A(K02111)	HC	3.38092	2.96808	63
1226_1	ATPF1B(K02112)	HC	2.63561	2.38691	27
1226_1	ATPF1D(K02113)	HC	2.86914	2.69205	47
1226_1	ATPF1E(K02114)	HC	2.73019	2.84929	51
1226_1	ATPF1G(K02115)	HC	3.29123	2.76295	49
1226_1	ATPVA(K02117)	HC	3.12045	3.19915	64
1226_1	ATPVB(K02118)	HC	3.11294	3.10459	52
1226_1	ATPVC(K02119)	HC	2.41238	2.73196	42
1226_1	ATPVD(K02120)	HC	2.74094	3.17783	41
1226_1	ATPVE(K02121)	HC	2.76438	2.46029	38
1226_1	ATPVF(K02122)	HC	1.35629	2.79613	29
1226_1	ATPVG(K02107)	HC	1.31814	1.15523	9
1226_1	ATPVI(K02123)	HC	2.72434	3.00209	47
1226_1	ATPVK(K02124)	HC	2.68178	2.74372	35
1226_1	ATPeF1A(K02132)	HC	0	0	1
1226_1	ATPeF1B(K02133)	HC	3.38565	3.05535	62
1226_1	ATPeV1B(K02147)	HC	0.51958	0.598775	2
1226_1	AVP(K23025)	HC	0.77748	0.922037	3
1226_1	AXY8(K15923)	HC	1.50499	1.13685	9
1226_1	BCP(K03564)	HC	0.976285	2.17085	21
1226_1	BDH(K00004)	HC	1.20594	1.81292	8
1226_1	BLMH(K01372)	HC	2.27324	1.70215	17
1226_1	CAD(K11540)	HC	1.86103	0.853358	7
1226_1	CARP(K01255)	HC	1.40598	1.11023	6
1226_1	CARS(K01883)	HC	3.48733	3.04288	63
1226_1	CBS(K01697)	HC	1.09919	1.09409	4
1226_1	CEP135(K16461)	HC	0.348163	0.667334	2
1226_1	CHO1(K17103)	HC	2.32237	1.81368	15
1226_1	CLEC4F(K10060)	HC	0	0	1
1226_1	CLIP1(K10421)	HC	0	0	1
1226_1	COL1A(K06236)	HC	0.558276	0.67908	2
1226_1	COL2A(K19719)	HC	0	0	1
1226_1	COL5AS(K19721)	HC	0	0	1
1226_1	COL7A(K16628)	HC	1.47845	0.834814	6
1226_1	CPN2(K13023)	HC	0	0	1
1226_1	CPQ(K01302)	HC	0.597933	0.128736	2
1226_1	CRLS(K08744)	HC	2.67398	2.93287	35
1226_1	CS(K01647)	HC	3.43799	2.19294	55
1226_1	CSG1(K22721)	HC	1.02209	0.960402	6
1226_1	CSP(K13836)	HC	0	0	1
1226_1	CTH(K01758)	HC	0.997152	0.877676	6
1226_1	D(K06905)	HC	0.877532	0.812722	3
1226_1	DARS2(K01876)	HC	3.75458	3.11249	71
1226_1	DBT(K09699)	HC	0.534772	0.330996	2
1226_1	DCAA(K06446)	HC	0.250627	0.318968	3
1226_1	DDAH(K01482)	HC	0	0	1
1226_1	DHDH(K00078)	HC	0	0	1
1226_1	DHFR(K00287)	HC	2.39306	2.82068	29
1226_1	DHODH(K00254)	HC	0	0	1
1226_1	DLAT(K00627)	HC	1.53319	1.80231	11
1226_1	DLD(K00382)	HC	3.12533	3.00206	37
1226_1	DLST(K00658)	HC	0.944842	0.690844	3
1226_1	DNMT1(K00558)	HC	2.17303	2.11527	23
1226_1	DNPEP(K01267)	HC	2.82808	2.73483	65
1226_1	DPEP(K01273)	HC	1.40414	1.33361	5
1226_1	DPH6(K06927)	HC	1.06415	1.03634	3
1226_1	DPM1(K00721)	HC	1.73635	1.395	7
1226_1	DPP3(K01277)	HC	1.24528	1.26185	5
1226_1	DPP4(K01278)	HC	1.75562	1.45017	8
1226_1	DPYS(K01464)	HC	0.935564	2.3198	20
1226_1	DSD1(K20498)	HC	0	0	1
1226_1	E1.1.1.1(K00001)	HC	0.721587	0.259476	3
1226_1	E1.1.1.219(K00091)	HC	1.2317	0.852454	4
1226_1	E1.1.1.251(K00094)	HC	0.19538	1.14278	5
1226_1	E1.1.1.374(K18855)	HC	1.04944	1.8846	27
1226_1	E1.1.1.40(K00029)	HC	1.81892	1.51948	8
1226_1	E1.1.1.425(K24995)	HC	0.301723	0.226135	3
1226_1	E1.1.1.52(K22604)	HC	0.670502	1.1201	5
1226_1	E1.1.1.65(K05275)	HC	1.41071	1.85461	10
1226_1	E1.1.1.67(K00045)	HC	0	0	1
1226_1	E1.11.1.5(K00428)	HC	1.02914	1.076	3
1226_1	E1.12.7.2L(K00533)	HC	0	0	1
1226_1	E1.17.4.1A(K00525)	HC	2.9409	2.3527	31
1226_1	E1.17.4.1B(K00526)	HC	2.25986	1.54483	12
1226_1	E1.2.1.10(K00132)	HC	0.240456	0.600538	2
1226_1	E1.2.1.88(K00294)	HC	0.793132	0.497285	4
1226_1	E1.21.98.5(K06937)	HC	0.932345	0.626802	3
1226_1	E1.4.1.4(K00262)	HC	2.45652	2.22874	83
1226_1	E1.6.5.9(K23948)	HC	0.500402	0.302864	2
1226_1	E2.1.1.104(K00588)	HC	2.73541	2.5079	30
1226_1	E2.1.1.113(K00590)	HC	0.12606	0.434665	2
1226_1	E2.1.1.72(K00571)	HC	1.1247	1.59103	7
1226_1	E2.1.1.77(K00573)	HC	0.452735	0.654465	2
1226_1	E2.2.1.1(K00615)	HC	2.90174	2.9221	42
1226_1	E2.2.1.6L(K01652)	HC	3.72903	3.52623	67
1226_1	E2.2.1.6S(K01653)	HC	2.85978	3.21349	43
1226_1	E2.3.1.54(K00656)	HC	3.26219	2.59187	74
1226_1	E2.3.3.3(K05942)	HC	2.08496	2.25903	12
1226_1	E2.4.1.20(K00702)	HC	1.25137	0.64805	7
1226_1	E2.4.1.4(K05341)	HC	2.09421	0.737656	13
1226_1	E2.4.1.5(K00689)	HC	1.27414	1.4697	12
1226_1	E2.4.1.7(K00690)	HC	1.42554	1.17583	6
1226_1	E2.4.2.21(K00768)	HC	2.57531	2.76575	25
1226_1	E2.5.1.42(K17105)	HC	0	0	1
1226_1	E2.5.1.54(K01626)	HC	2.62905	2.6627	29
1226_1	E2.5.1.88(K21273)	HC	0	0	1
1226_1	E2.6.1.11(K00818)	HC	0	0	1
1226_1	E2.6.1.14(K22457)	HC	0	0	1
1226_1	E2.6.1.42(K00826)	HC	3.5297	2.93126	63
1226_1	E2.6.1.83(K10206)	HC	2.22498	2.34633	31
1226_1	E2.7.1.16(K24707)	HC	2.29193	2.3097	27
1226_1	E2.7.1.213(K21057)	HC	0.880215	0.773422	3
1226_1	E2.7.1.223(K23147)	HC	1.66791	1.18057	6
1226_1	E2.7.1.4(K00847)	HC	2.84362	1.89807	33
1226_1	E2.7.11.1(K08282)	HC	0	0	1
1226_1	E2.7.13.3(K10819)	HC	0	0	1
1226_1	E2.7.4.2(K00938)	HC	0	0	1
1226_1	E2.7.6.5(K07816)	HC	3.1083	2.73744	47
1226_1	E2.7.7.103(K01009)	HC	1.26522	1.21433	4
1226_1	E2.7.7.3A(K00954)	HC	3.55743	2.48228	61
1226_1	E2.7.7.41(K00981)	HC	3.15078	3.03084	50
1226_1	E2.7.7.53(K19710)	HC	1.83881	2.10429	17
1226_1	E2.7.7.65(K13069)	HC	0.497716	1.02192	3
1226_1	E2.7.8.26(K02233)	HC	2.68208	2.56951	24
1226_1	E2.7.8.39(K17884)	HC	0.852438	1.36978	6
1226_1	E2.8.1.16(K23975)	HC	0	0	1
1226_1	E3.1.1.11(K01051)	HC	1.7712	1.41455	8
1226_1	E3.1.1.120(K07046)	HC	0	0	1
1226_1	E3.1.11.2(K01142)	HC	3.22343	2.95128	44
1226_1	E3.1.21.4(K01155)	HC	0.712749	0.615078	3
1226_1	E3.1.3.1(K01077)	HC	1.9244	0.892467	9
1226_1	E3.1.3.15B(K04486)	HC	3.30086	2.5866	50
1226_1	E3.1.3.21(K06117)	HC	0.59703	0.625921	4
1226_1	E3.1.3.25(K01092)	HC	1.81498	1.609	16
1226_1	E3.1.3.41(K01101)	HC	0	0	1
1226_1	E3.1.3.48(K01104)	HC	2.38722	2.52386	26
1226_1	E3.1.3.5(K01081)	HC	1.16083	0.764786	4
1226_1	E3.1.3.97(K07053)	HC	3.49649	3.55528	54
1226_1	E3.1.4.46(K01126)	HC	2.87902	2.40317	44
1226_1	E3.1.6.1(K01130)	HC	1.12585	1.66307	13
1226_1	E3.13.2.3(K22205)	HC	0.630761	1.21122	4
1226_1	E3.2.1.14(K01183)	HC	0.555677	2.09031	15
1226_1	E3.2.1.15(K01184)	HC	0	0	1
1226_1	E3.2.1.17(K01185)	HC	0.377697	1.12434	4
1226_1	E3.2.1.197(K21065)	HC	0.693147	0.352194	2
1226_1	E3.2.1.1A(K07405)	HC	2.09052	1.47124	9
1226_1	E3.2.1.204(K22307)	HC	0	0	1
1226_1	E3.2.1.213(K24100)	HC	0.362501	0.525378	2
1226_1	E3.2.1.215(K25603)	HC	0.73701	0.724993	3
1226_1	E3.2.1.216(K25766)	HC	0	0	1
1226_1	E3.2.1.22B(K07407)	HC	1.95222	2.58191	44
1226_1	E3.2.1.25(K01192)	HC	1.95345	1.16246	8
1226_1	E3.2.1.28(K22934)	HC	0.683934	0.693147	2
1226_1	E3.2.1.4(K01179)	HC	0.869667	0.101137	5
1226_1	E3.2.1.58(K01210)	HC	0.565877	0.909471	4
1226_1	E3.2.1.8(K01181)	HC	0.217987	1.11472	8
1226_1	E3.2.1.85(K01220)	HC	0	0	1
1226_1	E3.2.1.86A(K01222)	HC	0.41883	1.53626	7
1226_1	E3.2.1.86B(K01223)	HC	1.57749	1.86037	25
1226_1	E3.2.1.89(K01224)	HC	0.42884	1.01668	6
1226_1	E3.2.2.1(K01239)	HC	1.94938	2.14796	13
1226_1	E3.4.17.19(K01299)	HC	0.759354	0.518878	7
1226_1	E3.4.21.102(K03797)	HC	3.32661	2.49757	52
1226_1	E3.4.21.66(K08651)	HC	0.169658	0.456831	2
1226_1	E3.4.21.96(K01361)	HC	0.870413	0.950874	5
1226_1	E3.5.1.1(K01424)	HC	2.87307	2.43106	35
1226_1	E3.5.1.4(K01426)	HC	0.836048	1.2955	4
1226_1	E3.5.1.49(K01455)	HC	1.15436	1.68643	7
1226_1	E3.5.1.81(K06015)	HC	1.77655	1.56286	8
1226_1	E3.5.2.10(K01470)	HC	2.56806	2.26425	24
1226_1	E3.5.2.20(K01475)	HC	0.648545	0.839158	3
1226_1	E3.5.3.1(K01476)	HC	1.54646	1.73586	8
1226_1	E3.5.4.16(K22391)	HC	3.1478	2.67069	39
1226_1	E3.5.4.32(K18456)	HC	1.57292	1.51549	6
1226_1	E3.5.5.1(K01501)	HC	0.890974	0.929042	3
1226_1	E3.6.1.22(K03426)	HC	2.2105	2.0827	22
1226_1	E3.8.1.2(K01560)	HC	1.08926	0.897727	3
1226_1	E4.1.1.15(K01580)	HC	0.96122	1.58642	14
1226_1	E4.1.1.32(K01596)	HC	2.54732	2.27584	21
1226_1	E4.1.1.49(K01610)	HC	3.25137	2.128	47
1226_1	E4.1.3.3(K01639)	HC	1.9151	1.36463	17
1226_1	E4.2.1.2A(K01676)	HC	1.99924	1.36686	9
1226_1	E4.2.1.2AA(K01677)	HC	1.90093	2.00649	31
1226_1	E4.2.1.2AB(K01678)	HC	2.46295	2.26334	32
1226_1	E4.2.1.2B(K01679)	HC	1.92813	2.1568	11
1226_1	E4.3.1.12(K01750)	HC	0	0	1
1226_1	E4.3.1.15(K01751)	HC	2.41299	1.99847	17
1226_1	E4.3.1.17(K01752)	HC	3.22052	2.71222	60
1226_1	E4.3.1.19(K01754)	HC	3.24974	3.20615	41
1226_1	E4.3.1.4(K01746)	HC	0	0	1
1226_1	E4.3.1.9(K22345)	HC	0.686744	0.538201	2
1226_1	E4.4.1.11(K01761)	HC	1.00682	0.30358	4
1226_1	E4.4.1.28(K20021)	HC	1.71529	2.37193	31
1226_1	E4.6.1.1(K01768)	HC	0.589279	0.965538	3
1226_1	E5.1.3.15(K01792)	HC	0	0	1
1226_1	E5.2.1.8(K01802)	HC	1.46175	0.768147	5
1226_1	E5.4.99.2A(K01848)	HC	0.290683	0.124251	2
1226_1	E5.4.99.2B(K01849)	HC	0.438999	0.153278	2
1226_1	E6.3.5.1(K01950)	HC	3.2864	2.77748	62
1226_1	E6.5.1.2(K01972)	HC	3.17173	2.83977	45
1226_1	EARS(K01885)	HC	2.87636	2.48578	32
1226_1	ECM4(K07393)	HC	0.0801586	0.593854	2
1226_1	EEA1(K12478)	HC	0.0724398	0.857728	3
1226_1	EIF1(K03113)	HC	1.60408	1.36148	7
1226_1	ELP3(K07739)	HC	1.18702	1.09329	6
1226_1	ENA(K01536)	HC	0.636514	0.63919	2
1226_1	ENDOG(K01173)	HC	0.747619	0.776272	7
1226_1	ENO(K01689)	HC	2.76414	2.50793	55
1226_1	EP(K14479)	HC	0	0	1
1226_1	EPRS(K14163)	HC	2.16336	1.83333	13
1226_1	FAHD1(K01557)	HC	0	0	1
1226_1	FARSA(K01889)	HC	2.24729	2.00665	38
1226_1	FARSB(K01890)	HC	3.239	2.36308	53
1226_1	FATB(K10781)	HC	0	0	1
1226_1	FBA(K01624)	HC	2.89831	2.77711	88
1226_1	FBP(K03841)	HC	0.680856	0.671532	2
1226_1	FDXR(K18914)	HC	0	0	1
1226_1	FI(K06907)	HC	0.113677	0.479662	2
1226_1	FII(K06908)	HC	0	0	1
1226_1	FKGP(K25314)	HC	1.50899	1.42461	6
1226_1	FLOT(K07192)	HC	2.85609	2.64741	24
1226_1	FNDC3(K24485)	HC	0.599854	0.468276	2
1226_1	FTCD(K13990)	HC	0	0	1
1226_1	FTR(K07243)	HC	0.27365	0.612551	2
1226_1	FUCA(K01206)	HC	2.5781	2.3705	37
1226_1	G6PD(K00036)	HC	1.59736	0.700399	8
1226_1	GAE(K08679)	HC	1.03521	0.852554	4
1226_1	GALT29A(K00786)	HC	0	0	1
1226_1	GAMMACA(K01726)	HC	1.26832	0.904348	4
1226_1	GAPDH(K00134)	HC	2.48361	2.96982	88
1226_1	GARS(K01880)	HC	3.30927	2.68699	55
1226_1	GBA(K01201)	HC	0.849769	0.974226	3
1226_1	GBE1(K00700)	HC	3.91774	3.23103	81
1226_1	GCC2(K20282)	HC	0.470615	0.555695	2
1226_1	GCH1(K01495)	HC	2.24614	2.11978	20
1226_1	GGPS(K13789)	HC	2.42064	2.37456	31
1226_1	GLB1(K12309)	HC	1.40709	0.984317	5
1226_1	GLDC(K00281)	HC	1.80351	1.06258	7
1226_1	GLO1(K01759)	HC	0.695516	1.26418	38
1226_1	GLPF(K02440)	HC	1.40955	0.910168	9
1226_1	GLT1(K00264)	HC	2.51332	2.54276	16
1226_1	GLU(K00284)	HC	0	0	1
1226_1	GLUD1_2(K00261)	HC	0.102076	0.663874	2
1226_1	GLX3(K22211)	HC	0.685314	0.693138	2
1226_1	GNPNAT1(K00621)	HC	1.0982	1.03056	3
1226_1	GOLGB1(K20478)	HC	0	0	1
1226_1	GP4(K06904)	HC	0.508174	1.15502	5
1226_1	GPI(K01810)	HC	3.77587	3.24692	80
1226_1	GRPE(K03687)	HC	3.1955	2.6288	60
1226_1	GSP13(K07570)	HC	0.175666	0.675479	3
1226_1	GSR(K00383)	HC	1.20651	1.29944	4
1226_1	GUF1(K21594)	HC	1.58053	1.00286	5
1226_1	HARS(K01892)	HC	2.77436	3.2418	60
1226_1	HCS1(K19783)	HC	0	0	1
1226_1	HERC3(K10614)	HC	0.128687	0.0986829	2
1226_1	HERC4(K10615)	HC	0	0	1
1226_1	HEXA_B(K12373)	HC	2.08462	2.03275	31
1226_1	HIBADH(K00020)	HC	1.34764	2.38615	19
1226_1	HINT1(K02503)	HC	2.93195	2.50548	65
1226_1	HK(K00844)	HC	1.38629	1.14906	4
1226_1	HMGCL(K01640)	HC	0.073862	0.0653846	2
1226_1	HMGCS(K01641)	HC	0	0	1
1226_1	HRD3(K14023)	HC	0.206602	0.161596	2
1226_1	HSP20(K13993)	HC	2.57504	0.319033	76
1226_1	HSP90A(K04079)	HC	3.53329	3.48018	61
1226_1	HSPA1_6_8(K03283)	HC	0	0	1
1226_1	IAH1(K23978)	HC	1.71004	0.921126	9
1226_1	IARS(K01870)	HC	3.20826	3.27311	67
1226_1	IBTK(K24810)	HC	0	0	1
1226_1	ICMT(K00587)	HC	0.328072	0.692767	2
1226_1	ICP55(K18573)	HC	0.497382	0.299143	5
1226_1	IDH1(K00031)	HC	3.14105	2.07009	44
1226_1	IDH3(K00030)	HC	2.30894	2.10653	18
1226_1	IGFALS(K17256)	HC	0.604968	0.575028	2
1226_1	ILR1(K14664)	HC	0	0	1
1226_1	IMA(K01182)	HC	2.68249	2.57799	32
1226_1	IMPDH(K00088)	HC	3.763	3.58201	76
1226_1	INO1(K01858)	HC	1.00165	0.999687	5
1226_1	INV(K01193)	HC	2.51436	1.26148	34
1226_1	IRC3(K17677)	HC	1.46706	0.252621	6
1226_1	IS15(K18320)	HC	0	0	1
1226_1	ISA(K01214)	HC	2.41015	3.05251	34
1226_1	K00243(K00243)	HC	2.00344	2.06391	21
1226_1	K00375(K00375)	HC	2.58779	2.93049	30
1226_1	K00400(K00400)	HC	0	0	1
1226_1	K00666(K00666)	HC	2.59867	1.79494	32
1226_1	K01138(K01138)	HC	1.73356	2.2383	15
1226_1	K01163(K01163)	HC	2.87757	2.60109	28
1226_1	K01554(K01554)	HC	3.02024	2.00274	26
1226_1	K01989(K01989)	HC	2.82954	2.90774	38
1226_1	K02475(K02475)	HC	0	0	1
1226_1	K02476(K02476)	HC	0.650146	0.667347	2
1226_1	K02477(K02477)	HC	1.49068	1.53446	11
1226_1	K02478(K02478)	HC	1.72365	1.40939	6
1226_1	K02479(K02479)	HC	1.94999	1.41877	12
1226_1	K02483(K02483)	HC	2.17088	1.96163	13
1226_1	K02484(K02484)	HC	2.90606	2.19098	25
1226_1	K03710(K03710)	HC	1.56971	1.77812	20
1226_1	K05832(K05832)	HC	2.87438	3.06928	33
1226_1	K05833(K05833)	HC	2.41991	2.99592	28
1226_1	K05967(K05967)	HC	0	0	1
1226_1	K06867(K06867)	HC	1.27653	0.591737	5
1226_1	K06871(K06871)	HC	3.0904	2.50307	48
1226_1	K06872(K06872)	HC	3.00634	2.65712	33
1226_1	K06877(K06877)	HC	1.22322	1.61181	6
1226_1	K06878(K06878)	HC	1.80588	1.60183	12
1226_1	K06882(K06882)	HC	1.15936	0.406836	10
1226_1	K06885(K06885)	HC	1.98447	1.75456	10
1226_1	K06888(K06888)	HC	0.618218	0.545571	2
1226_1	K06889(K06889)	HC	3.21866	2.63106	47
1226_1	K06890(K06890)	HC	2.61469	1.29001	22
1226_1	K06893(K06893)	HC	0.881224	0.869835	3
1226_1	K06897(K06897)	HC	1.10141	2.08576	12
1226_1	K06919(K06919)	HC	0.93869	0.697879	6
1226_1	K06921(K06921)	HC	1.587	1.81074	20
1226_1	K06923(K06923)	HC	2.61447	2.94501	32
1226_1	K06924(K06924)	HC	2.00221	2.43844	17
1226_1	K06926(K06926)	HC	2.57468	1.60539	19
1226_1	K06929(K06929)	HC	1.01822	0.985619	3
1226_1	K06933(K06933)	HC	2.46482	2.72845	19
1226_1	K06934(K06934)	HC	2.11934	1.84865	15
1226_1	K06939(K06939)	HC	1.41147	0.924818	7
1226_1	K06940(K06940)	HC	1.76932	2.04258	16
1226_1	K06950(K06950)	HC	1.82893	0.908327	48
1226_1	K06951(K06951)	HC	2.59092	2.36454	19
1226_1	K06956(K06956)	HC	0.63455	1.41747	5
1226_1	K06960(K06960)	HC	3.21513	2.79614	54
1226_1	K06962(K06962)	HC	1.17554	1.60438	5
1226_1	K06964(K06964)	HC	0	0	1
1226_1	K06971(K06971)	HC	0.659901	1.28751	4
1226_1	K06973(K06973)	HC	2.48839	2.63431	38
1226_1	K06975(K06975)	HC	2.6031	1.98515	16
1226_1	K06976(K06976)	HC	0.636514	0.677921	2
1226_1	K06978(K06978)	HC	0.900515	1.06768	5
1226_1	K06985(K06985)	HC	0.58564	0.163567	3
1226_1	K06987(K06987)	HC	1.43629	2.48241	16
1226_1	K06992(K06992)	HC	0	0	1
1226_1	K06993(K06993)	HC	1.56651	1.38641	7
1226_1	K06999(K06999)	HC	1.05357	0.858052	5
1226_1	K07000(K07000)	HC	0.690218	0.84031	3
1226_1	K07001(K07001)	HC	1.99198	1.70983	19
1226_1	K07003(K07003)	HC	2.35722	2.50355	27
1226_1	K07004(K07004)	HC	1.27494	1.29917	6
1226_1	K07005(K07005)	HC	2.61907	2.67354	29
1226_1	K07006(K07006)	HC	1.62626	0.643755	6
1226_1	K07010(K07010)	HC	1.5448	1.46584	25
1226_1	K07013(K07013)	HC	0	0	1
1226_1	K07014(K07014)	HC	0.678132	0.350167	2
1226_1	K07017(K07017)	HC	1.6075	1.29088	11
1226_1	K07019(K07019)	HC	0.661221	0.552986	2
1226_1	K07025(K07025)	HC	2.18013	2.44256	17
1226_1	K07027(K07027)	HC	2.48797	2.44137	31
1226_1	K07028(K07028)	HC	1.02634	1.11181	4
1226_1	K07033(K07033)	HC	3.02876	3.00011	31
1226_1	K07034(K07034)	HC	0.684294	0.325083	2
1226_1	K07035(K07035)	HC	2.47001	2.87939	28
1226_1	K07038(K07038)	HC	0.668248	0.693035	2
1226_1	K07039(K07039)	HC	0.540204	0.328537	2
1226_1	K07045(K07045)	HC	2.44381	2.01545	29
1226_1	K07052(K07052)	HC	2.99845	2.99959	42
1226_1	K07054(K07054)	HC	0.395566	0.5497	2
1226_1	K07058(K07058)	HC	3.12077	2.93863	36
1226_1	K07063(K07063)	HC	1.02613	0.786946	4
1226_1	K07066(K07066)	HC	1.15086	0.23274	5
1226_1	K07069(K07069)	HC	0.401653	0.684974	3
1226_1	K07071(K07071)	HC	1.35355	0.706783	5
1226_1	K07074(K07074)	HC	0.608935	0.590954	2
1226_1	K07075(K07075)	HC	2.58426	1.71937	19
1226_1	K07076(K07076)	HC	1.95264	1.39485	15
1226_1	K07078(K07078)	HC	1.87321	1.33643	7
1226_1	K07079(K07079)	HC	3.0187	3.14633	65
1226_1	K07080(K07080)	HC	2.25049	1.64605	21
1226_1	K07082(K07082)	HC	3.25142	3.24802	56
1226_1	K07085(K07085)	HC	2.11445	1.73468	17
1226_1	K07089(K07089)	HC	1.69157	1.86926	13
1226_1	K07090(K07090)	HC	0.59671	2.50692	25
1226_1	K07095(K07095)	HC	2.82918	2.7553	47
1226_1	K07096(K07096)	HC	1.89786	0.916031	10
1226_1	K07098(K07098)	HC	3.19025	3.06292	44
1226_1	K07099(K07099)	HC	2.099	2.46366	20
1226_1	K07101(K07101)	HC	0.462658	0.295592	2
1226_1	K07105(K07105)	HC	2.17901	2.25839	25
1226_1	K07112(K07112)	HC	0.693147	0.58369	2
1226_1	K07118(K07118)	HC	1.18228	0.75314	4
1226_1	K07120(K07120)	HC	0	0	1
1226_1	K07121(K07121)	HC	0.347875	0.229676	2
1226_1	K07124(K07124)	HC	2.96568	1.22726	36
1226_1	K07126(K07126)	HC	2.58072	2.48531	25
1226_1	K07129(K07129)	HC	0	0	1
1226_1	K07133(K07133)	HC	3.22194	2.11364	39
1226_1	K07137(K07137)	HC	2.90085	3.40976	57
1226_1	K07138(K07138)	HC	2.58668	2.66342	41
1226_1	K07139(K07139)	HC	3.10591	2.96422	41
1226_1	K07146(K07146)	HC	0.508399	0.485318	2
1226_1	K07148(K07148)	HC	1.77734	1.08985	8
1226_1	K07149(K07149)	HC	2.0237	2.55829	24
1226_1	K07150(K07150)	HC	1.91161	1.958	10
1226_1	K07162(K07162)	HC	1.38017	1.11223	6
1226_1	K07164(K07164)	HC	2.02102	1.47537	11
1226_1	K07166(K07166)	HC	2.87558	1.85749	31
1226_1	K07177(K07177)	HC	0.496419	1.04894	3
1226_1	K07219(K07219)	HC	0.950527	0.843033	6
1226_1	K07220(K07220)	HC	1.32847	2.24787	20
1226_1	K07228(K07228)	HC	0.641396	1.53672	9
1226_1	K07317(K07317)	HC	1.70358	2.09759	16
1226_1	K07318(K07318)	HC	1.39623	1.67299	7
1226_1	K07337(K07337)	HC	0.247902	0.275507	2
1226_1	K07338(K07338)	HC	0.693147	0.249817	2
1226_1	K07387(K07387)	HC	1.18574	0.99414	4
1226_1	K07445(K07445)	HC	0	0	1
1226_1	K07449(K07449)	HC	0.201069	0.673352	2
1226_1	K07450(K07450)	HC	1.85358	1.32482	10
1226_1	K07453(K07453)	HC	0	0	1
1226_1	K07454(K07454)	HC	0	0	1
1226_1	K07461(K07461)	HC	2.23757	2.0367	13
1226_1	K07465(K07465)	HC	0.984374	0.772351	4
1226_1	K07481(K07481)	HC	2.14166	0.505342	13
1226_1	K07482(K07482)	HC	1.85969	1.12034	21
1226_1	K07483(K07483)	HC	2.55208	1.9026	19
1226_1	K07484(K07484)	HC	1.42579	0.359118	9
1226_1	K07485(K07485)	HC	1.48717	1.08308	16
1226_1	K07486(K07486)	HC	2.71345	1.92209	33
1226_1	K07487(K07487)	HC	2.45738	1.73736	17
1226_1	K07492(K07492)	HC	1.54636	0.832651	5
1226_1	K07493(K07493)	HC	2.31946	2.10603	22
1226_1	K07494(K07494)	HC	1.92228	1.28743	11
1226_1	K07495(K07495)	HC	2.18647	1.40753	14
1226_1	K07496(K07496)	HC	2.40835	1.15861	26
1226_1	K07497(K07497)	HC	3.0428	2.41985	32
1226_1	K07498(K07498)	HC	0.691175	0.562335	2
1226_1	K07499(K07499)	HC	1.25965	1.10949	4
1226_1	K07504(K07504)	HC	0.788465	0.667072	3
1226_1	K07506(K07506)	HC	1.32797	1.88621	9
1226_1	K07571(K07571)	HC	2.51013	2.14259	17
1226_1	K07576(K07576)	HC	3.56419	2.19384	51
1226_1	K07726(K07726)	HC	0.541317	1.37088	8
1226_1	K07727(K07727)	HC	2.67439	2.8595	28
1226_1	K07729(K07729)	HC	2.11302	2.59029	43
1226_1	K07814(K07814)	HC	1.04135	2.06504	22
1226_1	K08884(K08884)	HC	2.12527	1.71696	22
1226_1	K08961(K08961)	HC	0.693147	0.631758	2
1226_1	K08972(K08972)	HC	1.12209	1.34395	4
1226_1	K08974(K08974)	HC	2.58225	2.39928	20
1226_1	K08981(K08981)	HC	2.21822	0.870725	15
1226_1	K08988(K08988)	HC	0	0	1
1226_1	K08998(K08998)	HC	2.71885	2.86047	38
1226_1	K08999(K08999)	HC	1.73766	1.37986	8
1226_1	K09005(K09005)	HC	0.388783	0.925954	3
1226_1	K09009(K09009)	HC	0.693147	0.630801	2
1226_1	K09116(K09116)	HC	1.39503	1.29934	5
1226_1	K09117(K09117)	HC	2.42931	2.97509	40
1226_1	K09118(K09118)	HC	1.08577	1.42435	5
1226_1	K09124(K09124)	HC	0.241366	0.287293	2
1226_1	K09126(K09126)	HC	1.03886	0.636729	3
1226_1	K09131(K09131)	HC	0	0	1
1226_1	K09132(K09132)	HC	1.86357	0.868198	12
1226_1	K09133(K09133)	HC	0.763764	0.918714	3
1226_1	K09138(K09138)	HC	0	0	1
1226_1	K09141(K09141)	HC	1.02033	0.972023	3
1226_1	K09144(K09144)	HC	2.31658	1.9412	16
1226_1	K09145(K09145)	HC	0.960283	1.27262	4
1226_1	K09153(K09153)	HC	0.934277	1.40616	5
1226_1	K09155(K09155)	HC	0.956146	1.62669	6
1226_1	K09157(K09157)	HC	3.47485	2.75406	53
1226_1	K09158(K09158)	HC	0.506009	0.613758	2
1226_1	K09163(K09163)	HC	2.25794	2.14514	12
1226_1	K09167(K09167)	HC	1.32213	1.66987	6
1226_1	K09384(K09384)	HC	1.12441	1.16773	4
1226_1	K09702(K09702)	HC	1.43663	1.71448	10
1226_1	K09703(K09703)	HC	0.235865	0.88728	3
1226_1	K09704(K09704)	HC	2.22127	1.54453	15
1226_1	K09705(K09705)	HC	0	0	1
1226_1	K09706(K09706)	HC	1.39759	1.71502	7
1226_1	K09707(K09707)	HC	0.500402	0.624002	2
1226_1	K09740(K09740)	HC	0.101265	0.529271	2
1226_1	K09749(K09749)	HC	1.42606	1.46618	6
1226_1	K09764(K09764)	HC	0.180816	0.677756	2
1226_1	K09766(K09766)	HC	0.667764	1.15392	4
1226_1	K09768(K09768)	HC	1.58496	1.49007	7
1226_1	K09770(K09770)	HC	0.941033	1.09343	3
1226_1	K09775(K09775)	HC	2.10572	1.95067	16
1226_1	K09779(K09779)	HC	1.92019	2.26378	10
1226_1	K09780(K09780)	HC	1.25028	1.03154	4
1226_1	K09786(K09786)	HC	0	0	1
1226_1	K09787(K09787)	HC	3.07117	2.50555	41
1226_1	K09790(K09790)	HC	1.93564	2.30088	13
1226_1	K09791(K09791)	HC	0.512351	0.484871	2
1226_1	K09793(K09793)	HC	1.67389	1.57355	7
1226_1	K09794(K09794)	HC	0	0	1
1226_1	K09797(K09797)	HC	1.57156	1.21929	6
1226_1	K09798(K09798)	HC	0	0	1
1226_1	K09803(K09803)	HC	0.304636	0.319587	2
1226_1	K09807(K09807)	HC	1.25052	1.60466	16
1226_1	K09858(K09858)	HC	1.87906	1.08815	7
1226_1	K09859(K09859)	HC	0	0	1
1226_1	K09861(K09861)	HC	2.20449	2.51152	27
1226_1	K09862(K09862)	HC	0.692739	0.65297	2
1226_1	K09922(K09922)	HC	1.72871	1.46767	6
1226_1	K09924(K09924)	HC	0.592885	0.647934	2
1226_1	K09925(K09925)	HC	1.32878	0.697166	5
1226_1	K09927(K09927)	HC	0.554193	0.448036	2
1226_1	K09928(K09928)	HC	0	0	1
1226_1	K09931(K09931)	HC	1.17614	1.03874	4
1226_1	K09939(K09939)	HC	1.25671	0.987335	7
1226_1	K09940(K09940)	HC	0.682181	0.651997	2
1226_1	K09946(K09946)	HC	0	0	1
1226_1	K09955(K09955)	HC	2.25659	2.58598	22
1226_1	K09957(K09957)	HC	0.662624	0.194761	2
1226_1	K09963(K09963)	HC	1.23949	1.22644	8
1226_1	K09973(K09973)	HC	1.3523	1.34737	7
1226_1	K09974(K09974)	HC	0.499773	0.3905	2
1226_1	K09975(K09975)	HC	1.04479	0.698482	4
1226_1	K09976(K09976)	HC	0	0	1
1226_1	K09979(K09979)	HC	0.503948	0.26247	2
1226_1	K09989(K09989)	HC	1.31034	1.57817	6
1226_1	K09992(K09992)	HC	0.339843	0.956242	3
1226_1	K10212(K10212)	HC	0	0	1
1226_1	K10907(K10907)	HC	3.11227	2.73003	44
1226_1	K11527(K11527)	HC	1.71036	1.97609	13
1226_1	K11691(K11691)	HC	0	0	1
1226_1	K13290(K13290)	HC	0.481058	0.569241	2
1226_1	K13522(K13522)	HC	1.22302	0.962555	8
1226_1	K13652(K13652)	HC	1.62844	1.46914	6
1226_1	K13653(K13653)	HC	2.44828	2.78504	21
1226_1	K13819(K13819)	HC	0.245245	0.397455	2
1226_1	K14136(K14136)	HC	0.839914	1.0525	3
1226_1	K14340(K14340)	HC	0.645514	0.408271	4
1226_1	K14645(K14645)	HC	0.871927	0.844733	4
1226_1	K15016(K15016)	HC	0	0	1
1226_1	K15017(K15017)	HC	1.21884	1.50365	5
1226_1	K15024(K15024)	HC	2.86551	2.61052	33
1226_1	K15527(K15527)	HC	0.410598	0.177522	2
1226_1	K15533(K15533)	HC	1.87202	0.918405	16
1226_1	K15534(K15534)	HC	0.686268	0.679972	2
1226_1	K15640(K15640)	HC	1.36343	1.6836	6
1226_1	K15976(K15976)	HC	1.54849	1.74375	7
1226_1	K15977(K15977)	HC	1.87158	1.57861	10
1226_1	K16150(K16150)	HC	2.49452	1.96419	21
1226_1	K16153(K16153)	HC	1.90965	1.57291	8
1226_1	K16191(K16191)	HC	0.693147	0.687868	2
1226_1	K16305(K16305)	HC	0.489066	0.63223	2
1226_1	K16306(K16306)	HC	0.55874	0.693133	2
1226_1	K16881(K16881)	HC	0.774884	0.977331	3
1226_1	K17213(K17213)	HC	0.252768	0.490149	4
1226_1	K17214(K17214)	HC	0.679055	0.826142	3
1226_1	K17215(K17215)	HC	0.817581	0.937719	3
1226_1	K18534(K18534)	HC	0	0	1
1226_1	K20468(K20468)	HC	0.677266	0.477611	2
1226_1	K20469(K20469)	HC	2.26216	2.3548	21
1226_1	K20885(K20885)	HC	0	0	1
1226_1	K20932(K20932)	HC	0.38509	0.839891	3
1226_1	K20933(K20933)	HC	0	0	1
1226_1	K20934(K20934)	HC	0	0	1
1226_1	K20974(K20974)	HC	2.58102	1.43966	38
1226_1	K20975(K20975)	HC	0.675737	0.498985	2
1226_1	K21063(K21063)	HC	1.55344	1.04128	6
1226_1	K21397(K21397)	HC	2.28806	1.73923	17
1226_1	K22026(K22026)	HC	0	0	1
1226_1	K22476(K22476)	HC	0.894804	0.592113	3
1226_1	K23144(K23144)	HC	1.28198	1.07299	4
1226_1	K23976(K23976)	HC	1.15222	1.71298	7
1226_1	K24018(K24018)	HC	2.39796	2.57961	16
1226_1	K24130(K24130)	HC	0.426094	0.886875	3
1226_1	K24708(K24708)	HC	1.08266	2.04046	9
1226_1	K25068(K25068)	HC	1.30611	1.32673	4
1226_1	K25069(K25069)	HC	1.07461	1.3091	4
1226_1	K25135(K25135)	HC	1.98039	1.13952	10
1226_1	K25588(K25588)	HC	1.1446	1.13411	10
1226_1	K25650(K25650)	HC	0.69285	0.692352	2
1226_1	K25652(K25652)	HC	1.73608	1.15979	11
1226_1	KARS(K04567)	HC	3.2521	2.7098	63
1226_1	KRE6(K21850)	HC	0	0	1
1226_1	KY(K24456)	HC	0.221598	0.512781	5
1226_1	LACC1(K05810)	HC	2.74087	1.86535	31
1226_1	LACTB2(K16639)	HC	1.69055	2.34565	16
1226_1	LAMA1_2(K05637)	HC	0	0	1
1226_1	LAP4(K01268)	HC	0.826065	1.16529	4
1226_1	LARS(K01869)	HC	3.47839	3.31428	67
1226_1	LDH(K00016)	HC	2.52289	2.63052	35
1226_1	LEU1(K01702)	HC	1.75451	1.46065	7
1226_1	LRA3(K12661)	HC	0	0	1
1226_1	LSC1(K01899)	HC	0	0	1
1226_1	LYS1(K00290)	HC	2.14598	1.29227	10
1226_1	LYS5(K06133)	HC	2.89294	2.29684	26
1226_1	LYSN(K05825)	HC	0.344459	0.247455	5
1226_1	MACROD(K23518)	HC	2.4899	2.00657	26
1226_1	MALT1(K07369)	HC	0	0	1
1226_1	MAN(K19355)	HC	0.693147	0.0086146	2
1226_1	MAN2C1(K01191)	HC	2.39269	2.09717	20
1226_1	MARCO(K13884)	HC	0.964293	1.03206	3
1226_1	MARS(K01874)	HC	3.53118	3.30306	66
1226_1	MCA1(K22684)	HC	0.235886	0.199311	2
1226_1	MCEE(K05606)	HC	2.14564	1.5524	12
1226_1	MCH(K01071)	HC	0	0	1
1226_1	MDH1(K00025)	HC	0	0	1
1226_1	ME2(K00027)	HC	3.3666	2.96976	65
1226_1	MEMO1(K06990)	HC	0	0	1
1226_1	MET17(K17069)	HC	0	0	1
1226_1	MMAA(K07588)	HC	1.73986	1.22259	9
1226_1	MMAB(K00798)	HC	2.05181	2.06057	17
1226_1	MOCS2B(K03635)	HC	0.906687	1.01419	3
1226_1	MOCS3(K11996)	HC	1.46312	1.73681	7
1226_1	MPG(K03652)	HC	1.23455	1.11079	4
1226_1	MQCRA(K03886)	HC	0.192571	0.854633	3
1226_1	MTFMT(K00604)	HC	2.90558	3.12503	46
1226_1	MTHFS(K01934)	HC	2.97283	3.22157	46
1226_1	MUC2(K10955)	HC	0	0	1
1226_1	MUT(K01847)	HC	1.83234	1.44572	8
1226_1	MVD(K01597)	HC	0	0	1
1226_1	MVK(K00869)	HC	0	0	1
1226_1	MYG1(K25877)	HC	1.25589	1.45312	9
1226_1	MYH9s(K10352)	HC	0	0	1
1226_1	MuB(K07132)	HC	0	0	1
1226_1	NAA50(K20793)	HC	0	0	1
1226_1	NAGLU(K01205)	HC	1.30687	1.07416	4
1226_1	NARS(K01893)	HC	3.6853	3.18376	64
1226_1	NAXE(K17759)	HC	1.9767	1.07916	9
1226_1	NEMF(K24971)	HC	2.73178	2.81118	34
1226_1	NEU1(K01186)	HC	2.33854	2.25725	23
1226_1	NFU1(K22074)	HC	1.43071	1.58873	6
1226_1	NIT1(K11206)	HC	0.553804	0.486277	4
1226_1	NIT2(K13566)	HC	1.27845	2.16914	20
1226_1	NNT(K00323)	HC	0	0	1
1226_1	NPHP3(K19360)	HC	0.672016	1.04921	3
1226_1	NQO1(K00355)	HC	0	0	1
1226_1	NRCAM(K06756)	HC	0	0	1
1226_1	NRK1_2(K10524)	HC	0.101745	0.394682	2
1226_1	NRT2(K02575)	HC	0.575656	0.573256	2
1226_1	NTHL1(K10773)	HC	3.13831	2.92561	41
1226_1	NTPCR(K06928)	HC	0	0	1
1226_1	NUDT1(K17816)	HC	0.680083	0.693072	2
1226_1	NUDT2(K01518)	HC	0	0	1
1226_1	NUP210(K14314)	HC	0.140417	0.569625	2
1226_1	OGDH(K00164)	HC	0	0	1
1226_1	OGG1(K03660)	HC	2.01094	2.04635	19
1226_1	OGT(K09667)	HC	1.38786	1.59786	7
1226_1	OLA1(K19788)	HC	3.41241	3.23642	58
1226_1	OSGEP(K01409)	HC	2.13673	1.87626	14
1226_1	OTC(K00611)	HC	2.99035	2.18912	49
1226_1	P40(K20138)	HC	0	0	1
1226_1	PANK1_2_3(K09680)	HC	0.651904	0.815337	3
1226_1	PARS(K01881)	HC	3.03263	2.56883	36
1226_1	PC(K01958)	HC	2.25967	2.49012	16
1226_1	PCCB(K01966)	HC	2.16094	1.9673	19
1226_1	PDF(K01462)	HC	3.32852	3.28563	58
1226_1	PDHA(K00161)	HC	0	0	1
1226_1	PDHB(K00162)	HC	0.610793	0.725866	4
1226_1	PEBP(K06910)	HC	1.04847	0.567468	3
1226_1	PEX1(K13338)	HC	0.812661	1.10223	4
1226_1	PFAS(K01952)	HC	3.96452	3.00315	89
1226_1	PGAM(K01834)	HC	2.50494	1.94723	16
1226_1	PGD(K00033)	HC	2.09527	1.35328	11
1226_1	PGK(K00927)	HC	3.47371	2.7769	81
1226_1	PGLS(K01057)	HC	1.23614	0.561496	6
1226_1	PGM2(K15779)	HC	1.03801	1.09616	9
1226_1	PHB2(K17081)	HC	0	0	1
1226_1	PIF1(K15255)	HC	1.68169	1.41206	7
1226_1	PIR(K06911)	HC	2.05123	1.32918	10
1226_1	PITRM1(K06972)	HC	2.55567	1.93717	37
1226_1	PK(K00873)	HC	3.67745	3.34838	73
1226_1	PM20D1(K13049)	HC	0	0	1
1226_1	POMT(K00728)	HC	1.03132	0.84011	3
1226_1	PPCDC(K01598)	HC	0	0	1
1226_1	PPIA(K03767)	HC	0.980193	0.356375	3
1226_1	PPIB(K03768)	HC	3.4089	2.51433	62
1226_1	PPOX(K00231)	HC	0.782912	0.8633	4
1226_1	PPWD1(K12736)	HC	0.460047	0.782577	3
1226_1	PRDX2_4(K03386)	HC	1.69361	1.74333	17
1226_1	PREP(K01322)	HC	1.29423	1.05381	4
1226_1	PRPS(K00948)	HC	3.63797	3.42212	90
1226_1	PTER(K07048)	HC	0.623334	0.61341	2
1226_1	PTH1(K01056)	HC	2.42111	2.87009	37
1226_1	PTH2(K04794)	HC	0	0	1
1226_1	PYG(K00688)	HC	3.58606	3.79651	84
1226_1	QARS(K01886)	HC	3.39961	3.16484	63
1226_1	QCT(K22757)	HC	0.688867	0.550452	2
1226_1	QPCT(K00683)	HC	1.26019	0.759598	4
1226_1	RAD5(K15505)	HC	0	0	1
1226_1	RAD50(K10866)	HC	1.00108	0.934757	3
1226_1	RARS(K01887)	HC	3.65529	3.17788	63
1226_1	RCBTB(K11494)	HC	0	0	1
1226_1	RCC1(K11493)	HC	0.897997	0.546048	3
1226_1	RENBP(K01787)	HC	1.20295	1.2495	8
1226_1	RGAE(K15530)	HC	0.0734274	0.0625593	2
1226_1	RIB7(K14654)	HC	1.64728	1.49701	7
1226_1	RPGR(K19607)	HC	0	0	1
1226_1	RSPH1(K19755)	HC	1.02386	1.53038	8
1226_1	RSPH10B(K25458)	HC	1.32416	1.17965	5
1226_1	RTCB(K14415)	HC	1.68637	2.08361	11
1226_1	SAM50(K07277)	HC	2.15223	1.71599	12
1226_1	SARS(K01875)	HC	3.07548	3.20702	65
1226_1	SEC11(K13280)	HC	1.74179	1.89329	10
1226_1	SEL1(K14026)	HC	0.326211	0.383902	2
1226_1	SERGEF(K15421)	HC	0	0	1
1226_1	SERPINB(K13963)	HC	0.722906	0.211151	3
1226_1	SIAE(K05970)	HC	1.38444	1.37029	9
1226_1	SIW14(K18045)	HC	0.641151	0.528639	2
1226_1	SKI3(K12600)	HC	1.02163	0.521472	3
1226_1	SLC13A2_3_5(K14445)	HC	0.719774	1.43132	18
1226_1	SLC8A(K05849)	HC	0.0581991	0.0903478	2
1226_1	SMC1(K06636)	HC	0	0	1
1226_1	SMC2(K06674)	HC	0	0	1
1226_1	SMC4(K06675)	HC	0.472409	1.12539	4
1226_1	SMC6(K22804)	HC	0.0493288	0.509209	2
1226_1	SMT1(K00559)	HC	1.43436	1.19274	5
1226_1	SOD1(K04565)	HC	0.414809	1.03716	8
1226_1	SOD2(K04564)	HC	2.41786	1.25873	18
1226_1	SORD(K00008)	HC	2.19116	2.67034	26
1226_1	SORL1(K24498)	HC	0	0	1
1226_1	SOU1(K17742)	HC	0.682554	0.336633	2
1226_1	SPDL1(K26098)	HC	0	0	1
1226_1	SRD5A1(K12343)	HC	1.0679	0.646431	3
1226_1	SRP54(K03106)	HC	3.27613	2.8979	61
1226_1	SSC5D(K25740)	HC	0	0	1
1226_1	STAR1(K02068)	HC	0.824858	0.670503	3
1226_1	STAR2(K02069)	HC	1.23766	0.588539	5
1226_1	STE24(K06013)	HC	0	0	1
1226_1	SUMF1(K13444)	HC	1.37215	1.00366	5
1226_1	TALDO1(K00616)	HC	2.61052	2.19047	20
1226_1	TARS(K01868)	HC	3.46913	3.06656	62
1226_1	TC.AAT(K03293)	HC	0.183635	1.01651	4
1226_1	TC.AGCS(K03310)	HC	2.68806	2.76167	71
1226_1	TC.APA(K03294)	HC	2.27328	1.75797	25
1226_1	TC.BASS(K03453)	HC	1.5498	1.94604	15
1226_1	TC.BAT1(K08978)	HC	2.08414	2.40818	15
1226_1	TC.BAT2(K09936)	HC	1.12001	1.26279	4
1226_1	TC.BCT(K03451)	HC	0.974178	1.78935	9
1226_1	TC.CITMHS(K03300)	HC	1.43776	0.532529	6
1226_1	TC.CNT(K03317)	HC	0.503262	0.669065	2
1226_1	TC.CPA1(K03316)	HC	0.764147	1.0957	3
1226_1	TC.DAACS(K03309)	HC	2.3937	1.84074	24
1226_1	TC.DASS(K03319)	HC	0.899406	0.658062	7
1226_1	TC.DCUC(K03326)	HC	1.06679	1.1921	5
1226_1	TC.DME(K03298)	HC	3.28954	2.8716	52
1226_1	TC.FEV.OM(K02014)	HC	2.31789	1.49901	14
1226_1	TC.FEV.OM2(K16089)	HC	2.21604	1.76879	13
1226_1	TC.FEV.OM3(K16087)	HC	0.180322	0.666986	2
1226_1	TC.GBP(K03285)	HC	0	0	1
1226_1	TC.GNTP(K03299)	HC	2.22238	2.74551	26
1226_1	TC.GPH(K03292)	HC	2.49241	2.12596	33
1226_1	TC.HAE1(K03296)	HC	2.76882	2.2498	36
1226_1	TC.HME(K07239)	HC	1.81462	0.923861	7
1226_1	TC.KEF(K03455)	HC	2.55787	2.49778	38
1226_1	TC.LIVCS(K03311)	HC	2.62684	2.63734	21
1226_1	TC.MATE(K03327)	HC	3.1254	3.68845	101
1226_1	TC.NCS1(K03457)	HC	0.949563	1.0805	6
1226_1	TC.NCS2(K03458)	HC	2.22808	1.99673	14
1226_1	TC.NSS(K03308)	HC	2.05225	2.78841	65
1226_1	TC.OOP(K03286)	HC	2.2899	1.61283	15
1226_1	TC.PIT(K03306)	HC	2.74335	2.40068	31
1226_1	TC.POT(K03305)	HC	1.66249	2.20303	18
1226_1	TC.PST(K03328)	HC	2.76713	2.29914	32
1226_1	TC.SSS(K03307)	HC	2.70044	2.27167	25
1226_1	TC.SULP(K03321)	HC	1.58137	1.86883	15
1226_1	TC.ZIP(K07238)	HC	2.01873	2.38721	40
1226_1	TENM(K24473)	HC	0.0683062	0.0942855	4
1226_1	THI6(K14154)	HC	0	0	1
1226_1	TL(K18809)	HC	0	0	1
1226_1	TLR13(K18808)	HC	0	0	1
1226_1	TMEM165(K23541)	HC	0	0	1
1226_1	TMT1(K22438)	HC	0.99451	1.23197	4
1226_1	TMTC(K23424)	HC	0	0	1
1226_1	TOM70(K17768)	HC	0.608424	0.630428	2
1226_1	TPI(K01803)	HC	3.29887	3.06451	72
1226_1	TPR(K09291)	HC	0	0	1
1226_1	TPS(K16055)	HC	0.657472	0.318461	3
1226_1	TREH(K01194)	HC	0	0	1
1226_1	TRM61(K07442)	HC	0.0088409	0.541896	2
1226_1	TRM9(K15444)	HC	0	0	1
1226_1	TRMO(K22900)	HC	2.47181	1.8403	20
1226_1	TRMU(K21027)	HC	1.31902	1.43112	5
1226_1	TSPO(K05770)	HC	0.732735	1.22349	5
1226_1	TST(K01011)	HC	0.569439	1.17326	4
1226_1	TSTA3(K02377)	HC	1.76775	1.09438	9
1226_1	UGDH(K00012)	HC	2.28759	2.05385	19
1226_1	UGP2(K00963)	HC	2.30576	2.14729	13
1226_1	UMF1(K06902)	HC	2.45889	2.21122	18
1226_1	UNG(K03648)	HC	2.89979	2.5685	33
1226_1	URA4(K01465)	HC	3.65107	2.59423	63
1226_1	URE(K01427)	HC	0.0867746	0.0772331	5
1226_1	URH1(K01240)	HC	0.420804	0.341905	2
1226_1	UXE(K12448)	HC	1.75043	1.91504	9
1226_1	UXS1(K08678)	HC	1.78275	1.83176	12
1226_1	VARS(K01873)	HC	2.89614	3.43545	64
1226_1	VCP(K13525)	HC	0.924276	0.608488	4
1226_1	VIT(K22736)	HC	1.06463	1.68261	6
1226_1	W(K06903)	HC	0.723713	0.0840552	3
1226_1	WARS(K01867)	HC	3.38553	3.06734	58
1226_1	WSC(K11244)	HC	0.327863	0.673127	3
1226_1	XPNPEP2(K14208)	HC	1.36055	1.05532	6
1226_1	XYL4(K15920)	HC	0.752541	1.00528	4
1226_1	YARS(K01866)	HC	3.41256	2.58757	54
1226_1	YGK1(K07023)	HC	1.8948	2.20929	12
1226_1	aaaT(K03825)	HC	0.692347	0.632277	2
1226_1	aacA(K00663)	HC	0.832262	1.44159	5
1226_1	aacC(K00662)	HC	0.138394	0.361827	2
1226_1	aadA(K00984)	HC	0.962527	0.855061	3
1226_1	aaeB(K03468)	HC	0.647566	0.573775	2
1226_1	aapJ(K09969)	HC	0.665709	0.691942	2
1226_1	aapM(K09971)	HC	0	0	1
1226_1	aapQ(K09970)	HC	0	0	1
1226_1	aarC(K18118)	HC	0.531376	0.424143	2
1226_1	aas(K05939)	HC	0	0	1
1226_1	aat(K00684)	HC	0.432714	0.631797	2
1226_1	aatB(K25626)	HC	1.2714	1.62558	7
1226_1	abfA(K01209)	HC	2.54776	2.63495	31
1226_1	abfD(K14534)	HC	1.2413	1.76101	9
1226_1	abgA(K12940)	HC	0.67817	0.793281	4
1226_1	abgB(K12941)	HC	2.26889	2.07105	27
1226_1	abgR(K14057)	HC	1.14286	0.420329	6
1226_1	abgT(K12942)	HC	0.869626	0.766445	10
1226_1	abnA(K06113)	HC	0.829081	1.18574	13
1226_1	abnE(K25062)	HC	0.991502	1.30707	4
1226_1	abnF(K25063)	HC	0	0	1
1226_1	abnJ(K25064)	HC	0	0	1
1226_1	abrB(K06284)	HC	1.62296	1.79106	25
1226_1	accA(K01962)	HC	2.06555	2.6039	17
1226_1	accB(K02160)	HC	2.02865	2.34143	18
1226_1	accC(K01961)	HC	2.68888	2.1675	29
1226_1	accD(K01963)	HC	1.86339	2.56669	18
1226_1	accD3(K04104)	HC	2.11566	2.32197	12
1226_1	acdAB(K24012)	HC	1.67557	1.40211	9
1226_1	aceE(K00163)	HC	0.668721	0.914501	3
1226_1	ackA(K00925)	HC	3.84419	3.5777	83
1226_1	acm(K07273)	HC	2.52916	2.94793	52
1226_1	acmB(K18372)	HC	0.903526	1.55518	5
1226_1	acnB(K01682)	HC	1.06234	1.05443	3
1226_1	acnR(K21962)	HC	0.360123	0.251991	2
1226_1	acnX1(K25517)	HC	0	0	1
1226_1	acnX2(K09128)	HC	0	0	1
1226_1	acoA(K21416)	HC	1.48631	1.10185	7
1226_1	acoB(K21417)	HC	0.216889	0.202044	4
1226_1	acoR(K21405)	HC	1.34808	1.24071	4
1226_1	acpD(K01118)	HC	1.58047	1.42128	7
1226_1	acpH(K08682)	HC	0.449592	0.0688735	2
1226_1	acpP(K02078)	HC	3.38194	2.48735	68
1226_1	acpS(K00997)	HC	2.1105	2.07173	15
1226_1	acrA(K03585)	HC	2.66111	2.02137	21
1226_1	acrB(K18138)	HC	2.12228	1.70978	9
1226_1	acrC(K20143)	HC	0	0	1
1226_1	acrE(K18141)	HC	0	0	1
1226_1	acrR(K03577)	HC	0.594306	0.575096	2
1226_1	acrR(K18136)	HC	0	0	1
1226_1	acsB(K14138)	HC	2.29991	1.29161	12
1226_1	acsE(K15023)	HC	0.766288	0.780077	3
1226_1	actIV(K05555)	HC	1.28474	1.35233	4
1226_1	acuB(K04767)	HC	2.80047	1.33296	33
1226_1	acyP(K01512)	HC	1.65339	0.667792	9
1226_1	ada(K10778)	HC	0.618864	0.401649	2
1226_1	adaA(K13530)	HC	0	0	1
1226_1	add(K01488)	HC	2.17361	2.31106	15
1226_1	addA(K16898)	HC	3.46926	3.1191	61
1226_1	addB(K16899)	HC	3.11363	3.18964	42
1226_1	ade(K01486)	HC	2.47837	2.68221	25
1226_1	adh(K23259)	HC	1.63045	1.6959	9
1226_1	adh1(K19954)	HC	1.88038	1.77295	10
1226_1	adh2(K18369)	HC	2.90904	1.80061	23
1226_1	adh2(K19955)	HC	2.12019	2.91748	37
1226_1	adhE(K04072)	HC	1.81133	2.7673	39
1226_1	adhR(K21745)	HC	2.79747	2.62917	30
1226_1	adk(K00939)	HC	3.51114	3.30622	64
1226_1	adrA(K18968)	HC	0.674351	0.543273	2
1226_1	adrB(K21090)	HC	0	0	1
1226_1	aefR(K19736)	HC	0.928842	0.516714	3
1226_1	aer(K03776)	HC	0.518677	0.539276	2
1226_1	aes(K01066)	HC	3.43079	3.19522	59
1226_1	afuA(K02012)	HC	1.88073	2.49232	17
1226_1	afuB(K02011)	HC	1.55899	2.3301	15
1226_1	afuC(K02010)	HC	1.72868	1.84227	7
1226_1	agaA(K02079)	HC	0.817986	1.307	5
1226_1	agaD(K10986)	HC	0.286836	0.597202	2
1226_1	agaE(K02747)	HC	1.86482	0.954485	12
1226_1	agaF(K02744)	HC	1.01696	0.966835	9
1226_1	agaR(K02081)	HC	1.69097	1.04434	10
1226_1	agaS(K02082)	HC	1.54193	1.27164	7
1226_1	agaV(K02745)	HC	1.70979	0.953703	9
1226_1	agaW(K02746)	HC	1.32894	0.94041	8
1226_1	agd31B(K18820)	HC	0.162893	0.0734686	2
1226_1	aglB(K21306)	HC	0	0	1
1226_1	aglJ(K23684)	HC	1.66669	2.32609	14
1226_1	aglK(K21304)	HC	0	0	1
1226_1	agrA(K07707)	HC	0.617953	0.440348	2
1226_1	agrA2(K20340)	HC	0.968434	0.531303	3
1226_1	agrB(K07813)	HC	1.2027	1.0366	11
1226_1	agrC(K07706)	HC	1.50114	1.74136	7
1226_1	agrD(K07800)	HC	0.182978	0.428912	2
1226_1	aguA(K01235)	HC	0.784018	0.846001	4
1226_1	aguA(K10536)	HC	2.28885	1.47975	13
1226_1	aguB(K12251)	HC	1.70238	1.71086	21
1226_1	aguE(K17241)	HC	0	0	1
1226_1	aguF(K17242)	HC	0	0	1
1226_1	ahbAB(K22225)	HC	0	0	1
1226_1	ahbC(K22226)	HC	1.79314	2.04504	30
1226_1	ahbD(K22227)	HC	1.07454	2.54283	21
1226_1	ahlD(K13075)	HC	0.832432	1.37733	8
1226_1	ahpC(K24119)	HC	2.24754	1.62259	20
1226_1	ahpE(K24120)	HC	0.200375	0.542511	2
1226_1	ahpF(K03387)	HC	1.58844	1.56851	8
1226_1	ahy(K20625)	HC	0	0	1
1226_1	ail(K16078)	HC	0.664145	0.335835	2
1226_1	aksD(K16792)	HC	0.221336	0.657547	3
1226_1	aksE(K16793)	HC	1.61012	1.58624	6
1226_1	aksF(K10978)	HC	0.673012	0.688937	2
1226_1	ala(K19244)	HC	1.02591	1.30261	6
1226_1	alaA(K14260)	HC	1.63196	2.12356	11
1226_1	alaC(K14261)	HC	1.75432	2.23085	12
1226_1	ald(K00259)	HC	2.07669	1.89292	18
1226_1	ald2(K24269)	HC	0	0	1
1226_1	aldA(K07248)	HC	0	0	1
1226_1	aldB(K00138)	HC	1.90069	2.00642	9
1226_1	algA(K16011)	HC	1.52832	1.32118	7
1226_1	algH(K07735)	HC	1.64719	0.92349	7
1226_1	algI(K19294)	HC	3.46584	3.44014	52
1226_1	algJ(K19295)	HC	0	0	1
1226_1	algK(K19292)	HC	0.690902	0.683261	2
1226_1	algR(K08083)	HC	0.435652	0.633368	2
1226_1	algZ(K08082)	HC	1.59077	0.95363	5
1226_1	alkA(K01247)	HC	1.55929	1.48287	6
1226_1	allA(K01483)	HC	0.255186	0.769748	3
1226_1	allB(K01466)	HC	0.827601	0.842743	3
1226_1	allC(K02083)	HC	0.601027	0.838581	5
1226_1	alpA(K07733)	HC	0.188496	1.0769	3
1226_1	alr(K01775)	HC	3.53703	3.58211	65
1226_1	alsB(K10549)	HC	0.473295	0.891823	3
1226_1	alsC(K10550)	HC	0	0	1
1226_1	alsD(K01575)	HC	0	0	1
1226_1	alsE(K17195)	HC	0.071847	0.497449	2
1226_1	alsK(K00881)	HC	0.693147	0.692592	2
1226_1	amdH(K25950)	HC	2.08421	1.63632	11
1226_1	amgK(K07102)	HC	1.52418	1.11471	5
1226_1	amhX(K14665)	HC	0	0	1
1226_1	amiABC(K01448)	HC	2.89216	3.17213	60
1226_1	amn(K01241)	HC	1.46912	1.37585	6
1226_1	ampC(K01467)	HC	0.956879	0.740349	4
1226_1	ampD(K03806)	HC	0.520149	0.62645	2
1226_1	ampG(K08218)	HC	1.82308	1.56086	11
1226_1	ampH(K18988)	HC	1.51971	0.918221	9
1226_1	ampS(K19689)	HC	2.76304	3.01631	45
1226_1	amt(K03320)	HC	0.511186	1.55387	9
1226_1	anmK(K09001)	HC	1.17151	0.288253	4
1226_1	aor(K03738)	HC	1.40463	1.19868	8
1226_1	aotJ(K10022)	HC	0	0	1
1226_1	apaG(K06195)	HC	0	0	1
1226_1	apaH(K01525)	HC	0	0	1
1226_1	apbE(K03734)	HC	2.60022	3.34908	50
1226_1	apgM(K15635)	HC	1.7623	2.28149	19
1226_1	aprE(K01342)	HC	0	0	1
1226_1	aprX(K17734)	HC	1.88439	1.58237	22
1226_1	aqpZ(K06188)	HC	1.52018	1.26906	7
1226_1	araA(K01804)	HC	1.75515	2.8934	29
1226_1	araB(K00853)	HC	1.44587	1.73227	7
1226_1	araC(K02099)	HC	3.51528	3.39062	82
1226_1	araD(K03077)	HC	1.94341	2.57326	28
1226_1	araE(K02100)	HC	1.28702	1.46155	5
1226_1	araF(K10537)	HC	0.0150512	0.213614	2
1226_1	araG(K10539)	HC	0.0621777	0.533567	2
1226_1	araJ(K08156)	HC	1.57501	1.22934	5
1226_1	araM(K00096)	HC	1.94706	1.97295	14
1226_1	araN(K17234)	HC	0.253575	0.976466	3
1226_1	araP(K17235)	HC	0.208794	1.02992	3
1226_1	araQ(K17236)	HC	0.0743727	0.782472	3
1226_1	araR(K02103)	HC	2.58073	2.34471	25
1226_1	arcA(K01478)	HC	1.43581	0.606846	8
1226_1	arcA(K07773)	HC	0	0	1
1226_1	arcB(K07648)	HC	1.35945	0.989851	4
1226_1	arcC(K00926)	HC	2.94947	2.337	42
1226_1	arcD(K03758)	HC	0	0	1
1226_1	argA(K00619)	HC	1.07716	0.765875	3
1226_1	argA(K22479)	HC	0	0	1
1226_1	argAB(K14682)	HC	0.514653	0.651391	2
1226_1	argB(K00930)	HC	2.01803	1.77309	35
1226_1	argC(K00145)	HC	1.91587	1.519	33
1226_1	argD(K00821)	HC	1.05866	0.655263	39
1226_1	argE(K01438)	HC	1.83854	1.26335	11
1226_1	argF(K09065)	HC	2.16091	1.37251	12
1226_1	argF(K13043)	HC	1.05504	0.865949	3
1226_1	argG(K01940)	HC	2.72055	3.38734	49
1226_1	argH(K01755)	HC	3.15088	3.03672	53
1226_1	argHA(K14681)	HC	0.274166	0.378623	2
1226_1	argJ(K00620)	HC	1.49631	1.5762	29
1226_1	argO(K22477)	HC	0.122195	0.48274	2
1226_1	argR(K03402)	HC	2.58125	2.18282	37
1226_1	arlR(K18941)	HC	1.39684	1.95761	14
1226_1	arlS(K18940)	HC	2.29013	2.2829	17
1226_1	arnC(K10012)	HC	1.41947	1.14157	5
1226_1	arnT(K07264)	HC	1.7679	1.16947	6
1226_1	aroA(K00800)	HC	2.79984	2.60087	35
1226_1	aroB(K01735)	HC	2.95745	2.9225	46
1226_1	aroC(K01736)	HC	2.69047	2.1921	50
1226_1	aroD(K03785)	HC	1.95485	2.46954	19
1226_1	aroDE(K13832)	HC	0	0	1
1226_1	aroE(K00014)	HC	2.64694	2.56687	29
1226_1	aroK(K00891)	HC	3.06344	2.47777	41
1226_1	aroKB(K13829)	HC	0	0	1
1226_1	aroQ(K03786)	HC	2.54804	1.81927	20
1226_1	arsA(K01551)	HC	0.876255	0.518186	3
1226_1	arsB(K03893)	HC	2.50235	0.705613	19
1226_1	arsC(K00537)	HC	2.78068	2.98107	40
1226_1	arsC(K03741)	HC	1.07218	1.31369	4
1226_1	arsR(K03892)	HC	2.29606	1.51069	26
1226_1	artI(K09997)	HC	0	0	1
1226_1	artJ(K09996)	HC	0.260077	0.693065	2
1226_1	artP(K23059)	HC	2.30653	2.78024	44
1226_1	artQ(K17077)	HC	2.4179	3.18484	34
1226_1	artR(K23060)	HC	0.993159	1.50095	5
1226_1	ascC(K12452)	HC	1.90882	2.23278	13
1226_1	asd(K00133)	HC	3.32227	3.11392	56
1226_1	asdA(K09758)	HC	1.1565	0.624915	4
1226_1	asl(K17810)	HC	0.273124	0.577714	3
1226_1	asmA(K07289)	HC	2.16839	1.80845	11
1226_1	asnA(K01914)	HC	3.41411	3.02483	45
1226_1	asnB(K01953)	HC	3.01605	2.40192	34
1226_1	asnC(K03718)	HC	2.16738	1.32418	15
1226_1	aspA(K01744)	HC	2.09232	1.88239	23
1226_1	aspB(K00812)	HC	2.02514	2.11586	34
1226_1	aspC(K09759)	HC	1.61469	1.08311	10
1226_1	aspQ(K05597)	HC	1.84243	1.28166	8
1226_1	asrB(K16951)	HC	1.45565	1.79654	8
1226_1	asrC(K00385)	HC	2.49243	2.38755	25
1226_1	assT(K01023)	HC	0.852727	1.41365	5
1226_1	ata(K21449)	HC	0.650318	0.332004	3
1226_1	atl(K13714)	HC	0.530439	0.222023	3
1226_1	atoA(K01035)	HC	1.29243	1.34087	8
1226_1	atoC(K07714)	HC	0.737663	0.974849	3
1226_1	atoD(K01034)	HC	1.47178	1.38613	8
1226_1	atoE(K02106)	HC	0.982334	0.478917	3
1226_1	atoS(K07710)	HC	0	0	1
1226_1	atpI(K02116)	HC	0.144396	0.113279	2
1226_1	aviRb(K21514)	HC	0.693929	0.963642	3
1226_1	avtA(K00835)	HC	0	0	1
1226_1	bacA(K02471)	HC	0	0	1
1226_1	bacA(K06153)	HC	3.41638	2.96412	53
1226_1	baeS(K07642)	HC	2.55372	0.63624	23
1226_1	baiA(K22605)	HC	1.65386	2.14709	14
1226_1	baiB(K15868)	HC	0.795341	1.13943	4
1226_1	baiCD(K15870)	HC	0.829531	1.154	4
1226_1	baiE(K15872)	HC	0	0	1
1226_1	baiF(K15871)	HC	0.61675	0.691278	2
1226_1	baiH(K15873)	HC	0.580554	0.733784	3
1226_1	baiN(K07007)	HC	3.22681	3.02217	54
1226_1	bamB(K17713)	HC	1.99992	2.03963	12
1226_1	bamC(K07287)	HC	0	0	1
1226_1	bamD(K05807)	HC	2.19907	1.71543	11
1226_1	bamE(K06186)	HC	1.17574	1.07845	4
1226_1	barA(K07678)	HC	2.19659	1.47174	15
1226_1	basR(K07771)	HC	0.711478	1.05418	3
1226_1	bax(K03796)	HC	0	0	1
1226_1	bccA(K11263)	HC	0	0	1
1226_1	bceA(K11631)	HC	1.78833	2.25255	16
1226_1	bceB(K11632)	HC	2.24662	1.27322	22
1226_1	bchE(K04034)	HC	3.63068	3.27175	65
1226_1	bcr(K07552)	HC	1.5813	1.453	6
1226_1	bcrA(K19309)	HC	1.86272	2.15702	17
1226_1	bcrB(K19310)	HC	1.23096	1.3828	10
1226_1	bcrC(K04112)	HC	2.42241	2.53189	24
1226_1	bcrC(K19302)	HC	2.61078	2.45534	45
1226_1	bcs1(K21681)	HC	0.412545	1.09502	3
1226_1	bcsA(K00694)	HC	0.326791	1.22279	4
1226_1	bcsC(K20543)	HC	1.54074	0.627079	6
1226_1	bcsZ(K20542)	HC	0	0	1
1226_1	bdcR(K19335)	HC	0.456601	0.0473458	2
1226_1	bdhAB(K00100)	HC	1.25425	1.42224	7
1226_1	benM(K21757)	HC	2.70124	1.95741	24
1226_1	bepA(K01423)	HC	1.52634	1.06573	5
1226_1	berA(K25148)	HC	1.92282	2.25774	12
1226_1	berB(K25147)	HC	0.394581	0.198082	2
1226_1	betB(K00130)	HC	0.377626	0.40107	5
1226_1	betC(K01133)	HC	1.47445	2.13704	16
1226_1	betT(K02168)	HC	1.03489	0.957452	3
1226_1	bfd(K02192)	HC	0.51958	0.612822	2
1226_1	bfr(K03594)	HC	1.31282	1.44371	6
1226_1	bgaB(K12308)	HC	2.48552	2.50995	29
1226_1	bglB(K05350)	HC	1.35572	2.01404	9
1226_1	bglF(K02757)	HC	1.67189	2.12864	18
1226_1	bglFa(K02755)	HC	1.08636	1.74564	6
1226_1	bglK(K18673)	HC	0.777409	0.75157	6
1226_1	bglX(K05349)	HC	2.97578	2.6768	60
1226_1	bgpA(K20836)	HC	0.793343	1.42533	9
1226_1	bgtB(K17062)	HC	0.516754	0.379544	2
1226_1	bifA(K21024)	HC	1.40433	2.99512	32
1226_1	bigA(K12516)	HC	0.640827	0.679698	2
1226_1	bioA(K00833)	HC	1.18671	1.224	5
1226_1	bioB(K01012)	HC	1.34872	2.27372	26
1226_1	bioC(K02169)	HC	1.18314	1.68418	6
1226_1	bioD(K01935)	HC	1.15029	1.55111	6
1226_1	bioF(K00652)	HC	1.6125	1.19579	8
1226_1	bioG(K09789)	HC	0.393703	0.535346	2
1226_1	bioM(K16784)	HC	0.693147	0.531646	2
1226_1	bioN(K16783)	HC	0.673012	0.630729	2
1226_1	bioY(K03523)	HC	2.15346	2.04776	21
1226_1	birA(K03524)	HC	3.06626	2.11357	48
1226_1	biuH(K23359)	HC	0.983158	1.76329	7
1226_1	bkdA(K11381)	HC	0	0	1
1226_1	bla2(K17837)	HC	1.91601	2.16927	14
1226_1	blaI(K02171)	HC	2.9044	2.64703	47
1226_1	blaPER(K18797)	HC	0.538184	0.643709	2
1226_1	blaR1(K02172)	HC	3.05839	2.86616	43
1226_1	blaVEB(K19097)	HC	0.649329	0.689009	2
1226_1	blpA(K20344)	HC	0.752498	0.159786	6
1226_1	blpB(K20345)	HC	0	0	1
1226_1	blt(K08153)	HC	2.23872	1.87009	16
1226_1	bluB(K04719)	HC	0.239805	0.143222	2
1226_1	bluR(K21972)	HC	0.931646	0.230598	3
1226_1	bmaC(K19231)	HC	0.524966	0.198149	2
1226_1	bmpA(K07335)	HC	3.14119	2.25726	68
1226_1	bmrR(K19575)	HC	0.587517	3.14992	32
1226_1	bpeE(K18901)	HC	0.21141	0.381864	4
1226_1	bpeT(K18900)	HC	0.792716	1.06712	3
1226_1	braD(K19083)	HC	1.67131	1.73199	7
1226_1	braE(K19084)	HC	1.54204	2.22057	14
1226_1	braR(K19082)	HC	1.74349	2.64243	22
1226_1	braS(K19081)	HC	2.31373	2.64114	18
1226_1	bsdA(K21755)	HC	2.29959	2.83859	23
1226_1	bshA(K00754)	HC	2.80789	2.51112	36
1226_1	bshB2(K22135)	HC	1.18681	1.211	5
1226_1	btaE(K19232)	HC	0	0	1
1226_1	btr(K21701)	HC	0.678445	1.09106	3
1226_1	btsT(K23676)	HC	1.8703	2.34959	17
1226_1	btuB(K16092)	HC	2.37256	1.17185	13
1226_1	btuC(K25027)	HC	2.56614	2.88056	37
1226_1	btuD(K25028)	HC	2.32233	2.72586	26
1226_1	btuF(K25034)	HC	2.23086	2.74727	35
1226_1	budC(K18009)	HC	2.26775	2.48449	25
1226_1	buk(K00929)	HC	2.07428	1.27868	14
1226_1	butA(K03366)	HC	1.31073	1.08103	9
1226_1	bxlE(K17326)	HC	0	0	1
1226_1	bxlR(K17640)	HC	0.395418	0.693061	2
1226_1	bzaC(K25497)	HC	1.99481	1.8618	9
1226_1	bzaE(K25499)	HC	0	0	1
1226_1	cadC(K21903)	HC	2.63876	2.29762	36
1226_1	cah(K01060)	HC	0.869707	0.928282	5
1226_1	caiA(K08297)	HC	0.130986	0.396273	4
1226_1	caiB(K08298)	HC	0	0	1
1226_1	caiC(K02182)	HC	0.68338	0.578475	2
1226_1	caiD(K08299)	HC	0	0	1
1226_1	camK(K20765)	HC	0	0	1
1226_1	cansdh(K13746)	HC	2.28403	1.93808	32
1226_1	capA(K07282)	HC	3.17531	2.21296	40
1226_1	capD(K17716)	HC	1.02308	0.991363	6
1226_1	carA(K01956)	HC	3.18949	2.47855	50
1226_1	carB(K01955)	HC	3.53968	3.15925	81
1226_1	carD(K07736)	HC	3.2197	2.92888	38
1226_1	carD(K22431)	HC	3.10459	1.9569	33
1226_1	carE(K22432)	HC	2.58881	1.84433	24
1226_1	cas1(K15342)	HC	2.41617	2.04049	23
1226_1	cas2(K09951)	HC	1.50189	1.54176	8
1226_1	cas3(K07012)	HC	2.31326	2.27673	18
1226_1	cas4(K07464)	HC	2.03214	2.07473	15
1226_1	cas5d(K19119)	HC	1.2312	0.98683	4
1226_1	cas5h(K19116)	HC	0.525321	0.692504	2
1226_1	cas6(K19091)	HC	1.13015	1.5373	5
1226_1	casA(K19123)	HC	0	0	1
1226_1	casC(K19124)	HC	0	0	1
1226_1	casE(K19126)	HC	0	0	1
1226_1	cat2(K18122)	HC	0.614503	0.654581	2
1226_1	catA(K19271)	HC	1.53521	2.46645	22
1226_1	catB(K00638)	HC	0.212933	0.350432	2
1226_1	cbbR(K21703)	HC	2.50635	1.17752	15
1226_1	cbe(K16213)	HC	0.456506	1.07156	3
1226_1	cbf(K03698)	HC	2.85443	1.03284	34
1226_1	cbh(K01442)	HC	2.52574	1.10142	28
1226_1	cbiB(K02227)	HC	1.5176	2.7107	22
1226_1	cbiD(K02188)	HC	1.75475	2.51545	21
1226_1	cbiG(K02189)	HC	2.12853	2.23197	20
1226_1	cbiH60(K21479)	HC	1.30744	0.776268	4
1226_1	cbiK(K02190)	HC	2.62374	2.43018	32
1226_1	cbiK(K10094)	HC	0.831102	0.764658	3
1226_1	cbiM(K02007)	HC	1.90379	2.40576	27
1226_1	cbiN(K02009)	HC	1.78679	2.15764	18
1226_1	cbiO(K02006)	HC	2.17105	2.55506	18
1226_1	cbiQ(K02008)	HC	1.9944	2.45117	20
1226_1	cbiT(K02191)	HC	1.10997	1.02428	5
1226_1	cbiZ(K08260)	HC	0.664071	0.919959	3
1226_1	cbpA(K05516)	HC	1.86255	1.52161	8
1226_1	cbrT(K16927)	HC	0.0883198	0.512883	2
1226_1	cca(K00974)	HC	3.09856	2.31846	35
1226_1	ccdA(K06196)	HC	1.78817	2.20029	11
1226_1	cckA(K13587)	HC	0.693147	0.679028	2
1226_1	ccmA(K02193)	HC	0.776246	0.800355	3
1226_1	ccmB(K02194)	HC	0.804631	1.00366	3
1226_1	ccmC(K02195)	HC	1.49464	1.29435	5
1226_1	ccmE(K02197)	HC	0.986638	0.917974	3
1226_1	ccmF(K02198)	HC	1.15877	0.941769	4
1226_1	ccmG(K02199)	HC	2.56377	2.40198	38
1226_1	ccmK(K08696)	HC	1.38416	1.50647	7
1226_1	ccmO(K08700)	HC	0.00795992	0.686288	2
1226_1	ccpN(K23774)	HC	0.033382	0.245704	2
1226_1	ccrM(K13581)	HC	0	0	1
1226_1	cd(K01208)	HC	3.40892	3.58377	78
1226_1	cdaR(K02647)	HC	2.9267	2.24836	46
1226_1	cdd(K01489)	HC	3.33478	2.64827	43
1226_1	cdgH(K20957)	HC	0.275096	1.04308	4
1226_1	cdgJ(K07181)	HC	1.29795	1.25216	6
1226_1	cdhC(K00193)	HC	0.415718	0.708123	3
1226_1	cdhD(K00194)	HC	1.46941	0.736005	6
1226_1	cdhE(K00197)	HC	1.41494	0.710461	10
1226_1	cdpA(K20964)	HC	0	0	1
1226_1	cebE(K10240)	HC	1.68451	1.00123	13
1226_1	cebF(K10241)	HC	1.44304	0.839493	8
1226_1	cebG(K10242)	HC	1.69649	0.727105	10
1226_1	cecR(K23777)	HC	1.2227	1.3391	5
1226_1	cedB(K25503)	HC	1.59513	1.10959	5
1226_1	celA(K02760)	HC	1.65872	1.34782	10
1226_1	celB(K02761)	HC	1.27011	1.93443	15
1226_1	celC(K02759)	HC	0.509223	0.854035	9
1226_1	cfa(K00574)	HC	1.13786	1.17501	6
1226_1	cgeB(K06320)	HC	0	0	1
1226_1	cggR(K05311)	HC	0	0	1
1226_1	cgiA(K20850)	HC	0.693056	0.24102	2
1226_1	cgkA(K20846)	HC	1.75833	1.63412	9
1226_1	cgt(K00701)	HC	0	0	1
1226_1	chbG(K03478)	HC	0.0744722	1.03256	4
1226_1	chbP(K18675)	HC	0.338298	0.980178	4
1226_1	chbR(K03490)	HC	2.57634	1.53749	19
1226_1	cheA(K03407)	HC	2.08347	2.25229	13
1226_1	cheB(K03412)	HC	1.55972	1.79877	8
1226_1	cheBR(K13924)	HC	0.202979	0.621474	3
1226_1	cheC(K03410)	HC	2.05023	1.20075	9
1226_1	cheD(K03411)	HC	1.49264	1.79111	7
1226_1	cheR(K00575)	HC	1.3511	2.12162	10
1226_1	cheV(K03415)	HC	1.97212	1.34604	8
1226_1	cheW(K03408)	HC	1.8671	1.6394	8
1226_1	cheX(K03409)	HC	0	0	1
1226_1	cheY(K03413)	HC	1.46539	1.56287	8
1226_1	chiS(K19694)	HC	1.6129	1.28934	15
1226_1	chlD(K03404)	HC	0.103546	0.184982	2
1226_1	cho(K05984)	HC	0	0	1
1226_1	chpB(K18841)	HC	0.632569	0.678274	2
1226_1	chr(K11184)	HC	2.70539	3.13696	60
1226_1	chrA(K07240)	HC	3.0133	2.83175	38
1226_1	chrR(K19784)	HC	1.59986	1.47071	6
1226_1	chuW(K21936)	HC	0.961117	0.958368	3
1226_1	chuX(K07227)	HC	0	0	1
1226_1	chvB(K13688)	HC	0.00103075	0.00697863	3
1226_1	chvE(K10546)	HC	1.08068	1.87386	11
1226_1	ciaH(K14982)	HC	1.82581	1.95135	10
1226_1	ciaR(K14983)	HC	0.861709	0.553594	4
1226_1	cidA(K06518)	HC	1.01569	0.646759	21
1226_1	cikA(K11356)	HC	1.57182	1.06985	5
1226_1	cimA(K09011)	HC	1.13886	1.62552	6
1226_1	citC(K01910)	HC	1.66974	1.80057	8
1226_1	citD(K01646)	HC	1.46293	1.59543	6
1226_1	citE(K01644)	HC	1.52526	1.58792	10
1226_1	citF(K01643)	HC	0.806532	1.82774	12
1226_1	citR(K19242)	HC	0	0	1
1226_1	citXG(K13927)	HC	1.38494	1.60654	8
1226_1	clcA(K03281)	HC	2.68769	2.94643	44
1226_1	clfB(K14192)	HC	0	0	1
1226_1	clpA(K03694)	HC	0.883041	1.20334	5
1226_1	clpB(K03695)	HC	3.42969	3.14075	65
1226_1	clpC(K03696)	HC	3.36312	2.68224	80
1226_1	clpE(K03697)	HC	1.71864	1.10982	8
1226_1	clpL(K04086)	HC	0	0	1
1226_1	clpP(K01358)	HC	3.27677	3.28777	66
1226_1	clpS(K06891)	HC	0.806453	1.09948	4
1226_1	clpX(K03544)	HC	3.65224	3.64062	83
1226_1	clsA_B(K06131)	HC	3.1811	2.68804	57
1226_1	clsC(K06132)	HC	2.3054	1.80002	13
1226_1	cmk(K00945)	HC	2.96002	3.03231	44
1226_1	cmoA(K15256)	HC	0.716125	1.03938	3
1226_1	cmtB(K02798)	HC	1.06563	1.30244	4
1226_1	cmtR(K21885)	HC	0	0	1
1226_1	cnrH(K24073)	HC	2.16112	1.0145	26
1226_1	cntK(K01780)	HC	0.685772	0.616607	2
1226_1	coaB(K21977)	HC	0	0	1
1226_1	coaBC(K13038)	HC	3.35859	2.25409	48
1226_1	coaE(K00859)	HC	2.84642	2.65949	31
1226_1	coaX(K03525)	HC	3.53913	2.88893	54
1226_1	cobA(K02303)	HC	0.794129	1.05333	3
1226_1	cobA(K19221)	HC	2.43889	2.80053	29
1226_1	cobC(K02226)	HC	2.45163	2.36001	26
1226_1	cobD(K04720)	HC	2.71865	2.80131	35
1226_1	cobJ(K05934)	HC	2.02238	2.28267	17
1226_1	cobM(K05936)	HC	2.43852	2.69958	26
1226_1	cobN(K02230)	HC	1.76478	0.879379	7
1226_1	cobP(K02231)	HC	2.61866	2.36302	23
1226_1	cobQ(K02232)	HC	1.86024	2.31147	27
1226_1	cobS(K09882)	HC	0.633897	0.656381	2
1226_1	cobT(K09883)	HC	0	0	1
1226_1	cobW(K02234)	HC	2.78357	1.65418	46
1226_1	codA(K01485)	HC	0.200775	0.654722	4
1226_1	codB(K10974)	HC	1.35563	2.1403	16
1226_1	codY(K03706)	HC	0.48797	0.650818	2
1226_1	cof(K11938)	HC	0.657783	0.693032	2
1226_1	cofD(K11212)	HC	2.14336	2.06079	11
1226_1	cofE(K12234)	HC	2.20084	2.1138	14
1226_1	coiA(K06198)	HC	0	0	1
1226_1	comB(K05979)	HC	0	0	1
1226_1	comB4(K12053)	HC	0	0	1
1226_1	comC(K02236)	HC	0.604331	0.559599	2
1226_1	comC(K05884)	HC	1.89063	1.83906	11
1226_1	comEA(K02237)	HC	2.2525	2.33841	31
1226_1	comEB(K01493)	HC	2.9274	3.10458	42
1226_1	comEC(K02238)	HC	3.35591	2.77045	47
1226_1	comFC(K02242)	HC	2.37629	2.49357	37
1226_1	comM(K07391)	HC	2.87719	2.58011	30
1226_1	comR(K20342)	HC	0	0	1
1226_1	comR(K22041)	HC	0.283266	0.438575	2
1226_1	cooC(K07321)	HC	1.44952	1.37227	12
1226_1	cooF(K00196)	HC	1.72516	1.68089	9
1226_1	cooS(K00198)	HC	2.61858	1.26411	17
1226_1	copA(K17686)	HC	3.9816	2.89777	92
1226_1	copB(K01533)	HC	2.65801	2.099	27
1226_1	copC(K07156)	HC	0	0	1
1226_1	corA(K03284)	HC	3.12314	3.10029	46
1226_1	corC(K06189)	HC	0.40825	0.587283	2
1226_1	cotH(K06330)	HC	0	0	1
1226_1	cotJB(K06333)	HC	0.980797	1.05682	4
1226_1	cotJC(K06334)	HC	0.512987	0.769081	3
1226_1	coxS(K03518)	HC	1.86545	1.54238	21
1226_1	cpaA(K02278)	HC	0.538681	0.625291	2
1226_1	cpaB(K02279)	HC	0.913327	1.05522	3
1226_1	cpaC(K02280)	HC	0	0	1
1226_1	cpaF(K02283)	HC	1.16553	1.80946	7
1226_1	cpcE(K02288)	HC	0	0	1
1226_1	cpdA(K03651)	HC	1.64789	2.07363	25
1226_1	cpdB(K01119)	HC	1.51574	0.766576	11
1226_1	cpg(K01295)	HC	0.811643	1.43619	6
1226_1	cpo(K00433)	HC	0.647373	0.662497	3
1226_1	cpoA(K13678)	HC	1.3261	1.14643	4
1226_1	cpxA(K07640)	HC	0	0	1
1226_1	cpxP(K06006)	HC	0.567779	0.621854	2
1226_1	cpxR(K07662)	HC	0.419179	0.941993	5
1226_1	crcB(K06199)	HC	1.88483	2.03027	11
1226_1	creC(K07641)	HC	0.543787	0.649732	2
1226_1	creD(K06143)	HC	1.06403	0.675274	3
1226_1	croR(K17865)	HC	0.992317	0.914837	3
1226_1	crp(K10914)	HC	1.25833	1.52347	6
1226_1	crr(K02777)	HC	2.35717	0.500807	29
1226_1	crt(K01715)	HC	1.71717	1.5122	11
1226_1	crtNc(K25072)	HC	2.71112	2.77569	23
1226_1	csd1(K19117)	HC	0.554503	0.593534	2
1226_1	csd2(K19118)	HC	2.25364	2.20899	13
1226_1	csh(K20499)	HC	1.29696	0.995857	5
1226_1	csh2(K19115)	HC	0.436639	0.953656	3
1226_1	cshB(K18692)	HC	0.921849	0.744573	3
1226_1	cslA(K19049)	HC	0	0	1
1226_1	csm1(K07016)	HC	0.482773	0.727663	3
1226_1	csm2(K19138)	HC	0.66185	0.272843	2
1226_1	csm3(K09002)	HC	0.690213	0.367884	2
1226_1	csm4(K19139)	HC	0.677596	0.259576	2
1226_1	csm5(K19140)	HC	1.02775	0.583348	3
1226_1	csn1(K09952)	HC	1.55674	1.69393	8
1226_1	csoR(K21600)	HC	3.1297	2.29077	46
1226_1	cspA(K03704)	HC	2.78899	2.74291	58
1226_1	csrA(K03563)	HC	1.80996	1.93319	9
1226_1	cssR(K07770)	HC	0.311129	0.692484	2
1226_1	cssS(K07650)	HC	1.17124	0.42268	5
1226_1	cst2(K19075)	HC	0.636514	0.649939	2
1226_1	cstA(K06200)	HC	2.59793	0.950455	37
1226_1	ctcQ(K21297)	HC	0.632619	1.19118	4
1226_1	ctpC(K12950)	HC	2.34564	2.67264	44
1226_1	ctpE(K12952)	HC	2.99418	2.63178	35
1226_1	ctpF(K12953)	HC	1.17168	1.11024	4
1226_1	ctsR(K03708)	HC	1.16193	1.20945	6
1226_1	cueR(K19591)	HC	1.49777	1.98772	12
1226_1	cusR(K07665)	HC	1.72565	2.32876	18
1226_1	cusS(K07644)	HC	1.03536	1.0605	3
1226_1	cutA(K03926)	HC	0	0	1
1226_1	cutC(K06201)	HC	1.65678	1.80182	26
1226_1	cutC(K20038)	HC	2.3891	2.65081	18
1226_1	cutD(K20037)	HC	1.5036	0.900762	13
1226_1	cutF(K06079)	HC	1.70222	1.43156	9
1226_1	cuyA(K17950)	HC	1.57355	1.83596	9
1226_1	cvpA(K03558)	HC	1.88776	1.95085	14
1226_1	cvrA(K11105)	HC	2.3033	2.1083	18
1226_1	cwlJ(K01449)	HC	3.14974	2.66494	37
1226_1	cwlO(K21471)	HC	2.85059	3.0018	67
1226_1	cwlS(K19220)	HC	1.36036	0.879929	7
1226_1	cyaA(K05851)	HC	0.668759	0.667876	2
1226_1	cyaB(K05873)	HC	0.584229	0.690494	2
1226_1	cyaY(K06202)	HC	0	0	1
1226_1	cycA(K11737)	HC	0.362211	0.386599	2
1226_1	cycB(K15770)	HC	0.998865	1.84654	13
1226_1	cydA(K00425)	HC	2.28887	1.35093	11
1226_1	cydB(K00426)	HC	2.2315	1.53218	12
1226_1	cydC(K16012)	HC	0	0	1
1226_1	cydCD(K16014)	HC	2.02659	2.0233	16
1226_1	cydD(K16013)	HC	1.06598	1.23229	5
1226_1	cylA(K11050)	HC	0.444589	0.956084	3
1226_1	cylB(K11051)	HC	0	0	1
1226_1	cylM(K20385)	HC	0	0	1
1226_1	cymR(K17472)	HC	1.73692	2.78539	21
1226_1	cynR(K11921)	HC	2.55172	2.65693	23
1226_1	cynT(K01673)	HC	0.649423	1.87036	9
1226_1	cysB(K13634)	HC	0	0	1
1226_1	cysC(K00860)	HC	1.1948	0.598892	4
1226_1	cysD(K00957)	HC	1.5759	1.40041	11
1226_1	cysE(K00640)	HC	2.89533	2.46744	42
1226_1	cysG(K02302)	HC	0.765755	1.20305	4
1226_1	cysH(K00390)	HC	1.12319	1.38492	4
1226_1	cysK(K01738)	HC	2.91355	2.83934	45
1226_1	cysL(K21900)	HC	2.97773	3.46414	62
1226_1	cysM(K12339)	HC	0	0	1
1226_1	cysN(K00956)	HC	1.58988	1.17044	8
1226_1	cysNC(K00955)	HC	0	0	1
1226_1	cysQ(K01082)	HC	1.68421	0.980424	7
1226_1	cysU(K02046)	HC	0	0	1
1226_1	cysW(K02047)	HC	0.911624	0.957336	3
1226_1	cytR(K05499)	HC	3.12951	1.82092	63
1226_1	czcA(K15726)	HC	0	0	1
1226_1	czcB(K15727)	HC	1.94258	0.874566	8
1226_1	czcC(K15725)	HC	1.07381	1.10223	5
1226_1	czcD(K16264)	HC	1.00062	0.57799	9
1226_1	dacA(K18672)	HC	3.08376	3.29891	52
1226_1	dacB(K07259)	HC	1.55179	1.5889	9
1226_1	dacC(K07258)	HC	3.76628	2.81159	82
1226_1	dadA(K00285)	HC	0.675235	0.668591	2
1226_1	dagK(K07029)	HC	3.57189	3.11974	64
1226_1	dam(K06223)	HC	1.66329	0.790263	15
1226_1	damX(K03112)	HC	0	0	1
1226_1	dapA(K01714)	HC	3.11517	3.52346	77
1226_1	dapB(K00215)	HC	3.32799	3.19972	57
1226_1	dapC(K14267)	HC	0	0	1
1226_1	dapD(K00674)	HC	0.98383	0.988153	6
1226_1	dapE(K01439)	HC	2.21646	1.78833	24
1226_1	dapF(K01778)	HC	2.71741	2.41129	35
1226_1	dapH(K05822)	HC	1.79479	1.84282	8
1226_1	dapL(K05823)	HC	1.245	1.55653	6
1226_1	dapdh(K03340)	HC	1.41631	1.05462	5
1226_1	dasR(K24969)	HC	0	0	1
1226_1	dat(K00824)	HC	1.27465	0.790741	10
1226_1	dauR(K21829)	HC	2.78096	2.76216	32
1226_1	dbpA(K05591)	HC	1.83102	1.00405	7
1226_1	dcd(K01494)	HC	1.78877	2.06513	10
1226_1	dck(K15519)	HC	0	0	1
1226_1	dcp(K01284)	HC	1.94044	1.69732	10
1226_1	dctA(K11103)	HC	1.08899	0.851566	3
1226_1	dctB(K10125)	HC	0.631146	0.650591	2
1226_1	dctM(K11690)	HC	2.56653	2.24144	27
1226_1	dctP(K11688)	HC	1.29053	1.31828	4
1226_1	dctQ(K11689)	HC	1.70305	1.55575	10
1226_1	dcuA(K07791)	HC	1.28618	1.27368	5
1226_1	dcuB(K07792)	HC	1.1144	1.15096	4
1226_1	dcuR(K07703)	HC	0	0	1
1226_1	dcyD(K05396)	HC	0.871024	0.28629	3
1226_1	ddl(K01921)	HC	3.29865	3.02863	48
1226_1	ddpD(K02031)	HC	1.75214	2.73928	30
1226_1	ddpF(K02032)	HC	1.87711	2.91972	26
1226_1	deaD(K05592)	HC	2.80847	2.14346	37
1226_1	decR(K05800)	HC	0.625154	1.06174	3
1226_1	dedA(K03975)	HC	2.2652	2.07671	17
1226_1	dedD(K03749)	HC	1.73872	1.2129	6
1226_1	degP(K04771)	HC	2.44481	2.39168	20
1226_1	degQ(K04772)	HC	2.76601	2.62784	38
1226_1	degS(K07777)	HC	0.324823	1.06462	3
1226_1	degU(K07692)	HC	0.526123	0.59827	2
1226_1	dehH(K01561)	HC	0.478976	0.989613	3
1226_1	deoA(K00758)	HC	0	0	1
1226_1	deoB(K01839)	HC	3.06708	1.86791	40
1226_1	deoC(K01619)	HC	3.04197	2.1731	35
1226_1	deoD(K03784)	HC	2.28469	1.13801	26
1226_1	deoR(K05346)	HC	2.12484	2.14155	13
1226_1	deoR(K11534)	HC	1.23626	1.21138	4
1226_1	desK(K07778)	HC	1.42059	1.05056	6
1226_1	desR(K07693)	HC	0.350576	0.259863	2
1226_1	devR(K07695)	HC	0.0117904	0.40815	2
1226_1	dexA(K05988)	HC	0.339197	0.691448	2
1226_1	dexB(K01215)	HC	0	0	1
1226_1	dfrA12(K18590)	HC	0.393761	0.68635	2
1226_1	dfx(K05919)	HC	3.41558	1.43062	42
1226_1	dgaB(K17465)	HC	0.045188	0.686828	2
1226_1	dgaC(K17466)	HC	0.686797	1.19712	4
1226_1	dgaD(K17467)	HC	0	0	1
1226_1	dgcB(K13590)	HC	0.99928	0.977373	3
1226_1	dgcB(K21834)	HC	0.415761	0.335241	2
1226_1	dge1(K18967)	HC	2.85236	2.54352	38
1226_1	dgkA(K00887)	HC	1.9958	2.31227	16
1226_1	dgkA(K00901)	HC	1.05472	1.23124	4
1226_1	dgoD(K01684)	HC	0.841214	1.39981	10
1226_1	dgoK(K00883)	HC	0	0	1
1226_1	dgoR(K19776)	HC	1.53583	1.58891	5
1226_1	dgoT(K08194)	HC	0.657434	0.630054	2
1226_1	dgs(K13677)	HC	1.43148	1.16817	5
1226_1	dgt(K01129)	HC	3.27781	3.15283	55
1226_1	dhaB(K06120)	HC	0	0	1
1226_1	dhaK(K05878)	HC	2.05804	1.93339	15
1226_1	dhaL(K05879)	HC	0.481681	0.422074	3
1226_1	dhaM(K05881)	HC	0.666699	0.763462	3
1226_1	dhaT(K00086)	HC	0.745651	0.407304	10
1226_1	dhaa(K18425)	HC	1.21489	1.1619	4
1226_1	dhcR(K17737)	HC	1.93039	2.18513	11
1226_1	dicA(K22300)	HC	2.1124	2.80564	55
1226_1	dinB(K02346)	HC	3.11752	2.97148	46
1226_1	dinD(K14623)	HC	0.691942	0.548845	2
1226_1	dinG(K03722)	HC	1.53426	1.55252	10
1226_1	dinJ(K07473)	HC	2.5687	1.13856	26
1226_1	disA(K07067)	HC	0.302139	0.676044	2
1226_1	divIC(K13052)	HC	3.00609	2.66078	44
1226_1	divIVA(K04074)	HC	3.05443	2.6477	28
1226_1	divJ(K11357)	HC	1.25662	1.34908	4
1226_1	djlA(K05801)	HC	1.21721	1.00989	4
1226_1	dkgA(K06221)	HC	1.39987	2.52458	23
1226_1	dkgB(K06222)	HC	0.99595	1.04477	3
1226_1	dksA(K06204)	HC	2.16595	1.527	11
1226_1	dld(K03777)	HC	0	0	1
1226_1	dld(K18930)	HC	0.79007	0.593737	3
1226_1	dlgD(K08092)	HC	1.62854	0.819186	6
1226_1	dltA(K03367)	HC	2.51258	2.16741	26
1226_1	dltB(K03739)	HC	0.681941	0.692495	2
1226_1	dltC(K14188)	HC	2.04458	1.81639	12
1226_1	dltD(K03740)	HC	0.985682	0.888284	3
1226_1	dmdA(K20452)	HC	2.90071	3.20572	33
1226_1	dmdB(K20453)	HC	2.56831	2.70141	21
1226_1	dmdC(K20035)	HC	1.67549	1.43531	7
1226_1	dml(K20454)	HC	0	0	1
1226_1	dmpD(K10216)	HC	0	0	1
1226_1	dmsA(K07306)	HC	1.6471	1.63693	8
1226_1	dmsB(K00184)	HC	0	0	1
1226_1	dmsB(K07307)	HC	1.5485	0.868406	7
1226_1	dmsC(K00185)	HC	0	0	1
1226_1	dmsC(K07308)	HC	0.693147	0.689681	2
1226_1	dmsD(K23349)	HC	0.683341	0.230944	2
1226_1	dnaA(K02313)	HC	3.60253	3.0215	67
1226_1	dnaB(K02314)	HC	3.56445	3.24026	77
1226_1	dnaB(K03346)	HC	0	0	1
1226_1	dnaC(K02315)	HC	2.86328	3.11205	50
1226_1	dnaD(K02086)	HC	3.01739	3.08836	37
1226_1	dnaE(K02337)	HC	3.63785	3.63208	75
1226_1	dnaG(K02316)	HC	3.56797	1.34885	72
1226_1	dnaI(K11144)	HC	0.106328	0.628799	2
1226_1	dnaJ(K03686)	HC	3.41071	2.82658	80
1226_1	dnaK(K04043)	HC	3.51095	2.95581	78
1226_1	dnaN(K02338)	HC	3.32028	2.06504	59
1226_1	dnaQ(K02342)	HC	2.57097	1.77482	24
1226_1	dnaX(K02343)	HC	3.52262	3.33702	64
1226_1	dndC(K19170)	HC	0	0	1
1226_1	dndD(K19171)	HC	1.159	1.80945	9
1226_1	dnr(K21563)	HC	2.56798	2.34232	35
1226_1	doc(K07341)	HC	1.70476	0.831655	12
1226_1	dop(K20814)	HC	0.693147	0.692814	2
1226_1	doxD(K16937)	HC	0.693147	0.502339	2
1226_1	doxDA(K05908)	HC	0.693147	0.502339	2
1226_1	dpe(K18910)	HC	1.81413	1.88861	8
1226_1	dpo(K02334)	HC	0	0	1
1226_1	dppA(K12368)	HC	1.4598	1.5978	7
1226_1	dppA1(K16203)	HC	1.82947	1.94781	11
1226_1	dppB(K12369)	HC	0.639262	0.659875	2
1226_1	dppB1(K16200)	HC	0.578084	0.649945	2
1226_1	dppC(K12370)	HC	0.135003	0.589615	2
1226_1	dppC(K16201)	HC	1.12046	1.28976	4
1226_1	dppD(K16202)	HC	0	0	1
1226_1	dppE(K16199)	HC	0.975958	1.0439	4
1226_1	dps(K04047)	HC	2.48495	1.76377	17
1226_1	draG(K05521)	HC	2.51231	2.60953	20
1226_1	dsbB(K03611)	HC	0	0	1
1226_1	dsbC(K03981)	HC	1.05329	0.930068	3
1226_1	dsbD(K04084)	HC	1.75944	1.24433	7
1226_1	dsbG(K03805)	HC	0	0	1
1226_1	dsdA(K01753)	HC	1.5512	1.26132	6
1226_1	dtd(K07560)	HC	2.76493	2.97746	36
1226_1	dthadh(K20757)	HC	0	0	1
1226_1	dtnK(K22129)	HC	1.54872	1.41142	6
1226_1	dusA(K05539)	HC	0.227369	0.643378	3
1226_1	dusB(K05540)	HC	3.3294	3.28464	57
1226_1	dusC(K05541)	HC	0.215291	0.692801	2
1226_1	dut(K01520)	HC	3.16282	2.1289	43
1226_1	dxr(K00099)	HC	3.43966	3.26956	64
1226_1	dxs(K01662)	HC	3.62674	2.97001	64
1226_1	eamA(K15268)	HC	2.02531	2.2736	18
1226_1	eamB(K11249)	HC	0.567657	0.298436	2
1226_1	eat(K16238)	HC	0.196712	0.433378	2
1226_1	ebfC(K09747)	HC	2.95942	2.37226	35
1226_1	ebgA(K12111)	HC	2.90719	3.05612	49
1226_1	ebgR(K12113)	HC	0.297039	0.242551	8
1226_1	ecfA(K01552)	HC	1.44575	2.35992	28
1226_1	ecfA1(K16786)	HC	2.8611	3.20398	42
1226_1	ecfA2(K16787)	HC	1.95118	3.00339	41
1226_1	ecfT(K16785)	HC	2.76938	2.8273	45
1226_1	ecfTA(K24040)	HC	1.24681	1.75855	7
1226_1	echA(K14086)	HC	0.0248485	0.348003	2
1226_1	echB(K14087)	HC	0.638834	1.26541	4
1226_1	echC(K14088)	HC	0.341595	1.32451	5
1226_1	echE(K14090)	HC	1.01826	1.77003	7
1226_1	echF(K14091)	HC	1.14859	1.64849	6
1226_1	ecsA(K25158)	HC	0.351723	0.469396	2
1226_1	ecsB(K25157)	HC	0	0	1
1226_1	ectB(K00836)	HC	0.571435	0.664083	2
1226_1	eda(K01625)	HC	2.75252	2.42902	36
1226_1	efeB(K16301)	HC	0	0	1
1226_1	efeO(K07224)	HC	0.116907	0.303284	2
1226_1	efp(K02356)	HC	3.65742	2.51521	79
1226_1	efrA(K18887)	HC	3.10024	2.85604	75
1226_1	efrB(K18888)	HC	3.73708	2.76439	77
1226_1	egtB(K18912)	HC	1.16102	1.51669	5
1226_1	egtC(K07008)	HC	0	0	1
1226_1	ehaP(K14107)	HC	0.0798829	0.3779	2
1226_1	ehbD(K14113)	HC	1.26481	1.41153	5
1226_1	ehbE(K14114)	HC	0	0	1
1226_1	ehbI(K14118)	HC	0	0	1
1226_1	elaA(K02348)	HC	1.47906	1.42438	9
1226_1	elaB(K05594)	HC	0	0	1
1226_1	elg3(K24282)	HC	0	0	1
1226_1	eltD(K23271)	HC	0.571352	0.976425	4
1226_1	embR(K22894)	HC	0.870883	1.37872	14
1226_1	emrA(K03543)	HC	1.07214	0.415412	3
1226_1	emrB(K03446)	HC	1.0152	0.600083	5
1226_1	emrE(K03297)	HC	0.787526	1.10453	4
1226_1	emrR(K15974)	HC	2.40246	2.10766	16
1226_1	endA(K01150)	HC	1.32393	0.944183	4
1226_1	endA(K15051)	HC	0.773634	0.567504	3
1226_1	endo_I(K21606)	HC	0	0	1
1226_1	engA(K03977)	HC	3.24216	3.27302	63
1226_1	engB(K03978)	HC	3.00379	2.89498	38
1226_1	engCP(K17624)	HC	1.15348	0.817509	5
1226_1	enhC(K15474)	HC	1.53397	1.67185	8
1226_1	enr(K10797)	HC	0	0	1
1226_1	entC(K02361)	HC	1.75226	0.792899	7
1226_1	entD(K11062)	HC	1.14908	1.16812	7
1226_1	entE(K02363)	HC	0	0	1
1226_1	entF(K02364)	HC	1.21073	1.41368	5
1226_1	envC(K22719)	HC	2.69057	2.80833	45
1226_1	envR(K18140)	HC	1.23546	1.34804	4
1226_1	envY(K11920)	HC	0.693147	0.371616	2
1226_1	envZ(K07638)	HC	0.684787	0.619348	2
1226_1	epd(K03472)	HC	0	0	1
1226_1	epr(K13277)	HC	0.792703	0.880394	3
1226_1	epsA(K19420)	HC	2.27314	2.21259	21
1226_1	epsB(K00903)	HC	2.00459	2.18547	15
1226_1	epsD(K19422)	HC	0.456139	1.02633	3
1226_1	epsF(K19424)	HC	1.51086	1.11553	7
1226_1	epsF(K25590)	HC	0.0249216	0.143176	2
1226_1	epsG(K19419)	HC	0.4779	0.239876	2
1226_1	epsH(K19425)	HC	0.503172	1.215	5
1226_1	epsI(K19426)	HC	0	0	1
1226_1	epsJ(K19427)	HC	1.62577	1.76861	29
1226_1	epsK(K19418)	HC	0.158824	0.435558	2
1226_1	epsN(K19430)	HC	0.136786	0.28304	7
1226_1	eptA(K03760)	HC	0	0	1
1226_1	eptC(K19353)	HC	1.91363	1.72023	10
1226_1	era(K03595)	HC	3.27647	3.15717	52
1226_1	ereA_B(K06880)	HC	0.747344	0.989374	3
1226_1	erfK(K16291)	HC	1.39721	2.6456	20
1226_1	ermC(K00561)	HC	1.2729	0.471928	5
1226_1	erpA(K15724)	HC	1.0371	1.24565	4
1226_1	eryF(K17203)	HC	0.693147	0.671301	2
1226_1	eryG(K17202)	HC	0.531249	1.23317	4
1226_1	estA(K03930)	HC	1.69473	1.61883	15
1226_1	esxA(K14956)	HC	0.236924	0.327216	5
1226_1	eta(K11041)	HC	0.930417	1.51302	5
1226_1	etbD(K18092)	HC	0.29616	0.478519	3
1226_1	ethR(K21961)	HC	3.08721	2.28158	50
1226_1	ettA(K06020)	HC	2.20148	1.49516	12
1226_1	eutA(K04019)	HC	0.505562	0.102209	2
1226_1	eutB(K03735)	HC	0.465691	0.110255	3
1226_1	eutC(K03736)	HC	0	0	1
1226_1	eutD(K04020)	HC	1.16771	1.23607	4
1226_1	eutH(K04023)	HC	1.70505	1.04522	9
1226_1	eutJ(K04024)	HC	1.02727	1.15047	7
1226_1	eutK(K04025)	HC	1.392	0.934342	9
1226_1	eutL(K04026)	HC	1.30212	1.10522	8
1226_1	eutM(K04027)	HC	1.52142	1.86868	19
1226_1	eutN(K04028)	HC	1.60587	2.01424	13
1226_1	eutP(K04029)	HC	1.4688	1.63046	14
1226_1	eutQ(K04030)	HC	0.58561	0.26418	2
1226_1	eutS(K04031)	HC	0.842473	1.55478	12
1226_1	eutT(K04032)	HC	0.692839	0.338073	2
1226_1	evgS(K07679)	HC	0	0	1
1226_1	evrA(K25156)	HC	1.34031	1.62431	6
1226_1	evrB(K25155)	HC	1.02748	1.03675	3
1226_1	evrC(K25154)	HC	0.884592	1.35163	4
1226_1	exbB(K03561)	HC	2.01285	1.57517	13
1226_1	exbD(K03559)	HC	1.76474	1.13935	9
1226_1	exoA(K23786)	HC	1.7634	1.89382	7
1226_1	exoK(K16559)	HC	1.41506	0.503653	9
1226_1	exoP(K16554)	HC	0.726455	1.41984	6
1226_1	exoQ(K16567)	HC	1.06687	1.32355	6
1226_1	exoR(K25885)	HC	0	0	1
1226_1	exoX(K10857)	HC	0	0	1
1226_1	exoY(K16566)	HC	2.07506	1.2209	10
1226_1	exoZ(K16568)	HC	2.46774	2.11519	16
1226_1	exsA(K20968)	HC	1.37363	0.800156	7
1226_1	exuT(K08191)	HC	1.57791	1.00433	6
1226_1	ezrA(K06286)	HC	1.3534	0.886409	4
1226_1	fabB(K00647)	HC	1.15549	1.00044	5
1226_1	fabD(K00645)	HC	3.02099	2.10916	36
1226_1	fabF(K09458)	HC	2.65007	1.90245	38
1226_1	fabG(K00059)	HC	3.38319	2.54079	76
1226_1	fabH(K00648)	HC	2.70895	1.55369	28
1226_1	fabI(K00208)	HC	2.27576	1.47272	10
1226_1	fabK(K02371)	HC	2.43152	2.55457	26
1226_1	fabM(K18474)	HC	0	0	1
1226_1	fabR(K22105)	HC	0.216822	0.491138	2
1226_1	fabV(K00209)	HC	0	0	1
1226_1	fabZ(K02372)	HC	2.39673	2.78652	27
1226_1	fadA(K00632)	HC	0.670478	0.642044	2
1226_1	fadH(K00219)	HC	0.827961	0.981777	4
1226_1	fadK(K12507)	HC	0.0967541	0.287175	2
1226_1	fadL(K06076)	HC	2.19063	1.76609	12
1226_1	fagD(K25286)	HC	0	0	1
1226_1	fakA(K07030)	HC	3.62321	3.18431	68
1226_1	fakB(K25232)	HC	3.92626	2.29353	82
1226_1	fas(K11533)	HC	1.09861	0.383595	3
1226_1	fatR(K22106)	HC	2.58149	2.66325	20
1226_1	fbaB(K11645)	HC	1.96802	1.65445	10
1226_1	fbp3(K04041)	HC	3.00731	2.69503	41
1226_1	fchA(K01500)	HC	2.05596	2.21285	28
1226_1	fcsSBP(K25067)	HC	0.771732	1.78006	7
1226_1	fctD(K00603)	HC	1.50137	1.7501	11
1226_1	fdhA(K05299)	HC	2.3247	2.36689	16
1226_1	fdhA(K22516)	HC	0.653177	1.01208	3
1226_1	fdhB(K00125)	HC	0.706516	0.822406	3
1226_1	fdhB(K15022)	HC	0	0	1
1226_1	fdhC(K21993)	HC	1.95517	2.36145	15
1226_1	fdhD(K02379)	HC	0.773179	0.657158	5
1226_1	fdhE(K02380)	HC	0.623341	0.69288	2
1226_1	fdhF(K22015)	HC	0.563532	0.284261	3
1226_1	fdhF2(K22341)	HC	1.54006	0.935823	8
1226_1	fdnG(K08348)	HC	0.432023	0.345286	3
1226_1	fdnH(K08349)	HC	0.455587	0.50114	2
1226_1	fdoG(K00123)	HC	0.741484	1.30206	6
1226_1	fdoH(K00124)	HC	0	0	1
1226_1	fdoI(K00127)	HC	1.0458	1.28068	4
1226_1	fdrA(K02381)	HC	0.114521	0.455622	3
1226_1	fdtB(K20680)	HC	0	0	1
1226_1	fdx(K04755)	HC	0.647765	0.562335	2
1226_1	fdxA(K05524)	HC	1.6621	1.13935	14
1226_1	feR(K18915)	HC	3.18174	2.2936	43
1226_1	feaR(K14063)	HC	0.742151	0.894895	3
1226_1	fecA(K16091)	HC	0.550586	0.638152	2
1226_1	fecI(K23514)	HC	0	0	1
1226_1	fecR(K07165)	HC	2.09106	2.2561	20
1226_1	femX(K11693)	HC	1.28548	0.502459	6
1226_1	feoA(K04758)	HC	3.28349	2.95486	64
1226_1	feoB(K04759)	HC	3.79179	3.94144	107
1226_1	fepA(K19611)	HC	2.01294	1.54054	15
1226_1	fepC(K23188)	HC	1.31774	1.64213	9
1226_1	fer(K05337)	HC	1.69393	1.74028	9
1226_1	fes(K07214)	HC	0	0	1
1226_1	fhaB(K15125)	HC	0	0	1
1226_1	fhlA(K15836)	HC	0	0	1
1226_1	fhs(K01938)	HC	3.70449	3.3302	73
1226_1	fhuB(K25288)	HC	0.0977652	0.327083	2
1226_1	fhuD(K25308)	HC	1.13769	0.899035	4
1226_1	fhuG(K25289)	HC	0	0	1
1226_1	fic(K04095)	HC	2.0007	1.15488	17
1226_1	fieF(K13283)	HC	2.38175	1.42061	39
1226_1	fimX(K21025)	HC	0	0	1
1226_1	fis(K03557)	HC	0	0	1
1226_1	fitB(K07062)	HC	0	0	1
1226_1	fitF(K19616)	HC	0	0	1
1226_1	fiu(K16090)	HC	0	0	1
1226_1	fixA(K03521)	HC	1.60622	2.00477	16
1226_1	fixB(K03522)	HC	3.0201	1.91007	41
1226_1	fixC(K00313)	HC	0.794851	0.677415	3
1226_1	fixJ(K14987)	HC	0	0	1
1226_1	fixL(K14986)	HC	0.661601	1.08332	3
1226_1	fixX(K03855)	HC	0	0	1
1226_1	fklB(K03773)	HC	1.9397	1.22931	8
1226_1	fkpA(K03772)	HC	0.576806	0.399105	5
1226_1	flK(K18700)	HC	1.73507	2.27026	20
1226_1	flaG(K06603)	HC	0.33583	0.955643	3
1226_1	flbB(K02383)	HC	0	0	1
1226_1	flbD(K02385)	HC	1.42678	1.19659	5
1226_1	fldA(K03839)	HC	2.99157	3.02514	65
1226_1	fldC(K23111)	HC	0.496923	1.29993	4
1226_1	flgB(K02387)	HC	1.08398	1.71527	7
1226_1	flgC(K02388)	HC	1.49036	1.95834	8
1226_1	flgD(K02389)	HC	1.58687	1.60787	7
1226_1	flgE(K02390)	HC	1.75162	1.95357	11
1226_1	flgF(K02391)	HC	0.788128	1.07466	5
1226_1	flgG(K02392)	HC	1.31466	1.14189	4
1226_1	flgJ(K02395)	HC	2.15965	1.50938	10
1226_1	flgK(K02396)	HC	1.74019	1.52226	7
1226_1	flgL(K02397)	HC	2.0061	1.85925	10
1226_1	flgM(K02398)	HC	1.3103	1.32384	6
1226_1	flgN(K02399)	HC	0.0996234	0.235878	2
1226_1	flgR(K02481)	HC	1.46509	1.02174	5
1226_1	flhA(K02400)	HC	1.69929	1.94297	9
1226_1	flhB(K02401)	HC	1.74127	1.8466	9
1226_1	flhB2(K04061)	HC	1.3464	1.41913	5
1226_1	flhF(K02404)	HC	1.30669	1.25784	4
1226_1	flhG(K04562)	HC	0.991804	1.05906	3
1226_1	fliA(K02405)	HC	0.657739	0.661626	10
1226_1	fliB(K18475)	HC	0.979783	1.12448	5
1226_1	fliC(K02406)	HC	2.2831	1.97224	22
1226_1	fliD(K02407)	HC	1.58576	2.00429	10
1226_1	fliE(K02408)	HC	1.69851	1.76652	7
1226_1	fliF(K02409)	HC	2.3715	2.30108	13
1226_1	fliG(K02410)	HC	1.76192	1.82149	9
1226_1	fliH(K02411)	HC	1.07578	1.58107	6
1226_1	fliI(K02412)	HC	1.55563	1.95808	8
1226_1	fliJ(K02413)	HC	1.01871	1.08491	5
1226_1	fliK(K02414)	HC	1.39567	1.57291	5
1226_1	fliL(K02415)	HC	0	0	1
1226_1	fliM(K02416)	HC	2.0371	1.98266	11
1226_1	fliN(K02417)	HC	1.59078	1.51513	6
1226_1	fliO(K02418)	HC	1.29459	1.47938	8
1226_1	fliP(K02419)	HC	1.52637	1.75159	9
1226_1	fliQ(K02420)	HC	1.40948	1.59461	7
1226_1	fliR(K02421)	HC	2.18559	2.01523	12
1226_1	fliS(K02422)	HC	1.89341	1.83367	13
1226_1	fliW(K13626)	HC	1.71198	1.86843	9
1226_1	flp(K02651)	HC	0.732945	0.843286	3
1226_1	flp(K21562)	HC	2.43672	2.14294	22
1226_1	fmnP(K23675)	HC	3.09196	3.28182	48
1226_1	fnbA(K13732)	HC	0.974268	0.795127	5
1226_1	fnr(K01420)	HC	2.74375	1.35811	24
1226_1	fnr(K21567)	HC	0.410922	0.236372	2
1226_1	focA(K06212)	HC	0	0	1
1226_1	folB(K01633)	HC	1.75474	1.27856	7
1226_1	folC(K11754)	HC	2.64963	3.11449	59
1226_1	folC2(K22099)	HC	0	0	1
1226_1	folD(K01491)	HC	3.2021	2.84263	56
1226_1	folE2(K09007)	HC	0	0	1
1226_1	folK(K00950)	HC	2.4184	1.88325	14
1226_1	folP(K00796)	HC	2.63141	1.54985	25
1226_1	folQ(K19965)	HC	0	0	1
1226_1	fom1(K23999)	HC	0.659373	0.408616	2
1226_1	fosB(K11210)	HC	0.538706	0.395865	2
1226_1	fpr(K00528)	HC	1.81142	1.88489	9
1226_1	fprA1_2(K22405)	HC	2.02627	1.84422	16
1226_1	fprB(K19824)	HC	3.96631	2.84391	99
1226_1	frc(K07749)	HC	0	0	1
1226_1	frdA(K00244)	HC	1.2103	1.24602	7
1226_1	frdA(K18556)	HC	0.269303	0.635617	2
1226_1	frdB(K00245)	HC	0	0	1
1226_1	frdB(K25995)	HC	0	0	1
1226_1	frdC(K25996)	HC	0	0	1
1226_1	frhB(K00441)	HC	1.1688	1.56955	10
1226_1	frlA(K19540)	HC	0.700686	0.945857	3
1226_1	frlB(K10708)	HC	0.693147	0.41077	2
1226_1	frlC(K10709)	HC	0.788142	1.5106	6
1226_1	frlD(K10710)	HC	1.53577	1.19254	6
1226_1	frlR(K10711)	HC	1.34945	1.41536	6
1226_1	frr(K02838)	HC	3.76921	3.1003	68
1226_1	fruA(K02770)	HC	2.52283	2.67693	28
1226_1	fruA(K03332)	HC	1.66868	2.05446	14
1226_1	fruAb(K02769)	HC	1.46459	1.95294	9
1226_1	fruB(K02768)	HC	1.84234	1.89075	12
1226_1	fruB(K23993)	HC	0	0	1
1226_1	fruK(K00882)	HC	2.65416	2.26428	23
1226_1	fruR1(K03435)	HC	0.828783	1.04822	3
1226_1	fruR2(K03436)	HC	2.89924	2.91939	40
1226_1	fryC(K11203)	HC	0.293858	0.722487	3
1226_1	fsaA(K08313)	HC	1.24133	1.52613	6
1226_1	fsaB(K08314)	HC	2.09715	2.37468	14
1226_1	fsr(K08223)	HC	0.723693	0.93316	3
1226_1	ftnA(K02217)	HC	2.96181	2.02912	36
1226_1	ftsA(K03590)	HC	2.25496	2.21484	18
1226_1	ftsB(K05589)	HC	1.41616	1.32877	7
1226_1	ftsE(K09812)	HC	3.48573	3.4722	64
1226_1	ftsH(K03798)	HC	4.1389	3.59993	98
1226_1	ftsI(K03587)	HC	2.33484	1.61021	16
1226_1	ftsK(K03466)	HC	3.40544	3.12872	60
1226_1	ftsL(K03586)	HC	0.300754	0.430004	2
1226_1	ftsN(K03591)	HC	1.39318	0.853014	5
1226_1	ftsQ(K03589)	HC	2.97596	2.22224	39
1226_1	ftsR(K21959)	HC	0	0	1
1226_1	ftsW(K03588)	HC	3.54652	3.13464	75
1226_1	ftsX(K09811)	HC	3.49651	3.30525	63
1226_1	ftsY(K03110)	HC	3.15194	2.28417	46
1226_1	ftsZ(K03531)	HC	3.84423	3.33787	83
1226_1	fucA(K01628)	HC	2.73576	2.59171	32
1226_1	fucI(K01818)	HC	2.35756	1.88547	22
1226_1	fucK(K00879)	HC	0	0	1
1226_1	fucO(K00048)	HC	2.61197	1.78835	34
1226_1	fucP(K02429)	HC	2.2845	1.54221	14
1226_1	fucU(K02431)	HC	0.926918	1.09935	5
1226_1	fur(K03711)	HC	2.13231	2.63712	44
1226_1	fusA(K02355)	HC	4.28199	3.31578	127
1226_1	fusA(K25670)	HC	2.0501	1.34795	21
1226_1	fusB(K25672)	HC	1.89514	0.420998	10
1226_1	fusC(K25671)	HC	1.42745	0.567392	10
1226_1	fwdE(K11261)	HC	0.676069	0.785962	3
1226_1	gabT(K07250)	HC	0.712224	0.627263	3
1226_1	gadC(K20265)	HC	1.38251	2.02985	23
1226_1	galE(K01784)	HC	3.5619	2.63262	69
1226_1	galK(K00849)	HC	3.36703	2.60088	49
1226_1	galM(K01785)	HC	3.40021	1.89849	59
1226_1	galP(K08137)	HC	0	0	1
1226_1	galT(K00965)	HC	2.43913	2.74289	25
1226_1	ganP(K15771)	HC	1.1513	1.48914	7
1226_1	ganQ(K15772)	HC	1.16941	1.59408	9
1226_1	gap2(K00150)	HC	0.693147	0.657529	2
1226_1	gapN(K00131)	HC	0.782348	0.585096	3
1226_1	garD(K01708)	HC	0.109651	0.389887	2
1226_1	garR(K00042)	HC	1.92115	2.02567	14
1226_1	gatA(K02433)	HC	2.39987	2.74119	26
1226_1	gatA(K02773)	HC	0	0	1
1226_1	gatB(K02434)	HC	2.04967	2.44418	19
1226_1	gatC(K02435)	HC	1.73932	2.01914	11
1226_1	gatC(K02775)	HC	1.64793	0.987971	7
1226_1	gatD(K07009)	HC	1.76117	1.83518	13
1226_1	gatD(K09482)	HC	0.957168	1.32726	4
1226_1	gbdR(K21826)	HC	0	0	1
1226_1	gbsB(K11440)	HC	0	0	1
1226_1	gbuA(K12255)	HC	1.04671	1.00395	3
1226_1	gcdA(K01615)	HC	1.38794	1.27897	5
1226_1	gcdC(K23351)	HC	3.31397	2.88314	48
1226_1	gcdD(K23352)	HC	1.56712	1.62717	7
1226_1	gci(K18983)	HC	1.06825	1.04684	3
1226_1	gck(K11529)	HC	1.33005	1.70812	7
1226_1	gcpE(K03526)	HC	3.377	2.39529	50
1226_1	gcvA(K03566)	HC	0	0	1
1226_1	gcvH(K02437)	HC	2.56594	1.78591	18
1226_1	gcvPA(K00282)	HC	2.58922	2.56377	16
1226_1	gcvPB(K00283)	HC	2.59202	2.59119	16
1226_1	gcvR(K03567)	HC	0.647447	0.498066	2
1226_1	gcvT(K00605)	HC	2.42575	1.57816	18
1226_1	gdh(K00034)	HC	1.83867	1.76509	12
1226_1	gdpP(K22927)	HC	3.5203	3.37388	57
1226_1	gerE(K01994)	HC	0.677758	0.719931	3
1226_1	gerKC(K06297)	HC	0.162347	0.424721	2
1226_1	gerM(K06298)	HC	2.81757	3.08922	33
1226_1	gfo(K00118)	HC	1.57477	1.07089	5
1226_1	gfrA(K19506)	HC	1.281	1.36164	8
1226_1	gfrB(K19507)	HC	1.17936	1.48849	6
1226_1	gfrC(K19508)	HC	1.48594	1.65999	8
1226_1	gfrD(K19509)	HC	1.46026	1.68501	9
1226_1	gfrF(K19510)	HC	1.6222	1.72745	9
1226_1	gfrR(K19505)	HC	0.862624	1.11669	5
1226_1	ggt(K00681)	HC	1.91855	1.91299	9
1226_1	gguA(K10548)	HC	0.865193	1.68279	6
1226_1	gguB(K10547)	HC	0.430662	1.455	5
1226_1	ghrA(K12972)	HC	2.28277	2.38397	16
1226_1	gidA(K03495)	HC	3.40127	2.71325	54
1226_1	gidB(K03501)	HC	3.1236	2.18445	40
1226_1	gin(K21528)	HC	0	0	1
1226_1	glcD(K00104)	HC	0.306286	0.714453	3
1226_1	glcG(K11477)	HC	1.48673	1.54191	7
1226_1	glcP(K08174)	HC	2.55592	2.60357	24
1226_1	glcR(K22103)	HC	0.579078	0.668909	2
1226_1	glcT(K03480)	HC	0.999243	0.902586	5
1226_1	glcU(K05340)	HC	0.19751	1.08772	4
1226_1	gldA(K00005)	HC	2.14476	2.34203	26
1226_1	gldA(K25152)	HC	1.93483	2.25019	17
1226_1	gldF(K25151)	HC	2.2796	2.71871	23
1226_1	gldG(K25153)	HC	1.49209	1.71976	14
1226_1	glf(K01854)	HC	2.75547	2.72723	36
1226_1	glft1(K16649)	HC	0.912391	0.965074	8
1226_1	glft2(K16650)	HC	0	0	1
1226_1	glgA(K00703)	HC	3.80877	3.33507	89
1226_1	glgC(K00975)	HC	3.90513	3.2281	85
1226_1	glgE(K16147)	HC	1.09861	0.649927	3
1226_1	glgM(K16148)	HC	0.91922	1.01606	4
1226_1	glgX(K02438)	HC	1.17437	1.22762	7
1226_1	glk(K00845)	HC	2.29621	1.49698	16
1226_1	glk(K25026)	HC	3.48014	2.56404	60
1226_1	glmE(K19268)	HC	0.542349	0.308162	2
1226_1	glmM(K03431)	HC	2.75552	3.49132	64
1226_1	glmS(K00820)	HC	3.43238	3.44495	71
[truncated: 408,636+ more rows]

## Sheet: Supplementary Data 5
Geneid	.y.	group1	group2	n1	n2	statistic	df	p	p.adj
ABC.MS.P1(K02026)	shannon.ratio	HC	PD	49	45	2.16559	85.1106	0.0331	0.667641
ABC.PE.P(K02033)	shannon.ratio	HC	PD	49	45	2.19215	82.9125	0.0312	0.667641
APRT(K00759)	shannon.ratio	HC	PD	49	45	2.50413	73.2774	0.0145	0.612694
ATPF0A(K02108)	shannon.ratio	HC	PD	49	45	2.04092	82.9232	0.0444	0.676441
ATPF1D(K02113)	shannon.ratio	HC	PD	49	45	2.14076	74.7795	0.0356	0.667641
CENPF(K11499)	shannon.ratio	HC	PD	31	29	2.1553	55.5431	0.0355	0.667641
DLST(K00658)	shannon.ratio	HC	PD	49	45	-2.68249	87.4447	0.00874	0.61137
DPH6(K06927)	shannon.ratio	HC	PD	46	41	-1.99363	84.9939	0.0494	0.678438
E1.1.1.251(K00094)	shannon.ratio	HC	PD	48	42	2.02186	82.069	0.0464	0.678438
E1.1.1.52(K22604)	shannon.ratio	HC	PD	46	41	2.0884	84.9921	0.0398	0.672668
E2.1.1.113(K00590)	shannon.ratio	HC	PD	48	45	-2.09869	84.2286	0.0388	0.672668
E2.1.1.77(K00573)	shannon.ratio	HC	PD	40	38	-2.33642	75.2573	0.0221	0.641418
E2.4.1.4(K05341)	shannon.ratio	HC	PD	49	45	3.4738	75.9313	0.000851	0.339124
E2.4.1.5(K00689)	shannon.ratio	HC	PD	49	45	2.63101	85.7891	0.0101	0.61137
E2.5.1.42(K17105)	shannon.ratio	HC	PD	40	34	-2.11201	55.8041	0.0392	0.672668
E2.6.1.42(K00826)	shannon.ratio	HC	PD	49	45	2.74039	89.9889	0.0074	0.61137
E3.1.1.104(K23149)	shannon.ratio	HC	PD	31	32	-2.06919	56.2596	0.0431	0.676441
E3.2.1.28(K22934)	shannon.ratio	HC	PD	37	33	-2.72533	65.1343	0.00824	0.61137
E3.5.1.129(K23150)	shannon.ratio	HC	PD	34	32	2.46941	63.9963	0.0162	0.612694
E3.6.1.22(K03426)	shannon.ratio	HC	PD	49	45	1.99907	82.9735	0.0489	0.678438
E4.3.1.19(K01754)	shannon.ratio	HC	PD	49	45	2.29211	87.4243	0.0243	0.667641
GATM(K00613)	shannon.ratio	HC	PD	36	34	2.04006	67.6828	0.0452	0.678438
GLU(K00284)	shannon.ratio	HC	PD	49	45	2.67772	91.9308	0.00878	0.61137
GSR(K00383)	shannon.ratio	HC	PD	41	39	-2.21635	77.5268	0.0296	0.667641
HERC4(K10615)	shannon.ratio	HC	PD	39	35	-2.46235	67.9361	0.0163	0.612694
ICP55(K18573)	shannon.ratio	HC	PD	46	45	2.03599	88.4348	0.0447	0.676441
IDH1(K00031)	shannon.ratio	HC	PD	49	45	2.19479	88.6656	0.0308	0.667641
K06923(K06923)	shannon.ratio	HC	PD	49	45	2.35368	91.5892	0.0207	0.639593
K06929(K06929)	shannon.ratio	HC	PD	43	41	-2.33117	77.5081	0.0223	0.641418
K06987(K06987)	shannon.ratio	HC	PD	49	44	2.06374	89.8677	0.0419	0.672668
K07014(K07014)	shannon.ratio	HC	PD	44	35	-3.18916	59.6638	0.00227	0.515876
K07035(K07035)	shannon.ratio	HC	PD	49	45	2.0043	86.6602	0.0482	0.678438
K07071(K07071)	shannon.ratio	HC	PD	49	45	-2.06155	90.5282	0.0421	0.672668
K07118(K07118)	shannon.ratio	HC	PD	46	45	-2.16892	86.1236	0.0328	0.667641
K08988(K08988)	shannon.ratio	HC	PD	34	36	-2.15964	66.0928	0.0344	0.667641
K09145(K09145)	shannon.ratio	HC	PD	46	40	2.04467	83.4579	0.044	0.676441
K09706(K09706)	shannon.ratio	HC	PD	48	43	2.30635	87.0177	0.0235	0.664953
K09740(K09740)	shannon.ratio	HC	PD	41	38	-2.06698	75.6478	0.0422	0.672668
K09749(K09749)	shannon.ratio	HC	PD	49	45	2.73338	89.2823	0.00756	0.61137
K09967(K09967)	shannon.ratio	HC	PD	28	26	-2.20566	44.0642	0.0327	0.667641
K11646(K11646)	shannon.ratio	HC	PD	31	34	-2.30931	61.1242	0.0243	0.667641
K13653(K13653)	shannon.ratio	HC	PD	49	45	-2.21621	91.0846	0.0292	0.667641
K15534(K15534)	shannon.ratio	HC	PD	42	37	2.20068	76.8512	0.0308	0.667641
K20960(K20960)	shannon.ratio	HC	PD	34	26	2.08122	57.5168	0.0419	0.672668
K22476(K22476)	shannon.ratio	HC	PD	47	42	2.5229	86.9928	0.0135	0.612694
K24018(K24018)	shannon.ratio	HC	PD	49	45	2.70517	91.1052	0.00815	0.61137
K25650(K25650)	shannon.ratio	HC	PD	42	39	2.5408	78.9823	0.013	0.612694
KIF11(K10398)	shannon.ratio	HC	PD	40	35	2.47455	71.0176	0.0157	0.612694
LAMA3_5(K06240)	shannon.ratio	HC	PD	31	30	2.38066	55.1935	0.0208	0.639593
MYG1(K25877)	shannon.ratio	HC	PD	48	44	2.13424	89.87	0.0355	0.667641
NUDT1(K17816)	shannon.ratio	HC	PD	44	39	2.00734	79.3521	0.0481	0.678438
OTC(K00611)	shannon.ratio	HC	PD	49	45	3.00286	82.7619	0.00354	0.515876
PEBP(K06910)	shannon.ratio	HC	PD	47	38	-2.35928	82.8198	0.0207	0.639593
PITRM1(K06972)	shannon.ratio	HC	PD	49	45	1.9935	89.3367	0.0493	0.678438
PTPRA(K18032)	shannon.ratio	HC	PD	33	19	2.0632	46.4389	0.0447	0.676441
RENBP(K01787)	shannon.ratio	HC	PD	49	45	-2.15359	91.9996	0.0339	0.667641
SRD5A1(K12343)	shannon.ratio	HC	PD	48	43	-2.13421	88.8628	0.0356	0.667641
STE24(K06013)	shannon.ratio	HC	PD	22	25	2.41156	31.3259	0.0219	0.641418
TC.CITMHS(K03300)	shannon.ratio	HC	PD	46	42	2.05777	81.1564	0.0428	0.676441
TC.CNT(K03317)	shannon.ratio	HC	PD	49	43	-2.14162	89.8405	0.0349	0.667641
TC.FEV.OM3(K16087)	shannon.ratio	HC	PD	46	43	-2.08242	86.1942	0.0403	0.672668
TC.OOP(K03286)	shannon.ratio	HC	PD	49	45	-2.42481	88.0457	0.0174	0.624801
TMEM165(K23541)	shannon.ratio	HC	PD	43	40	2.52468	78.4189	0.0136	0.612694
TMT1(K22438)	shannon.ratio	HC	PD	47	44	2.11402	88.6128	0.0373	0.672668
TRM61(K07442)	shannon.ratio	HC	PD	38	37	-2.01442	72.42	0.0477	0.678438
YGK1(K07023)	shannon.ratio	HC	PD	49	45	2.36543	91.966	0.0201	0.639593
abfA(K01209)	shannon.ratio	HC	PD	49	45	2.33332	84.54	0.022	0.641418
accD3(K04104)	shannon.ratio	HC	PD	48	45	2.50305	89.691	0.0141	0.612694
aceE(K00163)	shannon.ratio	HC	PD	39	38	-2.29841	66.493	0.0247	0.667641
acoB(K21417)	shannon.ratio	HC	PD	48	44	-2.59069	89.4701	0.0112	0.612694
acyP(K01512)	shannon.ratio	HC	PD	48	45	2.29112	90.1423	0.0243	0.667641
agaA(K02079)	shannon.ratio	HC	PD	48	42	-2.22489	80.1825	0.0289	0.667641
agd31B(K18820)	shannon.ratio	HC	PD	46	42	2.93949	85.4948	0.00423	0.57384
agrA2(K20340)	shannon.ratio	HC	PD	46	43	2.6061	86.9963	0.0108	0.612694
ahpE(K24120)	shannon.ratio	HC	PD	31	23	3.06727	30	0.00455	0.578874
alsK(K00881)	shannon.ratio	HC	PD	33	28	-2.05724	55.8082	0.0443	0.676441
araP(K17235)	shannon.ratio	HC	PD	48	43	3.68772	88.6762	0.00039	0.31083
araQ(K17236)	shannon.ratio	HC	PD	49	41	2.6731	84.8904	0.00901	0.61137
arcC(K00926)	shannon.ratio	HC	PD	49	45	2.10668	86.2728	0.038	0.672668
arcD(K03758)	shannon.ratio	HC	PD	46	42	-2.11621	80.3224	0.0374	0.672668
argB(K00930)	shannon.ratio	HC	PD	49	45	2.14681	90.7911	0.0345	0.667641
argO(K22477)	shannon.ratio	HC	PD	48	44	2.50617	89.6712	0.014	0.612694
arnE(K12962)	shannon.ratio	HC	PD	31	31	3.21888	58.9126	0.00209	0.515876
aroD(K03785)	shannon.ratio	HC	PD	48	45	2.00707	90.9905	0.0477	0.678438
atoC(K07714)	shannon.ratio	HC	PD	48	45	-2.07319	86.7864	0.0411	0.672668
baiB(K15868)	shannon.ratio	HC	PD	40	33	2.01731	69.5395	0.0475	0.678438
baiE(K15872)	shannon.ratio	HC	PD	37	26	2.85503	56.8228	0.006	0.61114
bgaB(K12308)	shannon.ratio	HC	PD	49	45	3.4956	72.919	0.000809	0.339124
bpeE(K18901)	shannon.ratio	HC	PD	48	45	2.02145	90.9538	0.0462	0.678438
capA(K07282)	shannon.ratio	HC	PD	49	45	2.65918	90.9757	0.00926	0.61137
cas1(K15342)	shannon.ratio	HC	PD	49	45	2.01637	89.5593	0.0468	0.678438
casE(K19126)	shannon.ratio	HC	PD	42	39	2.6514	72.7272	0.00983	0.61137
cbe(K16213)	shannon.ratio	HC	PD	49	44	2.24269	90.8353	0.0273	0.667641
cbiK(K02190)	shannon.ratio	HC	PD	49	45	2.50005	84.6875	0.0143	0.612694
cgeB(K06320)	shannon.ratio	HC	PD	34	29	2.55832	60.577	0.013	0.612694
cheA(K03407)	shannon.ratio	HC	PD	49	45	2.19505	89.6366	0.0307	0.667641
cheD(K03411)	shannon.ratio	HC	PD	49	44	2.04081	89.7859	0.0442	0.676441
cheV(K03415)	shannon.ratio	HC	PD	49	45	2.34314	86.3715	0.0214	0.639593
cheW(K03408)	shannon.ratio	HC	PD	49	44	2.36366	87.7001	0.0203	0.639593
chrR(K19784)	shannon.ratio	HC	PD	47	44	-1.99893	83.3955	0.0489	0.678438
chvE(K10546)	shannon.ratio	HC	PD	49	45	2.07781	91.5099	0.0405	0.672668
clpL(K04086)	shannon.ratio	HC	PD	49	45	-2.50443	84.8075	0.0142	0.612694
clsC(K06132)	shannon.ratio	HC	PD	49	45	2.04217	90.1094	0.0441	0.676441
cobJ(K05934)	shannon.ratio	HC	PD	49	45	2.14172	91.4408	0.0349	0.667641
codY(K03706)	shannon.ratio	HC	PD	49	45	1.99981	90.8032	0.0485	0.678438
cofE(K12234)	shannon.ratio	HC	PD	48	45	-2.16601	90.0816	0.033	0.667641
cooS(K00198)	shannon.ratio	HC	PD	49	45	2.49	80.1393	0.0148	0.612694
coxS(K03518)	shannon.ratio	HC	PD	49	45	2.84386	91.2456	0.0055	0.607845
cslA(K19049)	shannon.ratio	HC	PD	40	39	-3.06892	74.5935	0.00299	0.515876
csm4(K19139)	shannon.ratio	HC	PD	44	39	2.28096	79.5609	0.0252	0.667641
cssR(K07770)	shannon.ratio	HC	PD	42	40	-2.51139	76.5755	0.0141	0.612694
ctcQ(K21297)	shannon.ratio	HC	PD	47	40	2.18026	84.346	0.032	0.667641
ctpC(K12950)	shannon.ratio	HC	PD	49	45	2.79702	87.6815	0.00634	0.61114
cusA(K07787)	shannon.ratio	HC	PD	40	42	-2.23978	71.2701	0.0282	0.667641
cwlS(K19220)	shannon.ratio	HC	PD	49	45	-2.01867	91.2465	0.0465	0.678438
cycA(K11737)	shannon.ratio	HC	PD	35	36	-2.15577	64.4879	0.0348	0.667641
cysA(K02045)	shannon.ratio	HC	PD	38	32	2.20123	67.5555	0.0311	0.667641
cysM(K12339)	shannon.ratio	HC	PD	43	41	-3.25288	77.775	0.00169	0.511076
czcD(K16264)	shannon.ratio	HC	PD	49	44	-2.99276	90.8264	0.00356	0.515876
czrA(K22043)	shannon.ratio	HC	PD	38	35	-2.18199	59.024	0.0331	0.667641
dctM(K11690)	shannon.ratio	HC	PD	49	45	2.20837	91.9919	0.0297	0.667641
dcyD(K05396)	shannon.ratio	HC	PD	47	42	2.47846	85.0006	0.0152	0.612694
ddl(K01921)	shannon.ratio	HC	PD	49	45	2.14183	77.3651	0.0354	0.667641
desR(K07693)	shannon.ratio	HC	PD	45	39	-2.08393	64.1608	0.0412	0.672668
devR(K07695)	shannon.ratio	HC	PD	30	31	-2.58639	53.3693	0.0125	0.612694
dgoK(K00883)	shannon.ratio	HC	PD	44	41	-2.81953	77.1885	0.00611	0.61114
dgt(K01129)	shannon.ratio	HC	PD	49	45	2.23591	79.869	0.0281	0.667641
dmpA(K01266)	shannon.ratio	HC	PD	45	40	-2.19096	76.5397	0.0315	0.667641
ehbI(K14118)	shannon.ratio	HC	PD	35	33	-2.26357	65.0905	0.0269	0.667641
eltD(K23271)	shannon.ratio	HC	PD	40	37	2.04471	74.771	0.0444	0.676441
epsJ(K19427)	shannon.ratio	HC	PD	49	45	2.36467	82.9453	0.0204	0.639593
epsK(K19418)	shannon.ratio	HC	PD	40	40	2.28716	76.8449	0.0249	0.667641
estD(K24085)	shannon.ratio	HC	PD	33	26	-3.24629	44.8218	0.00222	0.515876
etbD(K18092)	shannon.ratio	HC	PD	46	42	2.1245	85.0806	0.0365	0.668747
exsA(K20968)	shannon.ratio	HC	PD	49	45	-2.55114	91.1644	0.0124	0.612694
fas(K11533)	shannon.ratio	HC	PD	39	36	-2.43361	68.2089	0.0176	0.624801
fchA(K01500)	shannon.ratio	HC	PD	49	45	2.67047	91.8934	0.00896	0.61137
feaR(K14063)	shannon.ratio	HC	PD	38	34	2.35865	68.714	0.0212	0.639593
feoA(K04758)	shannon.ratio	HC	PD	49	45	2.31668	84.7545	0.0229	0.651832
fhlA(K15836)	shannon.ratio	HC	PD	35	30	-2.3994	46.7575	0.0205	0.639593
flaG(K06603)	shannon.ratio	HC	PD	48	44	1.98893	88.3851	0.0498	0.678438
fldA(K03839)	shannon.ratio	HC	PD	49	45	2.38508	84.6438	0.0193	0.639593
flhA(K02400)	shannon.ratio	HC	PD	49	45	2.64953	88.9674	0.00954	0.61137
flhB(K02401)	shannon.ratio	HC	PD	49	45	2.29802	91.5598	0.0238	0.667641
flhG(K04562)	shannon.ratio	HC	PD	49	44	2.21406	88.5565	0.0294	0.667641
fliG(K02410)	shannon.ratio	HC	PD	49	45	2.29538	85.101	0.0242	0.667641
fliH(K02411)	shannon.ratio	HC	PD	49	44	2.07142	90.975	0.0412	0.672668
fliI(K02412)	shannon.ratio	HC	PD	49	45	3.17953	86.2358	0.00205	0.515876
fliJ(K02413)	shannon.ratio	HC	PD	47	41	2.59783	85.9895	0.011	0.612694
fliO(K02418)	shannon.ratio	HC	PD	49	43	2.07099	86.2876	0.0413	0.672668
fliP(K02419)	shannon.ratio	HC	PD	49	45	2.46766	91.1195	0.0155	0.612694
fliQ(K02420)	shannon.ratio	HC	PD	49	43	2.59557	88.497	0.0111	0.612694
fliR(K02421)	shannon.ratio	HC	PD	49	44	1.99536	90.934	0.049	0.678438
fliS(K02422)	shannon.ratio	HC	PD	49	45	2.15004	91.1213	0.0342	0.667641
frhB(K00441)	shannon.ratio	HC	PD	49	44	2.10499	89.3318	0.0381	0.672668
frlB(K10708)	shannon.ratio	HC	PD	46	41	2.18989	84.8855	0.0313	0.667641
frlD(K10710)	shannon.ratio	HC	PD	49	45	2.23205	91.9441	0.028	0.667641
fsaB(K08314)	shannon.ratio	HC	PD	49	45	2.44467	85.2887	0.0166	0.615358
fusB(K25672)	shannon.ratio	HC	PD	49	45	4.2351	84.9731	5.76e-05	0.137722
gatC(K02435)	shannon.ratio	HC	PD	49	45	2.35348	89.6722	0.0208	0.639593
gci(K18983)	shannon.ratio	HC	PD	35	27	2.10917	59.9522	0.0391	0.672668
gerKA(K06295)	shannon.ratio	HC	PD	41	32	-2.49199	68.6575	0.0151	0.612694
gfrF(K19510)	shannon.ratio	HC	PD	49	45	2.84518	80.2378	0.00563	0.607845
gguB(K10547)	shannon.ratio	HC	PD	49	44	2.53039	89.4539	0.0131	0.612694
glcA(K02550)	shannon.ratio	HC	PD	38	36	2.2374	68.0072	0.0285	0.667641
glf(K01854)	shannon.ratio	HC	PD	49	45	2.59917	86.0293	0.011	0.612694
glgX(K02438)	shannon.ratio	HC	PD	48	45	2.42151	90.1431	0.0175	0.624801
glmU(K11528)	shannon.ratio	HC	PD	30	31	-3.17874	47.6585	0.0026	0.515876
glnB(K04751)	shannon.ratio	HC	PD	49	45	2.36961	88.3864	0.02	0.639593
glnH(K10036)	shannon.ratio	HC	PD	49	45	2.08556	91.5306	0.0398	0.672668
gnu(K19997)	shannon.ratio	HC	PD	49	45	-2.08954	91.6296	0.0394	0.672668
grxA(K03674)	shannon.ratio	HC	PD	32	38	-2.48503	67.7683	0.0154	0.612694
gspD(K02453)	shannon.ratio	HC	PD	41	40	2.00025	78.571	0.0489	0.678438
hcnB(K10815)	shannon.ratio	HC	PD	33	29	-2.17277	57.2633	0.0339	0.667641
hcp(K05601)	shannon.ratio	HC	PD	49	45	2.85497	89.1303	0.00535	0.607845
hemC(K01749)	shannon.ratio	HC	PD	49	44	2.71047	87.8347	0.00808	0.61137
hemH(K01772)	shannon.ratio	HC	PD	44	41	-2.24892	82.7041	0.0272	0.667641
hisG(K00765)	shannon.ratio	HC	PD	49	45	2.09648	85.0996	0.039	0.672668
hisZ(K02502)	shannon.ratio	HC	PD	49	45	2.45168	89.1917	0.0162	0.612694
hmp(K05916)	shannon.ratio	HC	PD	38	39	-2.1669	73.6255	0.0335	0.667641
hr(K07216)	shannon.ratio	HC	PD	49	45	2.78396	81.75	0.00667	0.61137
hslV(K01419)	shannon.ratio	HC	PD	46	42	-1.99875	82.4179	0.0489	0.678438
hupB(K03530)	shannon.ratio	HC	PD	49	45	2.63445	85.3664	0.01	0.61137
hxlA(K08093)	shannon.ratio	HC	PD	37	34	-2.93749	63.7077	0.0046	0.578874
hyaD(K03605)	shannon.ratio	HC	PD	48	43	-2.32891	87.3194	0.0222	0.641418
hycF(K15831)	shannon.ratio	HC	PD	45	40	2.01879	82.6583	0.0468	0.678438
iolJ(K03339)	shannon.ratio	HC	PD	49	45	2.24065	89.735	0.0275	0.667641
irtA(K14698)	shannon.ratio	HC	PD	49	45	2.12019	91.8437	0.0367	0.669845
irtB(K14699)	shannon.ratio	HC	PD	49	45	2.48298	91.7578	0.0148	0.612694
kefF(K11746)	shannon.ratio	HC	PD	39	37	-2.04043	65.5738	0.0453	0.678438
lacE(K10188)	shannon.ratio	HC	PD	49	45	2.46855	91.4292	0.0154	0.612694
lacF(K10189)	shannon.ratio	HC	PD	49	45	2.4608	87.9447	0.0158	0.612694
lacG(K10190)	shannon.ratio	HC	PD	49	44	3.07382	88.6293	0.00281	0.515876
licD(K07271)	shannon.ratio	HC	PD	49	45	2.02361	88.6082	0.046	0.678438
lmrB(K18926)	shannon.ratio	HC	PD	47	44	2.06816	83.4149	0.0417	0.672668
lmrS(K18934)	shannon.ratio	HC	PD	42	37	-2.36382	65.3964	0.0211	0.639593
lplB(K17319)	shannon.ratio	HC	PD	49	45	2.12734	90.7943	0.0361	0.667641
lplC(K17320)	shannon.ratio	HC	PD	49	45	2.7926	89.7728	0.00639	0.61114
lrgB(K05339)	shannon.ratio	HC	PD	49	45	-2.24354	91.3617	0.0273	0.667641
luxS(K07173)	shannon.ratio	HC	PD	49	45	2.41157	91.658	0.0179	0.624801
malT(K20108)	shannon.ratio	HC	PD	45	44	2.47799	86.5576	0.0152	0.612694
mbfA(K22737)	shannon.ratio	HC	PD	38	31	2.17924	66.5764	0.0329	0.667641
mcp(K03406)	shannon.ratio	HC	PD	49	45	2.07666	88.1837	0.0407	0.672668
mdoB(K01002)	shannon.ratio	HC	PD	49	45	2.13166	86.0661	0.0359	0.667641
mec(K21140)	shannon.ratio	HC	PD	49	44	2.39899	89.8648	0.0185	0.636453
metF(K00297)	shannon.ratio	HC	PD	49	45	2.13326	77.4797	0.0361	0.667641
mhpC(K05714)	shannon.ratio	HC	PD	49	45	3.24862	87.7588	0.00164	0.511076
mhpE(K01666)	shannon.ratio	HC	PD	49	45	2.47086	91.2978	0.0153	0.612694
minC(K03610)	shannon.ratio	HC	PD	49	45	3.02617	90.5861	0.00322	0.515876
minE(K03608)	shannon.ratio	HC	PD	49	45	3.48025	87.4945	0.000783	0.339124
mlaC(K07323)	shannon.ratio	HC	PD	46	41	-2.66073	84.9589	0.00932	0.61137
mleA(K22212)	shannon.ratio	HC	PD	33	35	-2.22984	65.2794	0.0292	0.667641
mleP(K24180)	shannon.ratio	HC	PD	49	45	1.99174	83.6292	0.0497	0.678438
mlhB(K14731)	shannon.ratio	HC	PD	49	45	2.20663	84.5118	0.0301	0.667641
mmdA(K01604)	shannon.ratio	HC	PD	49	45	2.26543	88.7143	0.0259	0.667641
mmr(K08166)	shannon.ratio	HC	PD	40	33	-2.80213	55.9342	0.00696	0.61137
moeA(K03750)	shannon.ratio	HC	PD	49	45	2.3848	87.0142	0.0193	0.639593
mshA(K10924)	shannon.ratio	HC	PD	32	28	-2.39251	42.6186	0.0212	0.639593
mshA(K15521)	shannon.ratio	HC	PD	42	40	-2.72194	68.6866	0.00822	0.61137
mshG(K12278)	shannon.ratio	HC	PD	42	43	2.85569	82.8962	0.00543	0.607845
mtbC(K16179)	shannon.ratio	HC	PD	46	41	-2.78638	78.9389	0.00667	0.61137
mucR(K21023)	shannon.ratio	HC	PD	44	42	2.10488	81.5575	0.0384	0.672668
nagE(K02804)	shannon.ratio	HC	PD	49	45	2.26176	87.1349	0.0262	0.667641
nalD(K18135)	shannon.ratio	HC	PD	49	45	2.08855	89.0865	0.0396	0.672668
nanR(K22104)	shannon.ratio	HC	PD	24	27	-2.15727	48.8579	0.0359	0.667641
narG(K00370)	shannon.ratio	HC	PD	43	40	-2.1584	78.7121	0.0339	0.667641
narH(K00371)	shannon.ratio	HC	PD	33	32	-2.41618	55.0617	0.019	0.639593
narJ(K00373)	shannon.ratio	HC	PD	21	29	-4.56301	36.6159	5.49e-05	0.137722
narL(K07684)	shannon.ratio	HC	PD	49	44	-2.50998	87.5209	0.0139	0.612694
nfr1(K22393)	shannon.ratio	HC	PD	30	36	-2.91396	47.4404	0.00543	0.607845
nifE(K02587)	shannon.ratio	HC	PD	49	45	2.27721	91.9984	0.0251	0.667641
nifK(K02591)	shannon.ratio	HC	PD	37	29	2.05712	63.9252	0.0438	0.676441
nikZ(K25103)	shannon.ratio	HC	PD	49	44	2.23737	90.9232	0.0277	0.667641
nirC(K02598)	shannon.ratio	HC	PD	49	45	3.03628	88.1442	0.00315	0.515876
nodD(K14657)	shannon.ratio	HC	PD	30	30	-2.16295	47.1006	0.0357	0.667641
nodI(K09695)	shannon.ratio	HC	PD	32	22	4.05952	36.4459	0.000249	0.31083
nodT(K18904)	shannon.ratio	HC	PD	49	45	-2.62691	90.5883	0.0101	0.61137
nudJ(K12152)	shannon.ratio	HC	PD	30	35	2.01249	54.7574	0.0491	0.678438
ohyA(K10254)	shannon.ratio	HC	PD	49	45	2.54573	90.6755	0.0126	0.612694
oppB(K15581)	shannon.ratio	HC	PD	49	45	2.3894	88.4786	0.019	0.639593
oppC(K15582)	shannon.ratio	HC	PD	49	45	3.11041	89.3259	0.00251	0.515876
oppF(K10823)	shannon.ratio	HC	PD	49	45	2.17314	89.4439	0.0324	0.667641
opuBD(K05846)	shannon.ratio	HC	PD	48	44	-2.38311	88.0822	0.0193	0.639593
opuC(K05845)	shannon.ratio	HC	PD	48	45	-2.25777	83.2318	0.0266	0.667641
paaE(K02613)	shannon.ratio	HC	PD	24	23	-2.05863	34.6193	0.0471	0.678438
paaH(K00074)	shannon.ratio	HC	PD	49	45	2.2622	77.8316	0.0265	0.667641
panE(K00077)	shannon.ratio	HC	PD	49	45	2.4718	84.344	0.0155	0.612694
pbp1b(K03693)	shannon.ratio	HC	PD	39	37	-2.43172	64.1055	0.0178	0.624801
pbpA(K05364)	shannon.ratio	HC	PD	49	45	2.3241	87.6166	0.0224	0.641418
pbpD(K18770)	shannon.ratio	HC	PD	49	44	2.1428	84.3846	0.035	0.667641
pduC(K01699)	shannon.ratio	HC	PD	48	43	-2.94545	84.4172	0.00417	0.57384
pduD(K13919)	shannon.ratio	HC	PD	49	44	-3.07142	74.0523	0.00298	0.515876
pduQ(K13921)	shannon.ratio	HC	PD	49	45	3.55466	85.638	0.000619	0.339124
pehX(K18650)	shannon.ratio	HC	PD	49	45	2.93156	85.9601	0.00432	0.57384
pgl(K07404)	shannon.ratio	HC	PD	49	45	2.16731	89.8555	0.0329	0.667641
pgsA(K00995)	shannon.ratio	HC	PD	49	45	2.0276	89.8258	0.0456	0.678438
phnP(K06167)	shannon.ratio	HC	PD	49	45	1.99097	80.9224	0.0499	0.678438
phnW(K03430)	shannon.ratio	HC	PD	47	43	-2.11867	87.412	0.037	0.672668
pldB(K01048)	shannon.ratio	HC	PD	48	45	2.12527	90.0165	0.0363	0.667641
poxB(K00156)	shannon.ratio	HC	PD	49	45	-3.69206	91.0864	0.000379	0.31083
ppk2(K23753)	shannon.ratio	HC	PD	49	45	2.02725	88.7991	0.0456	0.678438
ppkA(K11912)	shannon.ratio	HC	PD	36	35	-2.12111	68.1423	0.0376	0.672668
praC(K01821)	shannon.ratio	HC	PD	49	42	-2.19321	88.3356	0.0309	0.667641
proV(K02000)	shannon.ratio	HC	PD	49	44	-3.7622	88.4115	0.000302	0.31083
proW(K02001)	shannon.ratio	HC	PD	46	43	-3.00339	85.2056	0.0035	0.515876
proX(K02002)	shannon.ratio	HC	PD	46	44	-2.42356	86.8458	0.0174	0.624801
psp(K22305)	shannon.ratio	HC	PD	49	45	2.58122	87.2701	0.0115	0.612694
pycA(K01959)	shannon.ratio	HC	PD	40	35	-2.07542	63.3497	0.042	0.672668
qor(K00344)	shannon.ratio	HC	PD	37	40	-2.17173	74.1592	0.0331	0.667641
qrcB(K23302)	shannon.ratio	HC	PD	37	27	2.07005	61.0517	0.0427	0.676441
rclA(K21739)	shannon.ratio	HC	PD	49	45	-3.47576	91.0312	0.000782	0.339124
recU(K03700)	shannon.ratio	HC	PD	49	45	2.72717	90.235	0.00768	0.61137
retS(K20972)	shannon.ratio	HC	PD	49	45	2.42947	91.9932	0.0171	0.624801
rfbC(K01790)	shannon.ratio	HC	PD	49	45	2.48497	82.1929	0.015	0.612694
rfbZ(K25196)	shannon.ratio	HC	PD	44	44	2.12866	84.1716	0.0362	0.667641
rhaP(K10560)	shannon.ratio	HC	PD	48	41	2.2909	84.752	0.0245	0.667641
rhaQ(K10561)	shannon.ratio	HC	PD	48	44	2.72709	84.8567	0.00776	0.61137
rhaS(K02855)	shannon.ratio	HC	PD	24	28	-3.15862	44.7448	0.00284	0.515876
rhaS(K10559)	shannon.ratio	HC	PD	49	45	2.00698	87.6278	0.0478	0.678438
rhtB(K05834)	shannon.ratio	HC	PD	43	38	-2.61593	74.1371	0.0108	0.612694
rmd(K15856)	shannon.ratio	HC	PD	48	44	2.56931	89.6039	0.0118	0.612694
rnhC(K03471)	shannon.ratio	HC	PD	49	45	-2.23006	84.9507	0.0284	0.667641
roeA(K21022)	shannon.ratio	HC	PD	48	43	2.45007	88.6397	0.0162	0.612694
rpoE(K03048)	shannon.ratio	HC	PD	47	44	-2.06548	81.9587	0.042	0.672668
rsbT(K17752)	shannon.ratio	HC	PD	49	45	-2.27783	90.9745	0.0251	0.667641
rsmC(K00564)	shannon.ratio	HC	PD	49	42	-2.84949	86.3574	0.00547	0.607845
rspR(K22293)	shannon.ratio	HC	PD	49	45	2.63121	86.368	0.0101	0.61137
rutE(K09019)	shannon.ratio	HC	PD	26	23	-2.07629	22	0.0498	0.678438
selD(K01008)	shannon.ratio	HC	PD	49	45	2.401	91.9372	0.0184	0.636453
sftT(K00617)	shannon.ratio	HC	PD	49	45	2.22922	90.8028	0.0283	0.667641
smtB(K22298)	shannon.ratio	HC	PD	46	42	-2.09678	83.513	0.039	0.672668
speE(K00797)	shannon.ratio	HC	PD	49	45	2.459	91.9784	0.0158	0.612694
spoIIIAB(K06391)	shannon.ratio	HC	PD	49	42	2.41254	87.5308	0.0179	0.624801
spoIIIAE(K06394)	shannon.ratio	HC	PD	47	43	2.04968	87.2755	0.0434	0.676441
spoVAA(K06403)	shannon.ratio	HC	PD	40	28	2.57389	60.5569	0.0125	0.612694
spoVG(K06412)	shannon.ratio	HC	PD	49	45	2.03884	91.8179	0.0443	0.676441
spoVT(K04769)	shannon.ratio	HC	PD	49	45	2.14778	91.9588	0.0344	0.667641
sqr(K17218)	shannon.ratio	HC	PD	46	42	-3.24205	82.2684	0.00171	0.511076
sspA(K03599)	shannon.ratio	HC	PD	47	41	-2.36051	72.6894	0.0209	0.639593
tcdAB(K11063)	shannon.ratio	HC	PD	49	45	2.08045	91.7278	0.0403	0.672668
tcyA(K02424)	shannon.ratio	HC	PD	49	45	2.0852	90.1866	0.0399	0.672668
tenI(K10810)	shannon.ratio	HC	PD	49	44	2.16703	90.9999	0.0328	0.667641
tgpA(K22452)	shannon.ratio	HC	PD	49	45	2.13878	81.8456	0.0354	0.667641
thiI(K03151)	shannon.ratio	HC	PD	49	45	2.17811	85.737	0.0321	0.667641
thiY(K24987)	shannon.ratio	HC	PD	44	41	2.68865	82.9799	0.00867	0.61137
thiZ(K15600)	shannon.ratio	HC	PD	28	30	2.14739	39.5181	0.038	0.672668
thrH(K02203)	shannon.ratio	HC	PD	49	45	2.25294	89.8122	0.0267	0.667641
tll(K19180)	shannon.ratio	HC	PD	45	44	2.01027	86.0851	0.0475	0.678438
toa(K15372)	shannon.ratio	HC	PD	42	35	2.17311	74.9473	0.0329	0.667641
togB(K10192)	shannon.ratio	HC	PD	49	45	2.67721	91.5655	0.0088	0.61137
togM(K10193)	shannon.ratio	HC	PD	49	45	2.35202	91.9558	0.0208	0.639593
togN(K10194)	shannon.ratio	HC	PD	49	45	3.58611	91.3928	0.000541	0.339124
tsr(K05874)	shannon.ratio	HC	PD	49	45	2.74115	81.8227	0.00752	0.61137
ttdA(K03779)	shannon.ratio	HC	PD	46	45	3.0282	78.3342	0.00333	0.515876
tyrP(K03834)	shannon.ratio	HC	PD	45	43	2.11122	85.9885	0.0377	0.672668
uacT(K24206)	shannon.ratio	HC	PD	49	45	2.19353	89.6135	0.0309	0.667641
ugpA(K05814)	shannon.ratio	HC	PD	49	45	2.59395	90.644	0.0111	0.612694
uidA(K01195)	shannon.ratio	HC	PD	49	45	2.34478	85.6212	0.0214	0.639593
uxaA(K01685)	shannon.ratio	HC	PD	49	45	2.48678	90.5581	0.0147	0.612694
vgrG(K11904)	shannon.ratio	HC	PD	47	43	2.06135	87.9364	0.0422	0.672668
vpr(K14647)	shannon.ratio	HC	PD	49	45	2.79376	91.9997	0.00634	0.61114
waaD(K00713)	shannon.ratio	HC	PD	46	43	2.48216	84.6567	0.015	0.612694
wbpA(K13015)	shannon.ratio	HC	PD	44	42	-2.52489	83.7109	0.0135	0.612694
wbpD(K13018)	shannon.ratio	HC	PD	48	45	-2.69597	90.6669	0.00837	0.61137
wbyK(K13001)	shannon.ratio	HC	PD	40	37	-2.05538	72.7247	0.0434	0.676441
wcaI(K03208)	shannon.ratio	HC	PD	49	45	2.18171	84.4314	0.0319	0.667641
whiA(K09762)	shannon.ratio	HC	PD	49	45	2.25185	86.7591	0.0269	0.667641
wlbA(K13020)	shannon.ratio	HC	PD	49	45	-1.99981	91.1384	0.0485	0.678438
xanP(K16345)	shannon.ratio	HC	PD	49	45	3.1519	78.5417	0.0023	0.515876
xlyAB(K01447)	shannon.ratio	HC	PD	49	45	2.08368	91.2684	0.04	0.672668
xpt(K03816)	shannon.ratio	HC	PD	49	45	2.44934	84.201	0.0164	0.612694
yaaH(K06306)	shannon.ratio	HC	PD	49	45	2.08861	90.2111	0.0396	0.672668
ycdX(K04477)	shannon.ratio	HC	PD	49	45	2.62424	86.8484	0.0103	0.612694
ydfG(K16066)	shannon.ratio	HC	PD	49	45	-2.0363	91.7967	0.0446	0.676441
ydiB(K05887)	shannon.ratio	HC	PD	49	45	2.54953	91.3309	0.0125	0.612694
yebQ(K08169)	shannon.ratio	HC	PD	49	44	-2.23151	89.4248	0.0281	0.667641
yedQ(K21085)	shannon.ratio	HC	PD	47	45	2.33724	88.954	0.0217	0.641418
yesM(K07718)	shannon.ratio	HC	PD	49	45	2.22526	81.2747	0.0288	0.667641
yesP(K25677)	shannon.ratio	HC	PD	47	42	2.19926	85.5254	0.0306	0.667641
yesQ(K25678)	shannon.ratio	HC	PD	46	42	2.17446	84.712	0.0325	0.667641
yfdR(K06952)	shannon.ratio	HC	PD	47	44	2.21197	88.8145	0.0295	0.667641
ygaC(K07586)	shannon.ratio	HC	PD	43	40	-2.24332	73.5119	0.0279	0.667641
ygfM(K12529)	shannon.ratio	HC	PD	49	45	2.06298	91.5688	0.0419	0.672668
yghU(K11209)	shannon.ratio	HC	PD	28	31	-2.8856	50.7563	0.00572	0.607845
yknY(K24949)	shannon.ratio	HC	PD	36	27	3.44834	60.8914	0.00103	0.378882
yqeH(K06948)	shannon.ratio	HC	PD	45	40	-2.72352	79.53	0.00794	0.61137
yqgT(K01308)	shannon.ratio	HC	PD	48	44	2.64583	87.9925	0.00965	0.61137
ytcP(K25675)	shannon.ratio	HC	PD	46	43	2.25915	86.8834	0.0264	0.667641

## Sheet: Supplementary Data 6
Geneid	shannon.ratio	simpson	obs
4hbD(K18120)	2.93466	5.31237	132
AARS(K01872)	6.3464	22.6411	9691
AARSD1(K07050)	3.52796	7.69615	264
ABC.CD.A(K02003)	5.8303	21.9431	11225
ABC.CD.P(K02004)	6.47199	52.6273	8430
ABC.CD.TX(K02005)	5.40213	11.0844	6410
ABC.FEV.A(K02013)	5.95547	102.317	2076
ABC.FEV.P(K02015)	2.98744	2.8518	2278
ABC.FEV.S(K02016)	6.39251	154.173	3105
ABC.MN.A(K09820)	3.52103	22.6175	60
ABC.MN.S(K09818)	3.52077	17.1947	90
ABC.MR.TX(K02022)	4.4336	38.2423	253
ABC.MS.P(K02025)	6.73477	131.522	5181
ABC.MS.P1(K02026)	6.86709	178.486	5328
ABC.MS.S(K02027)	6.94656	162.018	7388
ABC.PA.A(K02028)	6.45	60.6	7293
ABC.PA.P(K02029)	6.62358	150.756	4143
ABC.PA.S(K02030)	6.34124	139.025	3475
ABC.PE.P(K02033)	6.78394	164.569	4983
ABC.PE.P1(K02034)	5.2288	23.9977	4508
ABC.PE.S(K02035)	6.93169	204.001	8128
ABC.SN.A(K02049)	5.79663	44.4469	3523
ABC.SN.P(K02050)	5.72506	57.6115	2417
ABC.SN.S(K02051)	6.38843	153.906	4549
ABC.SP.A(K02052)	5.59296	64.748	1242
ABC.SP.P(K02053)	4.90674	49.5701	418
ABC.SP.P1(K02054)	4.18153	23.1409	293
ABC.SP.S(K02055)	4.73904	39.5722	512
ABC.SS.A(K02056)	6.14808	107.471	1801
ABC.SS.P(K02057)	6.58363	139.443	3006
ABC.SS.S(K02058)	4.83538	23.0388	1022
ABC.ZM.A(K02074)	3.73141	20.0961	126
ABC.ZM.S(K02077)	4.01596	28.8866	208
ABCC9(K05033)	2.73236	2.80646	263
ABCF3(K06158)	6.07862	24.0189	9134
ABHD13(K24083)	3.99855	36.5115	105
ACADM(K00249)	3.40977	17.6225	98
ACADS(K00248)	7.08298	330.35	4386
ACAT(K00626)	5.36457	18.2361	3961
ACO(K01681)	4.77638	10.3475	6525
ACO2(K17450)	5.71494	94.1755	855
ACP7(K22390)	4.92032	77.6636	377
ACR3(K03325)	4.56885	54.4308	240
ACRV1(K25373)	2.05886	3.57191	90
ACSL(K01897)	3.16318	2.66007	4250
ACSS1_2(K01895)	6.02835	183.646	1178
ADK(K00856)	5.23746	105.911	424
AFG2(K14575)	4.01521	24.7266	174
AFG3(K08956)	6.49621	215.969	1427
AGPAT1_2(K13509)	4.14651	31.2503	182
AGPS(K00803)	4.01294	35.3501	115
AHCY(K01251)	6.45501	141.208	2268
AKR1A1(K00002)	4.22573	27.6301	349
AKR1B(K00011)	3.65978	20.0103	127
ALDH(K00128)	4.65771	39.0932	517
ALDH3(K00129)	4.05321	20.1757	261
ALDO(K01623)	4.48622	44.3123	222
ALS2(K04575)	2.84095	5.35386	106
AMY(K01176)	2.82736	4.47901	1305
ANKRD44(K15503)	3.0036	12.5684	73
ANKRD50(K21440)	4.08565	26.4024	216
APA1_2(K00988)	4.75995	66.1164	210
APOD(K03098)	4.15605	30.7883	300
APRT(K00759)	6.56606	78.1329	4119
AROA1(K04516)	6.02858	141.074	1122
AROA2(K03856)	6.61391	151.248	3311
ARSA(K01134)	5.47877	23.702	1694
AS3MT(K07755)	3.80853	27.8271	97
ASAH2(K12349)	3.72408	28.529	74
ASPG(K13278)	5.60605	129.414	615
ASRGL1(K13051)	4.57084	42.691	298
ATOX1(K07213)	5.06441	10.2703	2942
ATP1A(K01539)	3.56163	23.8231	75
ATP2C(K01537)	6.23488	71.0786	7058
ATPF0A(K02108)	7.35959	272.144	6650
ATPF0B(K02109)	7.57898	503.608	6710
ATPF0C(K02110)	7.42805	541.527	5752
ATPF1A(K02111)	6.77777	102.668	8548
ATPF1B(K02112)	6.58875	196.258	3123
ATPF1D(K02113)	6.93395	108.301	5484
ATPF1E(K02114)	7.12359	191.1	5963
ATPF1G(K02115)	7.44679	391.649	7372
ATPVA(K02117)	5.9906	55.0097	5929
ATPVB(K02118)	6.3438	89.306	5077
ATPVC(K02119)	6.64463	167.616	4012
ATPVD(K02120)	6.44773	126.072	3928
ATPVE(K02121)	7.11833	357.068	4447
ATPVF(K02122)	4.57672	6.68977	2682
ATPVG(K02107)	5.60456	76.0809	1112
ATPVI(K02123)	6.36735	56.2058	5836
ATPVK(K02124)	6.34033	109.048	3738
ATPeF1A(K02132)	4.55978	39.1183	296
ATPeF1B(K02133)	7.21269	231.164	8239
ATPeV1A(K02145)	3.96949	30.2518	124
ATPeV1B(K02147)	4.14545	34.3898	128
AVP(K23025)	4.87931	91.5575	238
AXY8(K15923)	5.77455	129.246	1297
BCP(K03564)	5.88644	58.5982	2115
BDH(K00004)	4.97966	49.8872	667
BLMH(K01372)	6.76116	185.635	2914
BNI1(K11238)	3.45445	13.712	79
BPLF1(K22972)	3.68827	28.5242	60
C1QTNF9(K24213)	2.95319	11.8712	149
C5AP(K08652)	3.99546	17.2597	215
CAD(K11540)	2.52041	2.93821	1105
CARP(K01255)	5.29884	76.262	797
CARS(K01883)	7.22649	190.656	8197
CBS(K01697)	5.58191	104.861	713
CCDC88A(K25392)	2.78255	7.99625	105
CD164(K06546)	2.94889	9.51557	68
CD2(K06449)	3.45108	12.8172	116
CENPF(K11499)	3.06555	9.19439	92
CEP135(K16461)	3.298	15.9849	86
CHO1(K17103)	6.67934	151.512	2979
CIT(K16308)	1.40601	1.74808	86
CLEC4F(K10060)	3.47979	11.7196	333
CLIP1(K10421)	3.7252	14.4121	351
CML(K13448)	3.4448	16.9404	85
CMPK1(K13800)	3.97905	28.5231	106
COL1A(K06236)	2.14215	4.3677	164
COL2A(K19719)	2.43801	6.44919	119
COL4A(K06237)	3.20751	10.871	135
COL5AS(K19721)	2.09898	4.3915	96
COL7A(K16628)	4.80835	41.2009	551
CPN2(K13023)	4.23479	35.2169	254
CPPED1(K21814)	3.20732	13.6191	62
CPQ(K01302)	5.19189	88.4591	354
CRLS(K08744)	6.73577	72.1461	4048
CS(K01647)	7.28161	277.91	7123
CSG1(K22721)	5.47278	88.8645	741
CSP(K13836)	3.39915	13.4401	174
CTH(K01758)	5.00986	29.7855	947
CTSK(K01371)	3.61884	14.8944	96
D(K06905)	4.16269	22.81	272
DARS2(K01876)	6.32727	50.0932	9128
DBT(K09699)	4.87439	39.9767	539
DCAA(K06446)	3.92234	23.9388	252
DDAH(K01482)	1.10085	1.44689	92
DHDH(K00078)	3.14214	5.41029	202
DHFR(K00287)	6.45529	109.059	3850
DHODH(K00254)	4.53549	56.8362	173
DHPS(K00809)	4.38587	29.4804	180
DLAT(K00627)	6.30206	221.285	1760
DLD(K00382)	5.81837	45.4171	3858
DLST(K00658)	4.17834	13.6534	575
DNA2(K10742)	3.4529	12.5447	101
DNAJC7(K09527)	3.86765	35.0609	80
DNMT1(K00558)	5.2575	28.2854	2471
DNPEP(K01267)	5.80801	27.5436	7617
DPEP(K01273)	5.64108	43.5462	1319
DPH6(K06927)	4.3185	25.2271	331
DPM1(K00721)	6.22252	216.553	1142
DPP3(K01277)	4.48958	11.46	515
DPP4(K01278)	5.90319	113.807	819
DPYS(K01464)	6.26301	157.342	1959
DSD1(K20498)	3.40229	16.7298	60
DUG1(K15428)	3.93343	27.4002	116
E1.1.1.1(K00001)	4.67905	34.1545	367
E1.1.1.219(K00091)	5.81222	89.7295	1427
E1.1.1.251(K00094)	4.29259	19.7165	307
E1.1.1.374(K18855)	6.37898	139.567	3621
E1.1.1.40(K00029)	5.97827	224.639	770
E1.1.1.425(K24995)	4.10397	14.3826	313
E1.1.1.52(K22604)	3.12923	6.42387	246
E1.1.1.65(K05275)	4.90188	54.1865	674
E1.1.1.67(K00045)	3.0412	10.8683	72
E1.11.1.5(K00428)	5.79261	163.762	697
E1.12.7.2L(K00533)	3.84924	24.9664	117
E1.17.4.1A(K00525)	6.27248	62.2519	2847
E1.17.4.1B(K00526)	4.18856	9.46604	868
E1.2.1.10(K00132)	4.7892	70.7711	326
E1.2.1.22(K19266)	3.84071	29.0742	121
E1.2.1.88(K00294)	5.2932	80.6386	444
E1.21.98.5(K06937)	4.4715	21.1823	419
E1.4.1.4(K00262)	6.65138	74.3762	9142
E1.6.5.9(K23948)	2.93363	6.12295	114
E2.1.1.104(K00588)	7.10046	394.727	3197
E2.1.1.113(K00590)	4.8235	60.7795	437
E2.1.1.72(K00571)	5.16902	68.2995	885
E2.1.1.77(K00573)	4.51306	41.8188	183
E2.2.1.1(K00615)	6.60666	76.9584	5911
E2.2.1.6L(K01652)	3.41819	2.59303	8001
E2.2.1.6S(K01653)	7.28126	197.019	5338
E2.3.1.54(K00656)	4.33008	5.38261	7543
E2.3.3.3(K05942)	6.21115	189.348	1671
E2.4.1.173(K05841)	4.02601	36.3276	99
E2.4.1.20(K00702)	4.19045	7.83874	1887
E2.4.1.4(K05341)	6.07646	103.596	1282
E2.4.1.5(K00689)	3.30549	4.03375	1519
E2.4.1.7(K00690)	1.91246	2.09333	637
E2.4.2.21(K00768)	4.16367	4.95245	3073
E2.5.1.132(K21279)	4.05005	34.0688	95
E2.5.1.42(K17105)	4.30966	47.4872	123
E2.5.1.54(K01626)	6.73658	160.122	3542
E2.5.1.88(K21273)	2.85735	6.35288	84
E2.6.1.11(K00818)	4.06122	32.2735	119
E2.6.1.14(K22457)	4.11156	39.7002	112
E2.6.1.42(K00826)	6.98418	137.793	7903
E2.6.1.83(K10206)	3.52226	3.31873	4787
E2.7.1.16(K24707)	6.43984	158.647	2626
E2.7.1.213(K21057)	2.85194	3.05486	434
E2.7.1.223(K23147)	4.53838	9.66069	701
E2.7.1.4(K00847)	7.11665	301.707	4098
E2.7.11.1(K08282)	1.15449	1.48499	276
E2.7.13.3(K10819)	3.91968	28.9882	140
E2.7.3.13(K22424)	2.39694	3.95065	169
E2.7.4.2(K00938)	2.65426	5.08958	70
E2.7.6.5(K07816)	6.49354	67.6882	5709
E2.7.7.103(K01009)	4.03044	7.79668	595
E2.7.7.3A(K00954)	7.56081	227.42	7309
E2.7.7.41(K00981)	7.36761	531.581	4770
E2.7.7.53(K19710)	5.8512	61.1932	1481
E2.7.7.65(K13069)	4.57456	41.3276	350
E2.7.8.26(K02233)	4.87226	8.96467	2249
E2.7.8.39(K17884)	5.37685	72.0647	760
E2.8.1.16(K23975)	4.49303	46.1556	205
E3.1.1.104(K23149)	3.45103	17.1335	101
E3.1.1.11(K01051)	4.3736	17.4195	871
E3.1.1.120(K07046)	3.25679	13.7568	64
E3.1.11.2(K01142)	6.43694	76.8278	4633
E3.1.21.4(K01155)	4.67879	61.4374	229
E3.1.3.1(K01077)	6.54062	300.434	1695
E3.1.3.15B(K04486)	6.84871	90.0876	5423
E3.1.3.21(K06117)	5.58983	103.852	758
E3.1.3.25(K01092)	5.7686	52.4758	2012
E3.1.3.41(K01101)	3.98741	35.426	107
E3.1.3.48(K01104)	6.4917	152.3	3030
E3.1.3.5(K01081)	4.29747	27.4369	338
E3.1.3.97(K07053)	7.28373	329.166	5416
E3.1.4.46(K01126)	7.17168	329.358	5382
E3.1.6.1(K01130)	5.48321	88.3124	1314
E3.13.2.3(K22205)	4.06976	28.7811	224
E3.2.1.123(K05991)	2.16631	2.14188	379
E3.2.1.14(K01183)	5.23466	72.2382	916
E3.2.1.15(K01184)	3.30344	15.6385	110
E3.2.1.17(K01185)	5.07075	24.6963	821
E3.2.1.197(K21065)	2.60576	6.09267	154
E3.2.1.1A(K07405)	6.72216	273.114	1650
E3.2.1.204(K22307)	3.64516	21.4261	119
E3.2.1.213(K24100)	2.21492	3.64954	132
E3.2.1.215(K25603)	4.26096	32.7023	388
E3.2.1.216(K25766)	3.64023	21.5954	142
E3.2.1.22B(K07407)	4.67474	7.15238	5430
E3.2.1.25(K01192)	4.6788	12.3939	1033
E3.2.1.28(K22934)	3.44128	14.0368	124
E3.2.1.4(K01179)	4.05302	9.35023	1496
E3.2.1.58(K01210)	5.03684	48.3414	886
E3.2.1.8(K01181)	4.95341	45.7752	873
E3.2.1.85(K01220)	3.7954	24.0605	215
E3.2.1.86A(K01222)	4.55081	37.0735	547
E3.2.1.86B(K01223)	4.72166	28.7309	1796
E3.2.1.89(K01224)	4.6047	28.1445	685
E3.2.2.1(K01239)	4.36624	22.142	831
E3.4.11.24(K19702)	3.23722	12.9859	96
E3.4.16.4(K01286)	3.92369	19.4177	190
E3.4.17.14(K08640)	3.75057	17.9756	186
E3.4.17.19(K01299)	4.39487	14.2337	1462
E3.4.21.102(K03797)	7.44694	212.513	7210
E3.4.21.66(K08651)	1.01501	1.31531	513
E3.4.21.96(K01361)	2.11276	2.73474	1320
E3.5.1.1(K01424)	6.08203	31.6206	3334
E3.5.1.129(K23150)	2.83213	5.61705	119
E3.5.1.4(K01426)	3.9272	16.9947	238
E3.5.1.49(K01455)	4.64063	37.469	442
E3.5.1.81(K06015)	5.17741	84.5518	605
E3.5.2.10(K01470)	6.11831	212.303	1302
E3.5.2.20(K01475)	4.96356	75.6978	384
E3.5.3.1(K01476)	4.77646	31.4262	733
E3.5.4.16(K22391)	5.47966	17.9213	4404
E3.5.4.32(K18456)	4.89554	22.3678	809
E3.5.5.1(K01501)	4.24664	20.2387	474
E3.6.1.22(K03426)	5.02256	8.36219	2436
E3.8.1.2(K01560)	4.52163	41.6452	317
E4.1.1.15(K01580)	5.36495	79.8868	1011
E4.1.1.17(K01581)	2.80332	10.0914	74
E4.1.1.18(K01582)	1.66887	3.08287	76
E4.1.1.19(K01583)	3.65683	20.4286	73
E4.1.1.32(K01596)	6.3693	110.18	2477
E4.1.1.49(K01610)	4.26899	4.61291	5694
E4.1.1.82(K09459)	2.84487	6.42252	73
E4.1.3.3(K01639)	5.42745	25.4104	1917
E4.2.1.2A(K01676)	5.3886	19.9968	1755
E4.2.1.2AA(K01677)	6.53701	164.759	3783
E4.2.1.2AB(K01678)	6.51127	182.98	3044
E4.2.1.2B(K01679)	5.69715	28.9603	1667
E4.2.2.10(K01732)	2.54507	4.1738	97
E4.3.1.12(K01750)	3.60595	21.9535	70
E4.3.1.15(K01751)	6.15379	154.812	1552
E4.3.1.17(K01752)	6.8826	99.0811	5874
E4.3.1.19(K01754)	6.90112	115.578	4860
E4.3.1.4(K01746)	3.75451	32.9637	69
E4.3.1.9(K22345)	4.14023	21.3277	246
E4.4.1.11(K01761)	4.67689	26.9532	807
E4.4.1.28(K20021)	6.04123	40.8631	3906
E4.6.1.1(K01768)	3.15653	6.51088	224
E5.1.3.15(K01792)	3.86866	19.7293	147
E5.1.99.4(K01796)	4.14225	36.3043	171
E5.2.1.8(K01802)	4.5617	26.4622	409
E5.4.99.2A(K01848)	1.92629	3.09417	191
E5.4.99.2B(K01849)	2.85746	4.48607	178
E6.3.5.1(K01950)	5.9227	21.8964	7208
E6.5.1.2(K01972)	5.79983	19.0508	7729
EARS(K01885)	7.04979	313.784	3631
EBM(K18577)	3.74183	28.6325	67
ECM4(K07393)	2.05683	3.32125	127
EEA1(K12478)	3.30439	9.14793	205
EEF1AKMT2(K22856)	3.25876	12.6218	65
EIF1(K03113)	5.64377	70.8782	852
EIF2B3(K03241)	3.383	11.1126	190
ELP3(K07739)	4.98333	63.5856	614
ENA(K01536)	3.96908	25.7137	132
ENDOG(K01173)	2.1344	1.88085	1265
ENO(K01689)	5.15465	16.4926	7340
EP(K14479)	4.06575	19.1595	427
EPRS(K14163)	6.16982	127.814	1506
ERCC2(K10844)	2.70021	5.58165	97
FAHD1(K01557)	4.29856	40.4186	168
FARSA(K01889)	7.35213	265.893	6297
FARSB(K01890)	7.59735	407.205	8272
FATB(K10781)	3.60285	25.8015	73
FBA(K01624)	6.99885	141.537	9893
FBP(K03841)	4.61385	45.3549	279
FBXL2_20(K10268)	2.99593	7.61285	139
FBXO11(K10297)	2.94184	12.2929	73
FDXR(K18914)	3.14527	10.6072	138
FI(K06907)	4.45752	20.6745	564
FII(K06908)	3.39853	6.49602	165
FKGP(K25314)	5.33264	94.2052	543
FLOT(K07192)	6.31042	101.013	2685
FLS2(K13420)	3.33448	13.9399	71
FNDC3(K24485)	3.90668	27.3273	208
FNDC7(K24487)	4.50822	52.2599	204
FTCD(K13990)	4.28064	44.3708	121
FTR(K07243)	2.3277	4.22627	196
FUCA(K01206)	6.50195	126.389	3845
G6PD(K00036)	5.72848	121.825	1014
GAA(K12316)	3.50293	18.1154	98
GAE(K08679)	5.3361	36.7458	821
GALT29A(K00786)	3.23172	12.2352	63
GAMMACA(K01726)	5.43562	128.356	695
GAPDH(K00134)	7.30595	260.053	10289
GARS(K01880)	4.67976	6.48026	7005
GATM(K00613)	3.78399	27.0842	109
GBA(K01201)	4.15298	26.4348	336
GBE1(K00700)	6.30964	52.694	10598
GCC2(K20282)	3.98002	23.6562	177
GCH1(K01495)	5.92668	52.6174	2626
GGPS(K13789)	7.04685	209.255	4047
GGR(K17830)	3.49131	14.4814	136
GLB1(K12309)	5.22048	60.0224	504
GLB1L(K25543)	3.76551	25.1127	113
GLDC(K00281)	6.39641	178.226	1222
GLO1(K01759)	4.41656	30.9085	3151
GLPF(K02440)	5.4322	94.8637	1404
GLT1(K00264)	5.88852	41.5761	2264
GLU(K00284)	5.1723	52.4491	589
GLUD1_2(K00261)	4.1549	34.0776	164
GLX3(K22211)	2.8177	6.61013	133
GMPP(K00966)	3.52692	21.9954	90
GNPNAT1(K00621)	2.9604	9.26792	74
GOLGA4(K20283)	2.38226	4.84943	160
GOLGB1(K20478)	3.6523	18.9906	145
GP4(K06904)	3.9498	11.9301	326
GPI(K01810)	6.0663	30.8848	9703
GRPE(K03687)	7.21013	159.638	8238
GSP13(K07570)	4.57581	44.523	299
GSR(K00383)	4.10898	24.6209	208
GTP3C3(K15201)	1.14181	1.50918	104
GUF1(K21594)	3.13516	4.10432	752
HARS(K01892)	7.47936	256.664	7784
HCS1(K19783)	5.33184	96.6218	549
HELE(K22732)	3.06048	10.3271	62
HERC3(K10614)	3.67883	14.8699	272
HERC4(K10615)	3.42725	13.3689	173
HEXA_B(K12373)	5.52383	19.9872	3993
HIBADH(K00020)	5.90232	161.003	1242
HINT1(K02503)	4.58773	34.2207	6837
HK(K00844)	4.70772	65.3383	248
HMGCL(K01640)	4.19971	41.6736	163
HMGCS(K01641)	2.8762	5.02497	147
HRD3(K14023)	3.35411	14.9148	64
HSP20(K13993)	6.72187	99.8812	10713
HSP90A(K04079)	4.25434	12.3443	8659
HSPA1_6_8(K03283)	4.14733	30.4858	164
IAH1(K23978)	5.6146	95.081	1040
IAL(K19200)	1.17737	1.66912	85
IARS(K01870)	6.8384	69.3881	9347
IBTK(K24810)	3.01186	13.0338	60
ICMT(K00587)	4.69426	73.817	194
ICP(K14475)	2.81451	9.51193	80
ICP55(K18573)	4.85647	70.812	451
IDH1(K00031)	5.39895	16.1349	4635
IDH3(K00030)	5.64648	27.6426	1938
IGFALS(K17256)	4.51519	19.6828	535
IL6ST(K05060)	3.18348	9.21314	100
ILR1(K14664)	3.97265	34.9775	109
IMA(K01182)	3.88407	6.56177	3331
IMPDH(K00088)	7.33366	166.986	9178
INO1(K01858)	5.83606	108.932	892
INV(K01193)	6.54576	242.607	3024
IRC3(K17677)	4.06817	8.17548	1232
IS15(K18320)	3.45804	16.1794	90
ISA(K01214)	4.63654	7.59366	2595
K00243(K00243)	6.01346	22.8091	2924
K00375(K00375)	6.47556	76.5756	3625
K00400(K00400)	3.70995	26.2939	80
K00666(K00666)	6.37909	66.6135	4011
K01138(K01138)	5.26669	56.9949	1220
K01163(K01163)	6.64623	68.5133	3746
K01554(K01554)	6.41871	73.9554	2143
K01989(K01989)	6.65863	53.7138	5276
K02475(K02475)	3.75546	25.3098	85
K02476(K02476)	5.16659	97.0026	428
K02477(K02477)	4.93422	15.9164	1950
K02478(K02478)	4.7057	28.0861	563
K02479(K02479)	5.31358	28.1356	1338
K02480(K02480)	2.84498	8.25157	80
K02483(K02483)	5.38247	39.8211	1032
K02484(K02484)	6.2691	96.8001	2436
K03710(K03710)	4.06107	7.2082	2025
K05832(K05832)	6.53743	123.004	4129
K05833(K05833)	7.09411	371.173	4170
K05967(K05967)	3.57535	13.5547	151
K06867(K06867)	4.87737	48.7164	485
K06871(K06871)	5.8119	27.6518	4882
K06872(K06872)	6.98102	100.87	4655
K06877(K06877)	1.8177	2.45386	900
K06878(K06878)	6.37754	135.159	1840
K06882(K06882)	5.63221	67.0842	1668
K06885(K06885)	4.84156	14.7289	857
K06888(K06888)	4.82811	70.3326	286
K06889(K06889)	6.6337	155.594	5159
K06890(K06890)	6.24548	137.402	2203
K06893(K06893)	4.01407	24.9587	156
K06897(K06897)	3.57042	4.12146	1254
K06919(K06919)	5.04325	70.4329	712
K06921(K06921)	4.12239	7.83555	3018
K06922(K06922)	3.34688	12.6131	90
K06923(K06923)	5.78527	20.3544	3263
K06924(K06924)	5.79872	84.2397	1305
K06926(K06926)	5.91665	95.5785	2060
K06929(K06929)	4.30038	33.9463	203
K06933(K06933)	5.75825	90.264	1984
K06934(K06934)	5.7414	101.973	1143
K06939(K06939)	5.16236	80.8983	510
K06940(K06940)	5.96628	84.9296	1670
K06946(K06946)	3.58283	27.0416	74
K06950(K06950)	5.82855	95.0016	4755
K06951(K06951)	5.0416	15.122	2040
K06956(K06956)	2.60416	5.04322	277
K06960(K06960)	7.43099	327.463	6058
K06962(K06962)	5.25026	98.1587	535
K06964(K06964)	4.67697	72.8273	178
K06971(K06971)	4.00402	18.5286	335
K06973(K06973)	6.86395	71.8385	5130
K06975(K06975)	5.70574	81.5096	1109
K06976(K06976)	4.55505	40.7165	385
K06978(K06978)	5.34509	80.2904	722
K06985(K06985)	4.52906	14.3929	403
K06987(K06987)	4.21229	26.3566	1539
K06992(K06992)	3.13537	9.985	177
K06993(K06993)	6.04533	96.1827	1119
K06999(K06999)	4.09182	25.2613	278
K07000(K07000)	2.12736	2.16456	427
K07001(K07001)	6.97358	330.351	3214
K07003(K07003)	5.01868	11.908	4729
K07004(K07004)	2.79572	2.59274	1189
K07005(K07005)	6.58473	171.013	3454
K07006(K07006)	3.98527	19.6737	219
K07010(K07010)	5.84274	51.866	2318
K07013(K07013)	4.46816	47.233	204
K07014(K07014)	3.84841	20.6911	149
K07017(K07017)	6.17544	148.773	1830
K07019(K07019)	4.02489	19.9216	144
K07025(K07025)	5.79212	79.0043	1960
K07027(K07027)	6.44989	126.581	3891
K07028(K07028)	2.61507	2.95845	392
K07033(K07033)	6.55538	122.089	3470
K07034(K07034)	3.77903	25.513	114
K07035(K07035)	5.91407	79.2255	2895
K07038(K07038)	3.8592	13.6313	207
K07039(K07039)	4.4053	32.0845	295
K07045(K07045)	5.75189	31.6616	2415
K07051(K07051)	3.76211	21.0264	103
K07052(K07052)	7.0585	297.804	4855
K07054(K07054)	3.55406	20.7973	78
K07058(K07058)	6.26836	62.9836	4005
K07063(K07063)	4.18413	8.83349	695
K07064(K07064)	3.09951	10.1592	80
K07066(K07066)	4.68886	56.9597	273
K07068(K07068)	3.9498	29.4239	110
K07069(K07069)	4.58255	62.5308	225
K07071(K07071)	4.85538	55.4574	372
K07074(K07074)	3.80243	15.6575	253
K07075(K07075)	6.31492	94.9814	1758
K07076(K07076)	5.58504	67.1742	1288
K07078(K07078)	5.33518	32.1574	950
K07079(K07079)	6.9952	209.373	6573
K07080(K07080)	5.9987	103.497	2583
K07082(K07082)	6.23312	37.8306	6934
K07085(K07085)	6.27449	101.096	2324
K07089(K07089)	5.24689	57.3785	1031
K07090(K07090)	5.67428	46.1472	3474
K07095(K07095)	7.40745	437.516	6179
K07096(K07096)	6.10607	139.996	1712
K07098(K07098)	6.67465	107.058	5106
K07099(K07099)	6.87907	397.606	2556
K07101(K07101)	4.60669	46.3679	201
K07105(K07105)	6.00567	54.996	2563
K07112(K07112)	3.44298	20.2839	90
K07118(K07118)	4.52143	34.4686	303
K07120(K07120)	3.92627	27.1415	147
K07121(K07121)	4.64499	70.822	185
K07124(K07124)	7.13826	382.236	4157
K07126(K07126)	5.79558	41.656	2870
K07129(K07129)	4.48947	35.4176	228
K07133(K07133)	5.91689	25.236	5770
K07137(K07137)	7.01479	129.333	8512
K07138(K07138)	6.36772	74.8364	4819
K07139(K07139)	6.88287	107.102	4227
K07146(K07146)	3.13631	11.5194	91
K07148(K07148)	5.6207	62.9726	873
K07149(K07149)	5.28889	61.8266	2479
K07150(K07150)	1.29571	1.36182	1255
K07161(K07161)	3.47492	10.6178	133
K07162(K07162)	5.37791	46.8292	1032
K07164(K07164)	5.87464	18.2846	2277
K07166(K07166)	4.69059	10.9844	4068
K07177(K07177)	4.25412	39.9454	221
K07219(K07219)	4.9085	36.8803	602
K07220(K07220)	5.55299	84.0829	1244
K07228(K07228)	2.71831	2.3625	999
K07231(K07231)	3.51353	17.2454	101
K07276(K07276)	3.45395	12.1469	95
K07317(K07317)	5.24798	32.0623	1544
K07318(K07318)	5.05384	68.2349	466
K07337(K07337)	4.51893	59.9167	175
K07338(K07338)	4.29999	41.9401	183
K07387(K07387)	5.85915	190.755	676
K07396(K07396)	3.35402	17.6489	63
K07445(K07445)	4.00233	30.3365	145
K07449(K07449)	5.07811	68.2102	435
K07450(K07450)	5.16315	36.3306	904
K07453(K07453)	4.02072	36.4194	102
K07454(K07454)	4.41903	23.5062	366
K07461(K07461)	5.91165	77.6397	1524
K07465(K07465)	4.59489	47.0585	324
K07481(K07481)	4.79676	10.2379	1628
K07482(K07482)	4.88968	29.087	1640
K07483(K07483)	5.22875	27.7407	2024
K07484(K07484)	5.22543	62.2116	746
K07485(K07485)	5.00525	17.8393	1391
K07486(K07486)	5.35443	18.1419	2739
K07487(K07487)	5.79896	39.2755	1826
K07489(K07489)	2.68195	6.8821	75
K07492(K07492)	5.35452	78.8838	853
K07493(K07493)	5.88799	84.6143	2149
K07494(K07494)	5.58914	139.43	645
K07495(K07495)	2.81247	3.67353	1282
K07496(K07496)	4.24279	11.4582	2835
K07497(K07497)	5.80603	52.0402	3474
K07498(K07498)	3.46041	17.3698	79
K07499(K07499)	4.71768	52.0952	417
K07504(K07504)	3.68914	21.8547	81
K07506(K07506)	3.79166	4.94297	909
K07571(K07571)	6.55638	196.234	2440
K07576(K07576)	6.92202	119.904	5775
K07726(K07726)	5.53146	95.3783	957
K07727(K07727)	6.32019	117.572	3686
K07729(K07729)	6.34026	95.0178	3692
K07814(K07814)	6.41254	137.237	3052
K08884(K08884)	6.09776	31.2644	3358
K08961(K08961)	4.30098	40.1919	200
K08972(K08972)	4.04981	19.4033	532
K08974(K08974)	6.385	120.365	2290
K08981(K08981)	5.40767	32.3378	1577
K08988(K08988)	4.12515	40.5365	101
K08998(K08998)	7.34767	643.383	4157
K08999(K08999)	4.37216	6.99118	1039
K09004(K09004)	4.0352	31.9599	107
K09005(K09005)	3.4426	7.85416	210
K09009(K09009)	2.83597	7.54266	73
K09116(K09116)	5.01809	55.4624	402
K09117(K09117)	6.72289	204.367	4195
K09118(K09118)	5.04247	49.485	562
K09124(K09124)	4.94825	66.9494	324
K09126(K09126)	4.19972	32.192	200
K09131(K09131)	3.88046	23.0558	132
K09132(K09132)	5.43855	42.3466	1035
K09133(K09133)	3.79562	15.0067	178
K09137(K09137)	3.90685	37.5164	78
K09138(K09138)	3.47868	7.94438	165
K09141(K09141)	3.95065	30.847	120
K09144(K09144)	6.08589	72.6082	1707
K09145(K09145)	4.7364	39.8094	409
K09153(K09153)	5.18481	96.4093	350
K09155(K09155)	4.63934	43.94	503
K09157(K09157)	7.25225	251.575	6215
K09158(K09158)	3.92107	27.894	117
K09163(K09163)	6.18846	163.467	1324
K09167(K09167)	4.69502	33.3783	399
K09384(K09384)	4.71241	27.8254	526
K09702(K09702)	4.48874	30.0798	542
K09703(K09703)	4.13094	25.0038	312
K09704(K09704)	5.79245	51.4788	1446
K09705(K09705)	3.99892	28.4883	162
K09706(K09706)	4.92442	64.4281	465
K09707(K09707)	3.71013	17.417	156
K09726(K09726)	3.53829	19.0896	76
K09729(K09729)	4.23279	35.0381	167
K09740(K09740)	3.56655	18.9796	171
K09749(K09749)	5.53248	74.4615	991
K09764(K09764)	3.32703	13.6413	88
K09766(K09766)	4.39574	7.7834	689
K09768(K09768)	5.36921	65.6869	954
K09770(K09770)	5.42207	94.2423	540
K09775(K09775)	5.84117	47.3092	1537
K09779(K09779)	5.48856	68.6116	1341
K09780(K09780)	3.90658	24.5914	140
K09786(K09786)	3.63678	25.3833	84
K09787(K09787)	7.29864	451.203	4885
K09790(K09790)	4.36886	12.1381	714
K09791(K09791)	4.23585	40.7599	128
K09792(K09792)	3.70023	19.5256	101
K09793(K09793)	5.40626	40.8775	655
K09794(K09794)	3.4376	10.5816	97
K09797(K09797)	1.52735	1.64429	894
K09798(K09798)	4.23391	28.022	199
K09803(K09803)	4.80529	39.7353	433
K09805(K09805)	4.23905	49.9375	119
K09807(K09807)	5.81902	103.862	1820
K09857(K09857)	2.93783	5.3994	93
K09858(K09858)	5.10672	65.5954	515
K09859(K09859)	4.53023	62.2695	162
K09861(K09861)	5.72869	70.3105	1799
K09862(K09862)	3.77603	25.3515	87
K09922(K09922)	5.08221	35.6386	620
K09924(K09924)	4.84543	48.5665	310
K09925(K09925)	4.78472	53.6665	251
K09927(K09927)	3.37172	6.23976	371
K09928(K09928)	2.914	6.50765	107
K09931(K09931)	3.95559	19.6337	195
K09939(K09939)	4.95929	50.9803	373
K09940(K09940)	4.42058	29.3201	249
K09946(K09946)	5.18781	111.303	335
K09955(K09955)	4.7961	16.0351	2727
K09957(K09957)	4.00905	22.986	157
K09963(K09963)	4.21244	24.9297	456
K09967(K09967)	3.52129	15.6818	86
K09968(K09968)	3.47789	15.5488	129
K09973(K09973)	4.87352	38.3542	652
K09974(K09974)	4.43549	22.5193	461
K09975(K09975)	4.36625	27.5673	352
K09976(K09976)	4.1734	32.6715	178
K09979(K09979)	4.98091	109.347	215
K09989(K09989)	5.32844	72.7833	567
K09992(K09992)	4.85277	51.9192	514
K10212(K10212)	4.35623	17.7722	321
K10907(K10907)	7.11885	279.997	5336
K11527(K11527)	6.10192	142.349	1423
K11646(K11646)	3.2299	9.07831	112
K11691(K11691)	3.61309	10.1036	145
K13290(K13290)	4.44268	24.7834	376
K13522(K13522)	5.86794	133.294	1169
K13652(K13652)	4.46143	21.7479	493
K13653(K13653)	3.67541	7.09304	1337
K13819(K13819)	5.32211	105.878	528
K14136(K14136)	3.93804	9.6932	293
K14340(K14340)	5.32092	67.3004	624
K14645(K14645)	3.80559	4.57032	793
K15016(K15016)	2.27277	2.76764	127
K15017(K15017)	5.6547	170.153	515
K15024(K15024)	6.63626	161.218	3305
K15383(K15383)	3.65568	24.713	74
K15527(K15527)	5.29044	82.9501	414
K15533(K15533)	4.80376	31.2478	1287
K15534(K15534)	4.19947	30.4247	199
K15640(K15640)	4.96411	24.6471	1187
K15976(K15976)	5.05394	74.5255	433
K15977(K15977)	5.41196	38.5023	1167
K16149(K16149)	3.72071	16.7338	120
K16150(K16150)	6.76884	253.222	2908
K16153(K16153)	5.21542	26.7721	1552
K16164(K16164)	3.90814	24.8388	140
K16191(K16191)	4.79257	31.4406	511
K16305(K16305)	4.56074	30.3525	271
K16306(K16306)	3.86978	17.1191	191
K16330(K16330)	3.82055	7.41335	446
K16881(K16881)	4.63134	38.5747	375
K17213(K17213)	4.64601	24.5498	828
K17214(K17214)	4.62514	59.8312	240
K17215(K17215)	5.30676	56.9153	586
K18284(K18284)	3.78479	29.7423	69
K18534(K18534)	3.3706	15.4714	94
K20468(K20468)	3.07288	6.08097	161
K20469(K20469)	5.89802	52.523	2284
K20885(K20885)	2.69158	7.45971	86
K20932(K20932)	3.59746	23.3415	158
K20933(K20933)	2.84231	8.15665	72
K20934(K20934)	3.17301	12.9647	60
K20960(K20960)	0.874119	1.59206	106
K20974(K20974)	6.44946	34.0241	4281
K20975(K20975)	4.41206	45.1949	185
K21063(K21063)	6.32533	311.469	998
K21397(K21397)	5.3326	13.2553	2576
K22026(K22026)	2.19819	2.35881	336
K22221(K22221)	3.77857	24.017	119
K22476(K22476)	4.65071	25.7145	446
K23144(K23144)	5.6884	85.1439	1051
K23976(K23976)	4.24574	28.8848	501
K23992(K23992)	4.4379	47.4069	160
K24018(K24018)	6.21139	172.733	1489
K24130(K24130)	3.81443	7.42189	416
K24708(K24708)	5.35546	44.4208	1126
K25068(K25068)	3.88869	24.2274	181
K25069(K25069)	4.34978	42.9612	208
K25135(K25135)	5.94693	66.8164	1878
K25588(K25588)	5.47839	21.0978	1670
K25650(K25650)	4.52807	41.8845	251
K25652(K25652)	5.85144	56.7643	1722
KARS(K04567)	6.13109	35.3323	7936
KCTD9(K21919)	2.0343	2.22942	133
KIF11(K10398)	2.79782	6.1455	141
KRE6(K21850)	2.19654	4.70543	77
KY(K24456)	4.77019	33.6838	554
LACC1(K05810)	6.38754	88.7912	3746
LACTB2(K16639)	3.38502	5.54324	885
LAMA1_2(K05637)	1.38195	1.64877	110
LAMA3_5(K06240)	2.35958	4.13199	135
LAMB1(K05636)	2.62623	7.43129	81
LAP4(K01268)	5.18079	69.7953	470
LARS(K01869)	5.83153	21.4961	9370
LDH(K00016)	6.33085	79.0679	4402
LEU1(K01702)	3.47927	6.25781	933
LRA3(K12661)	3.50287	21.468	65
LRIG1_3(K24610)	3.3961	11.2311	126
LSC1(K01899)	3.97646	26.0827	183
LSC2(K01900)	3.90982	32.7805	92
LYS1(K00290)	5.94235	102.052	1156
LYS5(K06133)	6.95282	380.728	3004
LYSN(K05825)	3.45283	4.41463	923
MACROD(K23518)	5.48003	34.8301	2482
MALT1(K07369)	3.75669	16.061	179
MAN(K19355)	5.09509	89.7885	537
MAN2C1(K01191)	5.20427	28.533	2490
MARCO(K13884)	2.76982	8.32953	146
MARS(K01874)	7.08948	138.22	8522
MCA1(K22684)	4.29391	29.5142	289
MCEE(K05606)	6.29062	194.067	1653
MCH(K01071)	4.14209	34.2374	189
MDH1(K00025)	3.94705	28.0267	132
ME2(K00027)	6.0558	18.5356	6716
MEMO1(K06990)	3.43104	10.4127	156
MET17(K17069)	4.43383	22.8443	283
MET8(K02304)	4.12901	33.4438	214
MFN2(K06030)	3.67812	21.6457	81
MFS.CP(K03449)	4.21188	23.7091	222
MMAA(K07588)	6.07025	169.148	1424
MMAB(K00798)	6.07379	117.167	1641
MOCS2B(K03635)	4.50264	37.2384	248
MOCS3(K11996)	5.62662	92.048	1060
MORN4(K25701)	3.1585	14.4598	64
MPG(K03652)	4.66424	45.3645	515
MQCRA(K03886)	2.52506	6.71341	92
MTFMT(K00604)	7.36897	271.104	6915
MTHFD(K00288)	4.26698	42.744	153
MTHFS(K01934)	7.42848	627.208	4799
MUC2(K10955)	3.57952	19.85	179
MUC6_19(K22023)	2.13399	3.31644	63
MUT(K01847)	4.61472	13.0929	1376
MVD(K01597)	3.38154	14.4568	72
MVK(K00869)	2.97205	6.11927	111
MYG1(K25877)	5.68395	108.006	810
MYH9s(K10352)	2.48466	3.3858	133
MuB(K07132)	2.78474	8.26834	94
NAA50(K20793)	3.06131	10.6459	67
NAGLU(K01205)	4.85177	39.586	521
NARS(K01893)	6.1073	15.8065	6959
NAXE(K17759)	6.2991	196.583	1514
NEMF(K24971)	6.43626	69.6386	3732
NEO1(K06766)	3.3602	18.3338	116
NEU1(K01186)	5.22291	32.0698	2418
NFU1(K22074)	4.95418	35.5919	715
NIK1(K19691)	4.21765	42.4619	157
NIT1(K11206)	5.10952	78.2636	554
NIT2(K13566)	6.69745	261.118	2484
NNT(K00323)	3.02638	14.1736	56
NPHP3(K19360)	4.64093	27.5429	442
NQO1(K00355)	3.65727	13.2503	134
NRCAM(K06756)	3.11179	14.6152	62
NRK1_2(K10524)	4.16746	32.7277	207
NRT2(K02575)	3.89454	22.193	135
NTHL1(K10773)	7.45298	488.624	5472
NTPCR(K06928)	5.00115	68.0554	392
NUD1(K20237)	2.17326	2.52518	159
NUDT1(K17816)	4.54188	41.7064	234
NUDT2(K01518)	3.95505	25.5707	167
NUMA1(K16808)	2.77279	7.53418	68
NUP210(K14314)	3.43409	6.0998	415
OGDH(K00164)	2.68595	4.53918	172
OGG1(K03660)	6.07327	146.356	1635
OGT(K09667)	5.10076	17.0764	1876
OLA1(K19788)	6.60112	78.3782	7139
OSGEP(K01409)	5.97603	58.4181	1815
OTC(K00611)	5.83767	21.871	5881
P40(K20138)	2.6616	7.99773	112
PANK1_2_3(K09680)	3.29889	4.46658	744
PARS(K01881)	6.97234	261.118	3913
PC(K01958)	5.45386	24.3086	2205
PCCB(K01966)	5.92806	27.3272	3285
PCYT1(K00968)	3.40186	10.6246	118
PDF(K01462)	6.99519	86.5214	7158
PDHA(K00161)	3.90852	15.5657	197
PDHB(K00162)	4.01111	13.4738	319
PEBP(K06910)	4.75752	66.6947	285
PEO1(K17680)	2.7018	7.05335	68
PEX1(K13338)	3.83429	27.7281	77
PFAS(K01952)	5.85918	23.2588	9778
PGAM(K01834)	5.9586	93.7639	1807
PGD(K00033)	5.65515	67.2163	1455
PGK(K00927)	7.01023	87.3604	9387
PGLS(K01057)	5.75423	126.83	820
PGM2(K15779)	5.76785	78.7728	1552
PHB1(K17080)	2.74177	4.90597	441
PHB2(K17081)	3.51795	15.1639	199
PHLPP(K16340)	3.02794	10.077	70
PIF1(K15255)	1.99681	1.71921	1197
PIGV(K07542)	3.94819	37.367	101
PIR(K06911)	5.91703	130.417	1121
PITRM1(K06972)	5.99119	36.2419	3921
PK(K00873)	6.45484	29.1566	8640
PM20D1(K13049)	4.2035	16.2494	366
PNO(K21682)	3.51254	17.5015	97
POA1(K15529)	3.94126	32.2664	146
POMT(K00728)	3.73648	9.2479	563
PPCDC(K01598)	4.48577	58.1665	153
PPIA(K03767)	4.96698	62.3304	389
PPIB(K03768)	6.66023	35.1791	8278
PPOX(K00231)	3.63729	9.8382	558
PPP1R7(K17550)	4.64765	38.1267	465
PPWD1(K12736)	4.29816	36.1636	209
PRDX2_4(K03386)	4.80078	20.5411	1430
PREP(K01322)	5.87746	196.093	591
PRG4(K24286)	2.34163	5.19993	97
PRK(K00855)	3.50443	18.1162	112
PRODH(K00318)	4.80578	84.1059	192
PRPS(K00948)	6.36621	18.1069	10469
PRSS15(K08675)	4.58378	67.1762	167
PTAC5(K22519)	3.24593	7.6601	215
PTER(K07048)	2.86031	6.5127	195
PTH1(K01056)	6.85662	63.1021	4887
PTH2(K04794)	3.32964	13.6897	168
PTPRA(K18032)	2.46693	4.78355	70
PTPRB(K05694)	3.71753	26.8226	132
PTPRF(K05695)	4.19313	16.7483	287
PTPRH(K18034)	4.107	23.5771	330
PTPRJ(K05698)	3.84072	20.5828	228
PYG(K00688)	6.66886	92.0348	9309
QARS(K01886)	7.3008	196.218	7589
QCT(K22757)	5.29581	109.144	384
QPCT(K00683)	6.0682	198.228	825
RAD5(K15505)	4.20125	28.2807	270
RAD50(K10866)	5.06962	77.3124	371
RAD53(K02831)	2.99422	9.17565	84
RARS(K01887)	7.28324	142.22	8634
RASEF(K17199)	3.28235	14.8872	47
RCBTB(K11494)	2.81556	4.0612	169
RCC1(K11493)	4.70492	35.1274	477
RENBP(K01787)	5.45184	90.7805	762
RGAE(K15530)	3.50851	16.8754	97
RIB7(K14654)	4.86272	38.2751	649
RPA1(K02999)	3.59357	15.3808	124
RPGR(K19607)	3.4404	15.1647	105
RSPH1(K19755)	2.57988	2.51134	693
RSPH10B(K25458)	4.86749	28.4202	711
RTCB(K14415)	4.93623	43.4184	967
SAM50(K07277)	2.6874	2.13931	2426
SARS(K01875)	6.88292	54.1921	8269
SDK(K16353)	2.94224	8.98057	71
SEC11(K13280)	5.92608	111.517	1897
SEL1(K14026)	1.50027	1.61442	336
SERGEF(K15421)	3.47882	21.9626	76
SERPINB(K13963)	5.04234	71.7568	555
SHOC2(K19613)	4.18502	38.6713	180
SIAE(K05970)	5.76258	99.3454	1258
SIW14(K18045)	3.86027	29.18	90
SKI3(K12600)	4.66896	39.9161	415
SLC10A7(K14347)	3.77076	29.6701	81
SLC13A2_3_5(K14445)	3.37066	3.37422	1739
SLC8A(K05849)	3.9018	29.7548	130
SLC9B1_2(K23994)	4.27891	15.3195	390
SLK19(K12575)	3.1104	9.4491	107
SMARCAL1(K14440)	3.09139	13.0825	86
SMC1(K06636)	3.80055	22.8662	140
SMC2(K06674)	1.76433	2.01269	202
SMC4(K06675)	3.78572	9.05024	408
SMC6(K22804)	3.47261	7.97496	415
SMT1(K00559)	5.07662	75.1188	428
SOD1(K04565)	4.16397	28.1634	280
SOD2(K04564)	6.30743	126.648	2034
SORD(K00008)	6.31376	128.824	2605
SORL1(K24498)	4.14869	25.38	244
SOU1(K17742)	3.05614	7.16804	103
SPDL1(K26098)	2.88821	6.68438	65
SRD5A1(K12343)	4.80631	53.7222	247
SRP54(K03106)	4.18444	3.65083	8033
SSC5D(K25740)	2.40074	4.13698	64
STAR1(K02068)	3.58267	10.7465	238
STAR2(K02069)	3.82804	10.5646	518
STE24(K06013)	3.35076	16.69	63
SUMF1(K13444)	3.19236	6.72054	892
TALDO1(K00616)	6.43327	132.049	2216
TARS(K01868)	4.19948	4.12962	8671
TC.AAT(K03293)	4.27901	43.6123	346
TC.AGCS(K03310)	5.77335	47.2582	7622
TC.APA(K03294)	5.52319	35.1468	2416
TC.BASS(K03453)	5.74269	40.0334	1902
TC.BAT1(K08978)	5.76287	50.8934	1702
TC.BAT2(K09936)	4.92707	58.1519	463
TC.BCT(K03451)	4.35356	27.1534	514
TC.CITMHS(K03300)	3.54947	15.4434	494
TC.CNT(K03317)	5.18499	105.69	334
TC.CPA1(K03316)	4.30084	33.9029	269
TC.DAACS(K03309)	4.77177	17.7356	2975
TC.DASS(K03319)	2.0769	3.2491	660
TC.DCUC(K03326)	4.27182	20.6366	496
TC.DME(K03298)	6.34994	57.2426	6535
TC.FEV.OM(K02014)	5.79287	86.8267	1563
TC.FEV.OM2(K16089)	4.0873	4.21877	2133
TC.FEV.OM3(K16087)	4.13592	27.8158	270
TC.GBP(K03285)	2.37864	2.46061	294
TC.GNTP(K03299)	5.13779	32.4463	1766
TC.GPH(K03292)	4.41548	8.99423	3368
TC.HAE1(K03296)	5.49734	24.0072	4506
TC.HME(K07239)	6.10688	222.101	899
TC.KEF(K03455)	6.69369	51.5345	4461
TC.LIVCS(K03311)	5.58081	57.415	2125
TC.MATE(K03327)	6.47828	38.4434	11554
TC.NCS1(K03457)	4.94428	60.7392	558
TC.NCS2(K03458)	5.80866	78.1164	1304
TC.NSS(K03308)	5.06642	12.206	7737
TC.OOP(K03286)	4.93521	8.54351	2626
TC.PIT(K03306)	5.25753	25.2513	2501
TC.POT(K03305)	5.89216	76.3861	2074
TC.PST(K03328)	6.02807	24.1664	4580
TC.SSS(K03307)	4.12174	4.62487	3410
TC.SULP(K03321)	6.01011	70.3746	2715
TC.ZIP(K07238)	5.63191	62.9751	3632
TENM(K24473)	5.09208	61.7631	680
THI4(K03146)	3.38624	15.1733	78
THI6(K14154)	4.12329	33.1613	142
THNSL2(K06037)	3.13432	4.97074	154
TL(K18809)	4.17918	33.2523	272
TLR13(K18808)	2.2238	2.94626	207
TMEM165(K23541)	3.99545	13.1473	269
TMT1(K22438)	4.62031	43.0108	309
TMTC(K23424)	4.12488	23.3751	236
TN(K06252)	2.84787	4.55769	182
TOM70(K17768)	4.01582	8.05904	740
TPI(K01803)	7.17725	68.5144	8415
TPR(K09291)	3.8742	24.6589	165
TPS(K16055)	4.31736	43.5174	163
TREH(K01194)	3.79196	19.6158	133
TRIM71(K12035)	1.89229	2.23573	97
TRM61(K07442)	3.83252	20.3269	167
TRM9(K15444)	3.49476	8.93404	120
TRMO(K22900)	6.36968	146.233	2578
TRMT2B(K15331)	3.36208	16.6877	58
TRMU(K21027)	5.78831	151.678	758
TSPO(K05770)	4.89795	68.7086	407
TST(K01011)	4.52275	64.1932	213
TSTA3(K02377)	5.5006	28.1563	1457
TTC6(K24929)	4.67288	55.0119	237
UAP1(K00972)	4.86186	33.3641	438
UGCG(K00720)	3.82488	37.7402	65
UGDH(K00012)	4.80988	12.3584	3258
UGP2(K00963)	5.58323	71.8034	1080
UMF1(K06902)	5.79908	85.0397	1615
UMF2(K08219)	2.93785	9.86116	71
UNG(K03648)	7.10024	259.734	4125
URA2(K11541)	4.35803	43.8473	146
URA4(K01465)	7.51421	217.654	7110
URE(K01427)	4.00319	28.9296	286
URH1(K01240)	4.88674	68.2069	431
USO1(K20361)	2.59972	5.94048	155
UXE(K12448)	5.29174	41.8218	1216
UXS1(K08678)	6.13424	111.269	1397
VARS(K01873)	5.50852	10.6355	8858
VCP(K13525)	5.03973	53.0327	628
VIT(K22736)	4.6692	54.8248	280
W(K06903)	0.903125	1.41211	223
WARS(K01867)	6.85763	52.9845	7770
WSC(K11244)	4.43233	39.0486	400
XPNPEP2(K14208)	5.50043	30.6003	1098
XYL4(K15920)	4.8425	69.8276	398
YARS(K01866)	5.83193	22.9351	6794
YGK1(K07023)	5.95541	45.8612	1792
aaaT(K03825)	4.98218	64.3747	356
aacA(K00663)	3.60811	10.6959	294
aacC(K00662)	3.46969	16.2491	247
aadA(K00984)	2.92779	6.08912	126
aaeB(K03468)	2.83306	10.7707	68
aapJ(K09969)	4.2192	37.3688	164
aapM(K09971)	2.53581	5.20927	64
aapQ(K09970)	3.30942	12.59	72
aarC(K18118)	0.965917	1.35164	224
aas(K05939)	3.87443	11.1513	250
aat(K00684)	4.297	20.1525	342
aatB(K25626)	5.45242	69.5214	874
abcA(K18104)	0.474276	1.13531	117
abfA(K01209)	3.72209	3.8781	3977
abfD(K14534)	4.17276	6.57627	1187
abgA(K12940)	3.1693	3.58436	690
abgB(K12941)	5.80552	82.0824	2253
abgR(K14057)	5.26526	71.605	621
abgT(K12942)	4.23624	14.7875	914
ablB(K21935)	3.42013	19.8929	52
abnA(K06113)	1.45551	1.54196	1614
abnE(K25062)	4.31898	30.876	259
abnF(K25063)	3.10948	8.67655	92
abnJ(K25064)	1.00419	1.37868	143
abrB(K06284)	6.64297	246.953	2848
accA(K01962)	6.19664	160.655	1999
accB(K02160)	5.96826	112.633	1701
accC(K01961)	4.29368	6.06782	3391
accD(K01963)	6.14371	175.302	2020
accD3(K04104)	3.5419	7.76004	965
acdA(K01905)	4.39075	44.0389	202
acdAB(K24012)	5.45962	82.5519	903
acdB(K22224)	2.5007	3.52148	153
aceE(K00163)	3.54992	12.6199	174
ackA(K00925)	7.77235	444.394	9781
acm(K07273)	5.6564	42.4347	5463
acmB(K18372)	5.32725	60.485	924
acnB(K01682)	2.70655	9.09096	67
acnR(K21962)	4.96762	63.7308	538
acnX1(K25517)	3.98094	8.49158	758
acnX2(K09128)	4.44265	19.3349	621
acoA(K21416)	2.07121	1.86648	709
acoB(K21417)	4.84274	56.0448	416
acoR(K21405)	5.54463	153.335	568
acpD(K01118)	5.28041	54.994	809
acpH(K08682)	4.36907	52.2178	127
acpP(K02078)	7.78571	817.675	8490
acpS(K00997)	6.01421	162.82	1348
acrA(K03585)	6.56587	186.71	2887
acrB(K18138)	6.10463	67.5801	1970
acrC(K20143)	4.29909	35.2099	167
acrE(K18141)	5.01855	83.7847	290
acrR(K03577)	4.10776	30.7395	178
acrR(K18136)	4.98839	45.0554	599
acsB(K14138)	5.74915	46.1592	1719
acsE(K15023)	4.44737	24.9838	350
actIV(K05555)	3.85421	11.915	300
acuB(K04767)	5.92991	27.3015	3828
acuC(K04768)	4.07824	30.8824	117
acyP(K01512)	5.86734	136.962	1168
ada(K10778)	3.61501	19.3695	100
adaA(K13530)	3.43678	19.2519	74
add(K01488)	4.04101	6.56041	1120
addA(K16898)	6.00792	24.6292	7508
addB(K16899)	7.12033	235.316	5565
ade(K01486)	6.82545	256.656	3104
adh(K23259)	4.65344	43.9339	741
adh1(K19954)	5.43191	88.621	1006
adh2(K18369)	6.31377	135.398	2183
adh2(K19955)	6.68634	213.631	3915
adhE(K04072)	6.43265	168.202	3955
adhP(K13953)	3.81131	21.9563	165
adhR(K21745)	6.28411	118.986	2304
adiA(K01584)	3.71848	20.4812	256
adk(K00939)	7.48432	290.394	7703
adrA(K18968)	4.9843	57.7965	533
adrB(K21090)	4.18533	37.5141	151
aefR(K19736)	5.12741	72.3636	478
aepZ(K09469)	2.89383	9.45914	177
aer(K03776)	4.98081	66.9546	480
aes(K01066)	6.85955	109.505	5703
afr(K19181)	3.94304	21.4384	148
afuA(K02012)	6.32883	160.751	2669
afuB(K02011)	6.11233	112.031	2203
afuC(K02010)	5.43511	76.77	893
agaA(K02079)	4.69146	56.2151	259
agaB(K10984)	3.45419	15.2523	132
agaC(K10985)	3.1974	12.4696	119
agaD(K10986)	3.22212	12.4822	125
agaE(K02747)	4.91324	50.0079	710
agaF(K02744)	5.01802	47.8007	737
agaI(K02080)	3.4869	19.9181	77
agaR(K02081)	6.2682	208.86	1350
agaS(K02082)	4.78178	36.359	629
agaV(K02745)	5.19393	90.3564	594
agaW(K02746)	5.01359	53.4149	648
agd31B(K18820)	2.99958	6.27134	365
aglB(K21306)	2.41092	4.12245	90
aglG(K22844)	3.50591	9.725	112
aglJ(K23684)	5.99607	126.125	1351
aglK(K21304)	4.54576	53.2877	250
agrA(K07707)	4.45307	39.762	278
agrA2(K20340)	5.20767	78.6747	569
agrB(K07813)	4.74406	23.491	1603
agrC(K07706)	5.30255	33.0114	1434
agrC2(K20339)	3.86385	21.5346	120
agrD(K07800)	4.81297	59.3873	605
aguA(K01235)	2.97453	4.39368	454
aguA(K10536)	6.37205	162.873	2077
aguB(K12251)	6.26776	132.354	2324
aguE(K17241)	3.41832	11.5695	145
aguF(K17242)	3.33266	18.903	73
ahbAB(K22225)	4.08324	19.0253	177
ahbC(K22226)	6.18548	108.772	3913
ahbD(K22227)	5.96052	87.0174	3312
ahlD(K13075)	5.51259	58.1223	972
ahpC(K24119)	5.43161	39.5519	1880
ahpE(K24120)	3.24812	14.0438	70
ahpF(K03387)	5.50955	83.5102	1068
ahy(K20625)	3.90963	25.3545	206
ail(K16078)	2.1901	2.26794	285
aksD(K16792)	4.86389	59.6989	347
aksE(K16793)	5.23568	61.4562	864
aksF(K10978)	3.00964	5.59869	98
ala(K19244)	5.02155	48.4416	644
alaA(K14260)	5.67109	39.1161	1952
alaC(K14261)	5.91749	154.036	1156
ald(K00259)	4.9067	19.0829	1974
ald2(K24269)	2.73621	4.56335	113
aldA(K07248)	4.73023	50.2616	280
aldB(K00138)	4.77827	48.7671	702
algA(K16011)	5.45923	68.4646	825
algB(K11384)	3.01753	9.69934	66
algH(K07735)	1.86826	1.63762	868
algI(K19294)	6.79172	88.5777	6745
algJ(K19295)	4.39558	35.1927	352
algK(K19292)	3.65976	15.8674	106
algR(K08083)	4.30841	36.4119	427
algZ(K08082)	5.51906	91.0969	576
alkA(K01247)	4.84536	18.7088	963
allA(K01483)	4.459	15.9247	418
allB(K01466)	4.04114	15.0059	365
allC(K02083)	4.83182	45.963	421
allD(K00073)	4.02497	32.1085	126
alpA(K07733)	3.71157	13.1771	349
alr(K01775)	6.62118	55.9786	6437
alsA(K10551)	3.7406	26.4978	82
alsB(K10549)	4.28249	44.2706	192
alsC(K10550)	3.62952	23.3305	76
alsD(K01575)	3.6525	19.8442	168
alsE(K17195)	4.21293	39.7688	199
alsK(K00881)	4.06263	41.4297	113
amdH(K25950)	5.67052	166.383	983
ameR(K18905)	3.52784	23.7444	58
amgK(K07102)	5.64629	64.2542	930
amhX(K14665)	4.35843	39.8891	182
amiABC(K01448)	4.0326	7.14715	7820
amn(K01241)	5.3339	93.4766	444
ampC(K01467)	3.71522	7.36759	251
ampD(K03806)	3.91108	24.1655	121
ampG(K08218)	6.26768	165.375	1318
ampH(K18988)	5.2791	68.9809	715
ampS(K19689)	6.19306	50.6971	4680
amt(K03320)	5.00825	57.8008	2046
anmK(K09001)	5.07172	38.7141	591
aor(K03738)	5.84572	175.857	1151
aotJ(K10022)	4.35864	45.2985	150
apaG(K06195)	2.73983	6.16641	96
apaH(K01525)	3.73631	22.202	111
apbE(K03734)	6.7476	86.303	5261
apgM(K15635)	6.13207	68.9258	2465
aphA(K10917)	3.69579	24.9297	140
aprA(K00394)	3.15699	12.8712	178
aprB(K00395)	3.1743	17.2137	119
aprE(K01342)	4.39675	38.7663	260
aprX(K17734)	5.83412	68.4914	2244
apsI(K24672)	3.66325	23.9813	90
aqpZ(K06188)	4.64459	31.3069	752
araA(K01804)	5.38198	19.9349	2665
araB(K00853)	5.448	92.0888	782
araC(K02099)	6.75368	61.3069	8190
araD(K03077)	6.47304	146.701	3385
araE(K02100)	3.20796	5.97913	255
araF(K10537)	3.48614	22.0143	90
araG(K10539)	3.2253	16.6678	62
araJ(K08156)	4.48492	18.6644	565
araM(K00096)	6.20173	120.827	1805
araN(K17234)	5.21329	107.625	543
araP(K17235)	4.88619	63.379	369
araQ(K17236)	4.95255	71.0179	394
araR(K02103)	6.60241	285.732	2241
arcA(K01478)	5.43064	33.2314	1632
arcA(K07773)	2.91422	12.6899	57
arcB(K07648)	6.18721	284.305	899
arcC(K00926)	7.14832	340.54	4582
arcD(K03758)	4.26499	24.1357	320
argA(K00619)	4.75217	19.7695	522
argA(K22479)	3.62981	17.7544	81
argAB(K14682)	4.5931	61.1017	191
argB(K00930)	6.80259	232.16	4297
argC(K00145)	6.42293	62.4903	4361
argD(K00821)	4.56931	34.7272	5232
argE(K01438)	6.21025	194.101	1587
argF(K09065)	5.4403	93.8989	812
argF(K13043)	4.91598	49.6676	347
argG(K01940)	6.90677	87.5393	6081
argH(K01755)	6.78457	82.9782	5801
argHA(K14681)	3.8321	27.3558	95
argJ(K00620)	5.8052	45.2651	3604
argO(K22477)	4.85866	33.5597	664
argR(K03402)	7.27977	246.232	4816
arlR(K18941)	5.68921	63.3289	1745
arlS(K18940)	5.73512	45.3251	2551
arnC(K10012)	5.62214	102.491	615
arnE(K12962)	4.07629	35.3446	132
arnT(K07264)	4.94003	13.7806	982
aroA(K00800)	7.06556	94.5584	4995
aroB(K01735)	6.67488	56.3478	5481
aroC(K01736)	7.76105	915.134	6266
aroD(K03785)	5.95256	84.9276	1978
aroDE(K13832)	5.19441	86.5339	444
aroE(K00014)	7.23543	325.961	4578
aroH(K06208)	3.55674	21.6905	72
aroK(K00891)	7.48354	528.322	5107
aroKB(K13829)	3.86801	8.35443	300
aroQ(K03786)	6.90134	238.771	2976
arsA(K01551)	3.75328	24.2142	163
arsAB(K21299)	0.445163	1.13613	63
arsB(K03893)	5.88448	28.1328	2497
arsC(K00537)	6.24959	91.254	3157
arsC(K03741)	5.51249	95.2515	692
arsR(K03892)	5.55673	21.5948	2515
artI(K09997)	3.22306	17.1567	63
artJ(K09996)	4.54376	55.4482	246
artP(K23059)	6.81375	130.173	6289
artQ(K17077)	6.41669	43.1215	4190
artR(K23060)	5.31999	58.9999	646
ascC(K12452)	5.69092	64.7861	1056
asd(K00133)	7.37523	245.474	7366
asdA(K09758)	4.17985	29.3297	223
asl(K17810)	4.12612	25.5281	211
asmA(K07289)	5.48113	13.0503	1633
asnA(K01914)	6.92034	192.566	5176
asnB(K01953)	6.4011	111.883	3698
asnC(K03718)	5.18717	11.3925	2148
aspA(K01744)	6.10432	107.585	2579
aspB(K00812)	5.34069	28.0295	4654
aspC(K09759)	5.79491	99.4019	1443
aspQ(K05597)	4.77536	41.8772	731
asrB(K16951)	5.83967	104.06	1383
asrC(K00385)	5.8785	92.9791	1895
assT(K01023)	4.04299	26.075	367
ata(K21449)	3.69915	20.144	200
atl(K13714)	4.35112	46.8312	183
atoA(K01035)	4.83556	16.7561	905
atoC(K07714)	5.25856	47.8884	591
atoD(K01034)	5.00893	16.317	1114
atoE(K02106)	4.26265	15.7532	499
atoS(K07710)	4.27718	39.9846	188
atpI(K02116)	4.04159	39.4263	117
aviRb(K21514)	3.7454	12.0152	174
avtA(K00835)	3.85433	31.1633	95
aziB2(K21377)	3.75885	29.2316	75
bacA(K02471)	3.08145	9.18767	132
bacA(K06153)	7.27798	179.61	6569
bacA(K16093)	2.62623	6.52081	49
bacC(K19548)	3.75271	25.0393	96
baeS(K07642)	6.22672	67.1247	3088
baiA(K22605)	4.7858	27.9234	880
baiB(K15868)	1.55285	1.89995	119
baiCD(K15870)	4.46862	47.0527	294
baiE(K15872)	2.11671	2.74393	85
baiF(K15871)	2.0468	2.95644	142
baiH(K15873)	3.86441	23.8097	209
baiN(K07007)	7.19685	202.169	5986
bamB(K17713)	5.30164	35.9244	2392
bamC(K07287)	4.03901	25.0325	128
bamD(K05807)	6.81533	367.783	1898
bamE(K06186)	2.72299	2.96571	393
bapA(K20276)	3.61534	22.8884	245
barA(K07678)	5.70006	36.4758	1513
basR(K07771)	4.99489	65.8625	441
bax(K03796)	2.41739	5.99947	70
bccA(K11263)	2.13964	4.28439	86
bceA(K11631)	4.43963	9.62234	1031
bceB(K11632)	5.69398	72.4072	1470
bchE(K04034)	5.98751	35.7917	7519
bcr(K07552)	4.70911	38.2988	402
bcrA(K19309)	5.29447	56.049	1331
bcrB(K19310)	1.3845	1.5125	726
bcrC(K04112)	3.31515	5.74894	2105
bcrC(K19302)	7.21663	322.266	5962
bcs1(K21681)	4.49878	26.2839	329
bcsA(K00694)	2.33991	2.71395	191
bcsC(K20543)	5.51053	79.9469	1186
bcsZ(K20542)	4.17297	32.4401	164
bdcR(K19335)	3.29495	14.1902	59
bdhAB(K00100)	4.7877	32.369	686
benM(K21757)	6.27458	143.515	2107
bepA(K01423)	3.32853	5.13813	566
berA(K25148)	4.87283	48.1525	547
berB(K25147)	1.02346	1.35514	386
betB(K00130)	3.59232	11.7753	312
betC(K01133)	4.47428	10.3251	1663
betI(K02167)	2.88113	8.18163	98
betT(K02168)	3.27506	18.2528	65
bfd(K02192)	3.78621	31.2467	88
bfr(K03594)	5.42733	105.734	798
bgaB(K12308)	6.22768	96.6128	3221
bglB(K05350)	3.81571	7.63701	1580
bglF(K02757)	5.40737	57.468	1431
bglFa(K02755)	4.77279	38.7882	575
bglK(K18673)	4.95181	44.3936	717
bglS(K01216)	3.52878	15.9052	165
bglX(K05349)	5.05987	14.8809	7169
bgpA(K20836)	4.20051	19.4438	410
bgtB(K17062)	4.23854	19.2793	423
bifA(K21024)	5.87549	45.3051	3308
bigA(K12516)	3.07654	11.2104	156
bioA(K00833)	5.65398	83.5064	909
bioB(K01012)	6.57212	210.809	2510
bioC(K02169)	5.37278	83.6276	685
bioD(K01935)	5.13305	63.2134	605
bioF(K00652)	5.24961	14.8273	1854
bioG(K09789)	4.7555	53.5219	289
bioM(K16784)	3.77464	27.4958	96
bioN(K16783)	5.08634	93.781	317
bioY(K03523)	5.94023	56.9411	2426
birA(K03524)	6.74311	73.7729	5756
biuH(K23359)	5.2876	57.9496	730
bkdA(K11381)	4.97499	66.868	590
bla2(K17837)	4.78733	25.2755	722
blaI(K02171)	6.39134	148.359	5080
blaPER(K18797)	3.83701	18.4213	309
blaR1(K02172)	3.04295	2.66971	5105
blaVEB(K19097)	4.34842	20.8359	247
blpA(K20344)	3.8629	4.96479	925
blpB(K20345)	4.01576	8.66216	439
blt(K08153)	5.41578	39.6723	2398
bluB(K04719)	2.44594	3.81313	79
bluR(K21972)	3.61955	11.7895	202
bmaC(K19231)	3.70583	12.861	555
bmpA(K07335)	6.98502	123.831	8660
bmrR(K19575)	5.87389	57.7789	2170
bofA(K06317)	4.51632	49.9215	203
bpeE(K18901)	4.86797	40.8061	470
bpeF(K18902)	3.85296	27.4966	83
bpeT(K18900)	4.2099	21.9446	173
bpr(K13276)	3.30041	13.03	100
braD(K19083)	4.94869	34.2408	1364
braE(K19084)	4.4077	13.0734	1889
braR(K19082)	6.19192	84.0646	2270
braS(K19081)	6.48847	181.524	2434
bsdA(K21755)	5.65496	55.0048	1882
bshA(K00754)	6.78777	122.01	4496
bshB1(K01463)	5.24651	48.8409	721
bshB2(K22135)	4.82217	49.394	424
btaE(K19232)	1.33749	2.34459	109
btr(K21701)	5.24989	103.003	586
btsT(K23676)	5.07335	38.6747	1455
btuB(K16092)	5.83729	81.0846	2030
btuC(K25027)	6.33029	48.7465	4059
btuD(K25028)	6.716	168.385	3312
btuF(K25034)	6.95781	339.958	4504
budC(K18009)	5.97881	100.024	2103
buk(K00929)	5.17234	14.9022	2557
butA(K03366)	5.15177	42.9682	917
bxlA(K17641)	3.92391	26.4227	140
bxlE(K17326)	3.50425	22.1172	72
bxlR(K17640)	2.08114	3.41573	79
bzaC(K25497)	5.63233	64.9317	1021
bzaE(K25499)	3.65859	18.9061	115
cadC(K21903)	6.73583	213.209	3896
cah(K01060)	4.90722	22.4968	925
caiA(K08297)	3.77597	10.8418	257
caiB(K08298)	3.84962	23.4882	250
caiC(K02182)	4.07214	32.1269	140
caiD(K08299)	4.11873	34.2312	170
camK(K20765)	4.3313	46.3953	185
cansdh(K13746)	5.74986	87.4768	3241
capA(K07282)	6.5585	103.583	4901
capD(K17716)	5.41646	49.8197	820
carA(K01956)	7.28692	102.613	6364
carB(K01955)	6.37034	42.928	8801
carC(K22430)	4.09455	26.0214	166
carD(K07736)	7.0317	293.859	4165
carD(K22431)	6.42373	66.7839	3998
carE(K22432)	5.92653	41.6025	2349
cas1(K15342)	5.93317	67.9639	2471
cas2(K09951)	5.06923	38.8815	1045
cas3(K07012)	6.33673	239.751	2035
cas4(K07464)	5.55807	53.7829	1343
cas5d(K19119)	3.89248	6.59333	556
cas5h(K19116)	3.01872	7.2725	64
cas5t(K19090)	3.16592	10.5385	122
cas6(K19091)	4.69681	44.1931	340
casA(K19123)	3.24314	12.5669	93
casB(K19046)	3.25565	15.5666	68
casC(K19124)	1.53517	1.74564	138
casE(K19126)	3.76809	20.5218	166
casG(K25775)	3.47527	11.548	97
cat2(K18122)	4.80143	41.9949	470
catA(K19271)	6.711	325.63	2235
catB(K00638)	1.53625	2.0373	79
cbbR(K21703)	6.09933	152.701	1485
cbe(K16213)	4.09341	13.9918	579
cbf(K03698)	5.7814	21.9108	4455
cbh(K01442)	6.14569	66.0995	4460
cbiB(K02227)	6.54921	264.684	2343
cbiD(K02188)	6.16784	71.7918	2636
cbiE(K03399)	4.20257	37.7106	169
cbiG(K02189)	6.30684	155.688	2319
cbiH60(K21479)	5.46799	89.2612	474
cbiK(K02190)	6.93914	164.508	4513
cbiK(K10094)	4.28796	29.9736	229
cbiM(K02007)	4.56915	17.0625	1280
cbiN(K02009)	4.70016	24.2921	534
cbiO(K02006)	5.33501	59.0742	1163
cbiQ(K02008)	5.25426	72.1481	898
cbiR(K25496)	3.81679	20.5808	113
cbiT(K02191)	5.20064	45.6838	698
cbiX(K03795)	1.02401	1.65944	55
cbiZ(K08260)	4.67786	53.4992	280
cbpA(K05516)	5.7798	66.7809	1272
cbrT(K16927)	4.69631	29.0948	557
cca(K00974)	6.98878	266.275	3984
ccdA(K06196)	3.5737	5.99651	660
cckA(K13587)	3.91368	25.8825	172
ccmA(K02193)	4.07162	27.0896	166
ccmB(K02194)	4.55524	66.062	160
ccmC(K02195)	5.37148	105.372	458
ccmE(K02197)	4.59851	51.921	261
ccmF(K02198)	4.65803	22.4433	412
ccmG(K02199)	3.76737	3.6803	4925
ccmK(K08696)	5.42227	110.29	514
ccmO(K08700)	2.0743	4.40324	60
ccoP(K00406)	1.30161	1.66906	52
ccpN(K23774)	4.1663	31.2095	178
ccrM(K13581)	1.92302	2.67667	121
cct(K22447)	1.56465	1.98306	86
cd(K01208)	4.18388	4.2244	8354
cdaR(K02647)	6.93033	101.912	5674
cdd(K01489)	7.1874	265.71	4900
cdgA(K20956)	3.42679	16.7258	101
cdgH(K20957)	5.06054	42.5211	929
cdgJ(K07181)	5.4054	123.23	442
cdgM(K20959)	3.33122	15.5301	74
cdhC(K00193)	4.29809	26.9847	367
cdhD(K00194)	5.96655	95.1054	1264
cdhE(K00197)	6.19039	113.51	1455
cdpA(K20964)	1.64107	2.0255	115
cebE(K10240)	5.83028	69.2346	2553
cebF(K10241)	5.64017	44.5125	2005
cebG(K10242)	3.31611	4.06827	1955
cecR(K23777)	5.11493	56.1728	422
cedB(K25503)	3.78126	20.5128	126
celA(K02760)	4.36476	33.0311	741
celB(K02761)	2.91017	5.85511	1111
celC(K02759)	4.3478	27.669	535
cetZ(K22222)	1.93843	2.63924	67
cfa(K00574)	3.95451	12.5121	523
cgeB(K06320)	4.50525	55.8236	170
cggR(K05311)	4.27624	28.2574	364
cgiA(K20850)	3.32429	15.5628	71
cgkA(K20846)	4.69806	29.0089	1534
cgt(K00701)	0.166142	1.04438	59
chbG(K03478)	4.42668	26.9546	401
chbP(K18675)	5.20357	45.2549	1044
chbR(K03490)	5.80166	145.186	1433
cheA(K03407)	6.33075	180.301	1567
cheB(K03412)	6.13764	175.44	1240
cheBR(K13924)	3.73933	28.5427	88
cheC(K03410)	6.01399	136.49	1120
cheD(K03411)	5.53746	37.9086	761
cheR(K00575)	6.05361	177.771	1189
cheV(K03415)	5.60805	50.8104	1214
cheW(K03408)	6.18291	226.141	1145
cheX(K03409)	4.82725	58.0231	310
cheY(K03413)	5.42615	59.6572	748
chiE(K17244)	3.33575	14.3251	136
chiS(K19694)	6.37685	127.716	2126
chlD(K03404)	3.71547	20.4251	128
chlI(K03405)	3.73059	24.3453	94
cho(K05984)	3.62783	20.3572	84
chpB(K18841)	3.99931	29.7117	134
chr(K11184)	7.25111	360.695	6353
chrA(K07240)	6.53171	79.8778	4228
chrR(K19784)	4.72091	56.6688	378
chuW(K21936)	4.14186	20.1634	280
chuX(K07227)	3.21766	13.2746	80
chvB(K13688)	3.2423	19.1107	395
chvE(K10546)	4.79567	26.5031	980
ciaH(K14982)	5.87907	113.644	1445
ciaR(K14983)	4.37619	15.058	593
cidA(K06518)	4.92012	31.3893	1662
cikA(K11356)	5.04262	77.5858	321
cimA(K09011)	5.37084	47.1598	1072
citC(K01910)	4.85832	22.255	784
citD(K01646)	5.19224	33.8384	727
citE(K01644)	5.42664	30.8342	1256
citF(K01643)	3.90042	6.6204	1231
citR(K19242)	3.50906	19.578	76
citX(K05964)	4.64202	51.6653	250
citXG(K13927)	5.24138	79.8997	640
clcA(K03281)	7.18745	139.284	5095
clfA(K14201)	2.68476	7.17464	92
clfB(K14192)	0.530842	1.15277	153
clpA(K03694)	2.89729	3.51872	797
clpB(K03695)	6.08561	28.8948	9830
clpC(K03696)	4.27693	11.2461	10018
clpE(K03697)	5.31036	70.867	1023
clpL(K04086)	4.54376	40.8736	327
clpP(K01358)	7.63751	576.806	8757
clpS(K06891)	4.30025	19.8468	405
clpX(K03544)	6.70228	65.5415	9152
clsA_B(K06131)	7.25682	218.563	6713
clsC(K06132)	5.02151	21.3774	984
cmk(K00945)	7.14877	309.209	5894
cmoA(K15256)	5.20734	68.1793	688
cmr2(K19076)	3.27859	19.0333	69
cmtB(K02798)	3.92028	24.9901	176
cmtR(K21885)	3.71906	21.6353	88
cnrH(K24073)	5.33946	21.0869	2971
cntK(K01780)	4.84125	34.1676	435
coaA(K00867)	2.11086	2.59379	79
coaB(K21977)	4.32411	32.9681	182
coaBC(K13038)	6.71221	66.585	5563
coaE(K00859)	7.03566	158.48	4691
coaX(K03525)	6.71258	33.5824	6283
cobA(K02303)	4.13505	37.0346	132
cobA(K19221)	6.37627	123.365	2822
cobC(K02226)	5.44392	13.9995	2608
cobD(K04720)	6.046	35.0045	3546
cobJ(K05934)	5.76717	80.4998	1621
cobM(K05936)	6.2824	87.5808	2597
cobN(K02230)	3.61498	17.0441	889
cobP(K02231)	5.96714	25.1324	2771
cobQ(K02232)	5.49927	12.7975	3070
cobR(K13786)	3.96346	28.433	131
cobS(K09882)	4.0769	15.8467	547
cobT(K09883)	2.56509	5.05226	101
cobW(K02234)	6.71731	148.482	5525
cobZ(K13796)	3.39506	17.6475	65
codA(K01485)	4.45728	41.3239	430
codB(K10974)	4.26895	12.3721	1591
codY(K03706)	4.93529	46.07	446
cof(K11938)	3.61356	26.5199	81
cofD(K11212)	5.48494	53.8922	946
cofE(K12234)	5.72573	97.2006	858
cofF(K14940)	3.3252	4.60923	343
coiA(K06198)	5.03349	85.8414	294
comB(K05979)	4.86032	75.0544	259
comB4(K12053)	3.25678	9.29356	227
comC(K02236)	4.48376	28.524	357
comC(K05884)	5.29038	54.2951	1110
comEA(K02237)	7.01397	313.47	3830
comEB(K01493)	7.3423	362.567	5883
comEC(K02238)	5.41249	17.4553	6486
comFB(K02241)	4.02093	25.4261	133
comFC(K02242)	6.31629	52.6833	4392
comM(K07391)	6.23005	51.6157	5152
comR(K20342)	3.61489	14.2051	156
comR(K22041)	3.5029	14.3893	101
cooC(K07321)	5.66717	47.7356	2002
cooF(K00196)	5.0496	36.3122	851
cooS(K00198)	6.08383	92.4186	1797
copA(K17686)	6.86758	65.4898	8745
copB(K01533)	5.4768	14.5415	2939
copC(K07156)	2.44058	4.51131	64
corA(K03284)	7.24103	293.243	4835
corC(K06189)	4.4094	42.5318	187
cotH(K06330)	4.08759	18.3889	234
cotJB(K06333)	4.78432	52.4622	793
cotJC(K06334)	4.37317	30.4135	618
coxA(K06345)	3.30047	13.1173	168
coxS(K03518)	5.43663	64.4607	2349
cpaA(K02278)	3.92281	17.683	380
cpaB(K02279)	4.82054	53.5618	469
cpaC(K02280)	3.85017	28.982	88
cpaE(K02282)	4.46058	42.5915	243
cpaF(K02283)	5.56342	79.8055	1324
cpcE(K02288)	3.99207	38.3602	77
cpdA(K03651)	6.71722	226.113	3327
cpdB(K01119)	4.46869	9.61693	2020
cpg(K01295)	4.71708	40.0569	648
cpo(K00433)	5.03075	77.684	399
cpoA(K13678)	3.96749	22.1338	246
cprC(K21559)	4.48234	33.8817	304
cpxA(K07640)	4.16539	28.4077	177
cpxP(K06006)	4.28231	26.3906	489
cpxR(K07662)	5.37014	112.768	516
crcB(K06199)	6.37335	267.575	1374
creA(K05805)	3.71161	24.3018	90
creC(K07641)	3.53188	19.5614	96
creD(K06143)	4.63237	42.8861	248
croR(K17865)	3.51697	9.17224	497
crp(K10914)	3.95335	5.98612	751
crr(K02777)	6.30085	154.533	2065
crt(K01715)	6.05965	129.133	1225
crtB(K02291)	3.51745	18.6687	71
crtISO(K09835)	3.4734	15.6911	106
crtNc(K25072)	5.58168	32.3501	2020
csd1(K19117)	5.47066	117.956	632
csd2(K19118)	5.0136	26.5695	1532
csh(K20499)	5.43114	71.9349	809
csh2(K19115)	3.58217	12.9086	105
cshB(K18692)	4.75756	46.0886	418
cslA(K19049)	4.18637	26.1462	157
csm1(K07016)	4.4849	42.6003	345
csm2(K19138)	3.8756	19.639	197
csm3(K09002)	4.27185	30.7396	272
csm4(K19139)	4.42369	45.9995	250
csm5(K19140)	4.09683	28.384	264
csn1(K09952)	5.50032	29.1376	1307
csoR(K21600)	6.92014	270.38	3939
cspA(K03704)	7.02863	150.057	5649
csrA(K03563)	5.5912	76.0687	839
cssR(K07770)	3.70112	13.9986	224
cssS(K07650)	3.83187	8.8191	639
cst2(K19075)	3.77642	21.1085	147
cstA(K06200)	3.92656	6.01371	5171
ctcQ(K21297)	4.73103	42.4833	350
ctpC(K12950)	7.0212	245.589	4982
ctpE(K12952)	7.05818	336.437	4182
ctpF(K12953)	4.69155	20.5587	560
ctsR(K03708)	4.22445	7.74888	1272
cueR(K19591)	5.10335	37.1335	1176
cusA(K07787)	2.65889	3.45263	129
cusB(K07798)	2.88307	6.99079	91
cusR(K07665)	5.92586	116.811	1963
cusS(K07644)	4.64997	38.0985	436
cutA(K03926)	3.53232	19.3282	74
cutC(K06201)	5.8849	69.5778	2429
cutC(K20038)	5.51372	32.9031	2010
cutD(K20037)	5.08234	50.7191	1493
cutF(K06079)	1.20949	1.38855	1190
cuyA(K17950)	5.39015	91.9903	705
cvaB(K13409)	4.14627	29.8218	144
cvpA(K03558)	6.47645	172.762	2505
cvrA(K11105)	5.69994	30.0274	2222
cwlJ(K01449)	5.6319	37.9453	3687
cwlO(K21471)	5.67026	22.731	6450
cwlS(K19220)	4.96006	50.6497	728
cyaA(K05851)	2.86411	11.33	56
cyaB(K05873)	3.89968	7.97042	348
cyaY(K06202)	3.48097	20.1255	67
cycA(K11737)	2.82972	4.91785	124
cycB(K15770)	5.55255	63.237	2304
cydA(K00425)	6.26236	66.4226	2178
cydB(K00426)	5.16356	10.8038	1975
cydC(K16012)	4.45029	50.0359	208
cydCD(K16014)	4.63996	21.9371	806
cydD(K16013)	4.73657	53.4407	369
cylA(K11050)	4.08887	8.32608	744
cylB(K11051)	4.01228	30.3995	172
cylM(K20385)	2.36983	5.90697	100
cymR(K17472)	6.42375	202.018	2308
cynR(K11921)	6.06701	73.2815	2090
cynT(K01673)	5.14914	48.5774	1059
cysA(K02045)	3.49348	13.1657	147
cysB(K13634)	3.21872	13.6453	66
cysC(K00860)	5.44533	88.3538	662
cysD(K00957)	3.11387	2.77949	1296
cysE(K00640)	7.18772	195.806	5674
cysG(K02302)	3.37726	15.7563	111
cysH(K00390)	4.71801	25.114	569
cysJ(K00380)	3.67616	22.7746	99
cysK(K01738)	6.89669	161.973	6576
cysL(K21900)	6.28043	31.6198	5975
cysM(K12339)	4.62511	51.6189	213
cysN(K00956)	3.28018	3.43269	1303
cysNC(K00955)	4.42282	17.5115	319
cysQ(K01082)	6.05349	205.115	961
cysU(K02046)	4.00671	27.1832	247
cysW(K02047)	4.17093	29.4098	243
cytR(K05499)	4.26961	5.53973	6631
czcA(K15726)	2.75131	4.42232	493
czcB(K15727)	5.76838	86.4019	1093
czcC(K15725)	5.11118	23.1422	878
czcD(K16264)	5.57262	89.4886	718
czrA(K22043)	4.17923	32.5474	167
dacA(K18672)	7.37531	189.197	7234
dacB(K07259)	6.04593	172.282	981
dacC(K07258)	6.77748	84.4148	8916
dadA(K00285)	3.50977	12.425	103
dagK(K07029)	7.05721	163.643	7459
dam(K06223)	5.98985	158.959	1344
damX(K03112)	3.31286	18.278	64
dapA(K01714)	6.56315	35.0659	8257
dapB(K00215)	5.27013	11.3008	6282
dapC(K14267)	4.65207	41.2103	299
dapD(K00674)	5.44121	74.8888	575
dapE(K01439)	6.09479	79.0865	2664
dapF(K01778)	6.44452	45.9267	5279
dapH(K05822)	5.13457	49.1451	768
dapL(K05823)	4.78667	17.5732	768
dapdh(K03340)	5.50127	87.0683	726
dasR(K24969)	2.66961	7.90086	63
dat(K00824)	5.36784	36.3064	1086
dauR(K21829)	6.14185	59.0181	2373
dbpA(K05591)	5.58967	65.788	883
dcd(K01494)	5.19171	72.829	554
dck(K15519)	4.06932	6.28244	553
dcp(K01284)	4.04859	4.0939	1860
dctA(K11103)	4.40689	30.1009	367
dctB(K10125)	3.63326	21.1334	88
dctM(K11690)	5.52887	27.0723	2946
dctP(K11688)	4.28335	26.4938	275
dctQ(K11689)	5.33201	85.2858	878
dcuA(K07791)	5.17076	43.8931	833
dcuB(K07792)	5.08163	77.2448	422
dcuR(K07703)	3.7054	20.2988	95
dcyD(K05396)	3.94375	19.0484	303
ddl(K01921)	7.18146	205.549	6701
ddpD(K02031)	5.82005	28.0248	3432
ddpF(K02032)	6.0698	76.3388	2418
deaD(K05592)	6.96913	181.625	4769
decR(K05800)	4.62084	43.6618	289
dedA(K03975)	5.67471	57.5318	1468
dedD(K03749)	6.1846	251.662	914
degP(K04771)	1.91575	1.8247	2943
degQ(K04772)	6.8207	176.97	4986
degS(K07777)	4.62026	21.3185	394
degU(K07692)	4.10721	20.3191	370
dehH(K01561)	3.93887	24.7949	147
deoA(K00758)	2.13688	3.41491	68
deoB(K01839)	6.95984	213.387	4195
deoC(K01619)	7.00934	137.374	5400
deoD(K03784)	6.48162	58.7412	3755
deoR(K05346)	4.61985	13.1583	706
deoR(K11534)	3.93774	27.9828	161
desK(K07778)	5.4034	87.6173	863
desR(K07693)	4.23286	42.1447	142
devR(K07695)	3.26862	10.6214	115
dexA(K05988)	4.11737	20.691	413
dexB(K01215)	3.72422	20.0754	171
dfrA12(K18590)	3.94407	20.3392	170
dfx(K05919)	6.53851	78.2175	3686
dgaB(K17465)	4.51412	35.3442	404
dgaC(K17466)	3.90668	15.9522	217
dgaD(K17467)	4.33406	34.2776	360
dgcB(K13590)	5.05759	58.9722	471
dgcB(K21834)	0.851292	1.28016	108
dge1(K18967)	6.74004	183.229	3592
dgkA(K00887)	6.53572	164.023	2008
dgkA(K00901)	4.71645	49.5776	259
dgoD(K01684)	4.42035	27.8114	608
dgoK(K00883)	3.89758	19.1363	222
dgoR(K19776)	3.74104	13.8286	165
dgoT(K08194)	2.8308	9.08763	81
dgs(K13677)	5.15521	99.0098	457
dgt(K01129)	7.31459	331.79	6258
dhaB(K06120)	3.23861	14.1986	60
dhaK(K05878)	6.01421	145.504	1350
dhaL(K05879)	4.76628	49.8286	308
dhaM(K05881)	4.91895	46.8701	370
dhaT(K00086)	5.01279	89.2567	1662
dhaa(K18425)	4.60238	52.2924	242
dhcR(K17737)	5.6348	44.5987	1149
dicA(K22300)	6.91161	194.842	6909
dinB(K02346)	6.27712	51.0518	5139
dinD(K14623)	4.21624	20.4538	317
dinG(K03722)	5.51116	46.3022	1138
dinJ(K07473)	5.94442	26.2179	2925
disA(K07067)	4.7023	52.3642	265
divIC(K13052)	6.83941	101.71	5016
divIVA(K04074)	6.94385	91.2384	4671
divJ(K11357)	3.97591	9.94466	271
djlA(K05801)	4.64594	18.0046	654
dkgA(K06221)	5.48033	36.2735	2912
dkgB(K06222)	2.60025	5.2691	61
dksA(K06204)	6.63811	289.393	1648
dld(K03777)	2.2768	3.46898	71
dld(K18930)	5.48134	110.028	489
dlgD(K08092)	4.02573	15.8074	317
dltA(K03367)	5.83688	58.5136	2644
dltB(K03739)	4.67923	47.565	288
dltC(K14188)	6.29725	199.454	1551
dltD(K03740)	4.4677	35.3623	294
dmdA(K20452)	5.54637	12.4503	3496
dmdB(K20453)	6.69907	177.193	2668
dmdC(K20035)	4.95065	14.0669	1191
dml(K20454)	3.33154	14.6458	109
dmpA(K01266)	4.27693	28.2795	337
dmpD(K10216)	4.41374	53.4718	148
dmsA(K07306)	4.54485	20.1345	909
dmsB(K00184)	4.6728	52.7154	362
dmsB(K07307)	4.33172	28.2103	577
dmsC(K00185)	4.6648	54.2934	307
dmsC(K07308)	4.12446	27.5928	209
dmsD(K23349)	4.62381	46.4104	324
dnaA(K02313)	7.39761	180.666	8838
dnaB(K02314)	7.22336	107.051	9014
dnaB(K03346)	4.64113	40.0853	350
dnaC(K02315)	6.70431	64.3562	5317
dnaD(K02086)	7.10695	352.225	3744
dnaE(K02337)	4.812	5.33932	9681
dnaG(K02316)	6.99834	81.3115	8999
dnaI(K11144)	4.69342	57.5814	314
dnaJ(K03686)	6.9132	122.985	10321
dnaK(K04043)	7.16659	130.207	10814
dnaN(K02338)	7.52142	154.1	8876
dnaQ(K02342)	4.92249	6.85479	3077
dnaX(K02343)	7.19276	120.068	7951
dndC(K19170)	3.65852	15.3226	119
dndD(K19171)	5.16814	35.391	997
dnr(K21563)	6.76446	176.096	4126
doc(K07341)	5.60701	61.8061	1353
dokD(K23385)	3.41294	19.8182	60
dop(K20814)	3.64392	22.084	80
doxD(K16937)	4.16753	42.0062	126
doxDA(K05908)	3.48582	18.9988	79
dpe(K18910)	5.88983	168.707	1166
dpo(K02334)	3.65895	26.5394	67
dppA(K12368)	5.07344	49.0316	568
dppA1(K16203)	5.26472	67.3333	747
dppB(K12369)	3.67987	22.4513	99
dppB1(K16200)	4.28815	34.0757	182
dppC(K12370)	3.17403	15.4505	66
dppC(K16201)	4.51811	34.8445	331
dppD(K16202)	4.46687	59.3499	156
dppE(K16199)	4.66587	33.2697	647
dps(K04047)	6.32584	238.364	1487
draG(K05521)	6.09245	114.192	2341
dsbB(K03611)	3.49866	13.3058	88
dsbC(K03981)	4.53918	48.7327	222
dsbD(K04084)	5.42211	80.5606	701
dsbG(K03805)	4.09021	33.546	114
dsbH(K01829)	3.72456	22.9193	96
dsdA(K01753)	3.40785	4.43187	695
dsdC(K13636)	3.61451	24.8813	66
dsrA(K11180)	4.47475	47.5144	222
dsrB(K11181)	4.49239	52.7211	211
dsrC(K23077)	4.68515	76.8777	216
dtd(K07560)	6.67031	63.878	4736
dthadh(K20757)	4.0578	38.0409	99
dtnK(K22129)	4.80055	50.2708	667
dusA(K05539)	3.74735	26.792	93
dusB(K05540)	6.60468	72.1393	6430
dusC(K05541)	4.59714	41.1991	250
dut(K01520)	7.48492	578.072	4963
dxr(K00099)	7.24639	149.012	7024
dxs(K01662)	7.15329	137.775	8594
eamA(K15268)	6.09317	118.041	1977
eamB(K11249)	4.71899	45.9992	300
eat(K16238)	3.97823	24.1479	228
ebfC(K09747)	7.0592	266.246	4497
ebgA(K12111)	3.18479	4.25326	6118
ebgR(K12113)	5.10057	44.758	839
ecfA(K01552)	6.62342	225.454	2900
ecfA1(K16786)	5.55056	16.3106	5290
ecfA2(K16787)	6.99566	271.898	5044
ecfT(K16785)	6.27585	64.9267	4952
ecfTA(K24040)	5.33026	70.428	920
echA(K14086)	4.48189	42.4161	292
echB(K14087)	4.78055	39.8145	441
echC(K14088)	4.76762	53.922	390
echE(K14090)	4.76849	38.7731	575
echF(K14091)	5.07383	93.852	487
ecnB(K16348)	3.06151	7.40024	95
ecsA(K25158)	3.63261	16.247	132
ecsB(K25157)	3.61299	27.3526	59
ectB(K00836)	3.89189	17.3479	196
eda(K01625)	6.27775	51.1226	3935
efeB(K16301)	3.28715	15.5464	59
efeO(K07224)	2.97629	9.67593	71
efp(K02356)	6.6921	25.2377	9735
efrA(K18887)	7.22569	246.288	8274
efrB(K18888)	7.06587	164.79	8684
egtB(K18912)	2.73234	2.9068	474
egtC(K07008)	3.83483	24.597	109
ehaP(K14107)	3.78787	19.3982	186
ehaQ(K14108)	3.02501	8.49496	69
ehbD(K14113)	5.09211	51.5321	533
ehbE(K14114)	2.83383	4.47739	126
ehbH(K14117)	3.98609	24.4363	145
ehbI(K14118)	2.57402	3.40216	150
elaA(K02348)	5.62908	112.16	942
elaB(K05594)	3.78563	15.1738	141
elg3(K24282)	3.08527	4.1845	295
eltD(K23271)	4.44363	51.3887	198
embR(K22894)	5.75289	96.2506	1558
emrA(K03543)	4.79427	45.1793	554
emrB(K03446)	4.58203	24.9112	712
emrE(K03297)	5.09104	93.0863	356
emrR(K15974)	5.78867	124.131	1484
endA(K01150)	5.10078	80.1611	377
endA(K15051)	5.10793	82.1448	392
endo_I(K21606)	3.68996	24.2169	91
engA(K03977)	7.44482	266.33	8076
engB(K03978)	7.45885	389.621	5705
engCP(K17624)	3.25584	8.00091	212
enhC(K15474)	3.60777	6.91429	651
enr(K10797)	4.28408	16.4407	492
entB(K11060)	4.37139	19.841	424
entC(K02361)	2.54907	2.15336	817
entD(K11062)	5.94387	53.408	2646
entE(K02363)	2.8248	8.91905	67
entF(K02364)	4.01637	20.3695	279
entH(K24147)	2.61656	5.24515	67
envC(K22719)	5.9702	45.386	6041
envR(K18140)	4.784	47.3838	354
envY(K11920)	4.33682	52.9289	130
envZ(K07638)	4.48778	33.7376	253
epd(K03472)	2.89685	10.1712	65
epr(K13277)	4.53557	39.5296	449
epsA(K19420)	6.60495	231.621	2519
epsB(K00903)	6.11448	99.2215	1591
epsD(K19422)	3.77928	5.24498	590
epsE(K19423)	3.83047	10.7492	261
epsF(K19424)	6.09234	114.482	1453
epsF(K25590)	3.87563	19.4435	161
epsG(K19419)	4.26963	19.932	524
epsH(K19425)	4.26059	14.0845	400
epsI(K19426)	3.32876	7.77723	138
epsJ(K19427)	6.83492	260.364	3639
epsK(K19418)	3.83202	14.6367	233
epsM(K19429)	3.78378	12.0317	168
epsN(K19430)	4.89312	20.9141	727
eptA(K03760)	4.34667	29.9581	211
eptC(K19353)	3.32074	3.55359	1210
era(K03595)	7.18396	128.556	6575
ereA_B(K06880)	4.08275	35.4553	168
erfK(K16291)	4.75534	9.65797	2264
ermC(K00561)	4.36989	42.876	171
erpA(K15724)	4.18593	20.7141	255
eryE(K17204)	4.65021	61.8498	203
eryF(K17203)	4.40589	42.709	213
eryG(K17202)	4.71295	61.4898	292
eryH(K21910)	3.38226	12.3065	128
eryI(K21911)	5.01473	96.2165	324
estA(K03930)	6.13669	132.699	2395
estD(K24085)	3.75987	17.1068	127
esxA(K14956)	3.5698	18.9233	175
eta(K11041)	4.24587	31.8597	221
etbD(K18092)	4.51052	32.4558	307
ethR(K21961)	5.98101	21.7024	5063
ettA(K06020)	5.10169	9.16777	2367
eutA(K04019)	4.01158	21.3169	235
eutB(K03735)	4.4984	55.3324	253
eutC(K03736)	3.88936	20.3502	203
eutD(K04020)	5.95002	231.961	758
eutE(K04021)	4.51373	55.6466	171
eutH(K04023)	4.91906	40.9511	717
eutJ(K04024)	5.53155	102.966	813
eutK(K04025)	5.00291	34.2342	592
eutL(K04026)	5.32137	77.6268	790
eutM(K04027)	6.41162	120.813	2335
eutN(K04028)	6.311	285.892	1199
eutP(K04029)	6.11854	205.329	1258
eutQ(K04030)	5.1953	86.4328	481
eutS(K04031)	4.57839	13.2749	1330
eutT(K04032)	5.41687	104.186	578
evgS(K07679)	5.1033	93.8985	378
evrA(K25156)	3.27284	5.34028	265
evrB(K25155)	4.05321	29.4939	173
evrC(K25154)	4.02911	30.0789	170
exbB(K03561)	6.84991	316.378	2380
exbD(K03559)	6.5894	174.789	2094
exoA(K16557)	4.23116	34.1749	131
exoA(K23786)	5.22211	20.2946	1514
exoK(K16559)	4.81117	38.4759	1107
exoO(K16555)	4.83009	68.2142	324
exoP(K16554)	1.71694	1.59462	888
exoQ(K16567)	4.02065	5.77752	785
exoR(K25885)	3.90567	25.8379	127
exoX(K10857)	4.50543	42.5954	184
exoY(K16566)	6.1821	169.09	1285
exoZ(K16568)	5.4991	14.0892	2544
exsA(K20968)	5.71777	123.461	909
exuT(K08191)	4.91894	35.7156	402
ezrA(K06286)	4.63442	33.4405	405
fabB(K00647)	3.55708	5.10435	477
fabD(K00645)	6.81443	164.48	4102
fabF(K09458)	6.92764	157.72	5273
fabG(K00059)	7.25941	166.296	8397
fabH(K00648)	7.1316	388.605	4174
fabI(K00208)	4.02671	5.64018	1374
fabK(K02371)	6.62191	234.202	3404
fabL(K10780)	3.79115	27.7195	83
fabM(K18474)	2.91406	7.879	63
fabR(K22105)	3.81906	16.0995	452
fabV(K00209)	4.69156	36.3363	373
fabZ(K02372)	6.19384	82.4812	2549
fadA(K00632)	4.31265	25.871	283
fadH(K00219)	4.77917	58.6097	362
fadK(K12507)	1.05627	1.41455	173
fadL(K06076)	6.25664	69.7413	2235
fagD(K25286)	2.40799	3.71526	79
fakA(K07030)	7.29709	192.95	7309
fakB(K25232)	6.86458	114.928	10183
fas(K11533)	2.48847	5.83669	122
fatR(K22106)	5.69745	51.2265	2541
fbaB(K11645)	5.98932	158.414	1130
fbp3(K04041)	3.73465	6.22885	5192
fchA(K01500)	5.76512	23.679	2847
fcsSBP(K25067)	4.22447	26.339	558
fctD(K00603)	4.59556	14.0898	1221
fdhA(K05299)	6.19715	223.629	1183
fdhA(K22516)	3.63883	15.4105	292
fdhB(K00125)	4.00907	10.4603	953
fdhB(K15022)	4.66889	56.604	309
[truncated: 2,785 more rows]

## Sheet: Supplementary Data 7
sample	Simpson	rao	FunRedundancy
1226_1	0.981331	0.227268	0.754062
1226_4	0.984652	0.226711	0.757941
1226_5	0.980799	0.246492	0.734306
1228_1	0.988219	0.236923	0.751296
1228_2	0.986695	0.245531	0.741164
1228_3	0.975601	0.254079	0.721522
1228_4	0.964194	0.281415	0.682779
1228_5	0.985669	0.243422	0.742248
1228_6	0.985977	0.239202	0.746775
1228_7	0.98051	0.230631	0.749879
1229_10	0.827393	0.247842	0.57955
1229_11	0.76606	0.237828	0.528232
1229_12	0.964892	0.239392	0.7255
1229_13	0.871322	0.224563	0.646759
1229_14	0.86738	0.254544	0.612836
1229_15	0.923528	0.226591	0.696937
1229_16	0.98602	0.242695	0.743325
1229_17	0.982423	0.260054	0.722369
1229_19	0.984428	0.237893	0.746535
1229_2	0.985415	0.235598	0.749817
1229_20	0.979371	0.246496	0.732875
1229_3	0.983426	0.236136	0.74729
1229_4	0.966482	0.235318	0.731164
1229_5	0.980808	0.240755	0.740053
1229_6	0.96277	0.242057	0.720714
1229_8	0.966483	0.256572	0.709911
1229_9	0.932356	0.255655	0.676702
1230_10	0.989057	0.236043	0.753014
1230_11	0.983768	0.243864	0.739905
1230_12	0.984169	0.245985	0.738185
1230_13	0.97542	0.247008	0.728412
1230_14	0.987615	0.2313	0.756315
1230_15	0.91369	0.247279	0.666411
1230_17	0.985117	0.227328	0.757789
1230_18	0.982856	0.255959	0.726896
1230_8	0.986168	0.241857	0.744311
1231_10	0.983074	0.237814	0.74526
1231_11	0.982312	0.240238	0.742074
1231_12	0.990775	0.226178	0.764597
1231_15	0.989315	0.224983	0.764332
1231_18	0.910542	0.264351	0.646191
1231_19	0.985834	0.240087	0.745747
1231_2	0.987012	0.226741	0.760271
1231_20	0.972983	0.217806	0.755176
1231_3	0.983314	0.254546	0.728768
1231_4	0.981944	0.247709	0.734235
1231_5	0.975047	0.25643	0.718617
1231_6	0.982147	0.219139	0.763008
1231_7	0.988906	0.245009	0.743898
1231_8	0.967793	0.239216	0.728577
1231_9	0.966681	0.249569	0.717112
1232_1	0.945845	0.233395	0.71245
1232_2	0.974063	0.233942	0.740122
1232_5	0.977907	0.226458	0.751449
1232_7	0.987865	0.231038	0.756827
1233_1	0.979407	0.232881	0.746527
1233_10	0.952795	0.259474	0.693321
1233_11	0.982389	0.233756	0.748633
1233_13	0.979872	0.243834	0.736038
1233_14	0.980417	0.252545	0.727871
1233_15	0.987227	0.230613	0.756614
1233_16	0.9852	0.231464	0.753736
1233_17	0.97877	0.247309	0.731461
1233_18	0.982105	0.232226	0.749879
1233_2	0.988802	0.222547	0.766255
1233_20	0.980699	0.249632	0.731067
1233_3	0.971901	0.224015	0.747886
1233_4	0.98714	0.228552	0.758589
1233_5	0.987746	0.245282	0.742464
1233_6	0.984938	0.237151	0.747787
1233_7	0.982657	0.235938	0.746719
1233_8	0.958572	0.202844	0.755728
1233_9	0.986101	0.235625	0.750476
1234_1	0.979164	0.230538	0.748625
1234_10	0.981387	0.236387	0.745001
1234_15	0.984484	0.235057	0.749426
1235_10	0.986101	0.248348	0.737753
1235_11	0.976971	0.222488	0.754483
1235_2	0.988568	0.229471	0.759097
1235_20	0.989525	0.236606	0.752919
1235_3	0.985577	0.232035	0.753542
1235_5	0.985056	0.246695	0.738361
1236_12	0.989946	0.229361	0.760586
1236_15	0.978489	0.257354	0.721135
1236_16	0.959269	0.254197	0.705072
1237_3	0.982382	0.243626	0.738757
Batch1_6	0.917852	0.259569	0.658282
Batch2_11	0.959055	0.247312	0.711743
Batch2_2	0.950761	0.259386	0.691375
Batch2_3	0.987586	0.22125	0.766337
Batch3_18	0.980079	0.235255	0.744824
Batch3_19	0.964483	0.265975	0.698508
Batch3_20	0.982616	0.23216	0.750456
Man14122018_2	0.98346	0.244364	0.739097

## Sheet: metadata
sra_name	sample_id	Diagnosis	Sex	Cohort	age	Constipation
1228_5	1228_5	HC	f	DeNoPa	70-75	yes
1231_8	1231_8	HC	m	DeNoPa	60-65	no
1229_15	1229_15	HC	m	DeNoPa	70-75	no
1230_13	1230_13	HC	m	DeNoPa	65-70	no
1231_10	1231_10	HC	m	DeNoPa	65-70	no
1235_11	1235_11	HC	f	DeNoPa	60-65	no
Batch2_10	1228_6	HC	f	DeNoPa	55-60	no
1226_1	1226_1	HC	f	DeNoPa	75-80	yes
1234_1	1234_1	HC	f	DeNoPa	55-60	no
1226_5	1226_5	HC	m	DeNoPa	55-60	no
1229_6	1229_6	HC	m	DeNoPa	70-75	no
1235_20	1235_20	HC	m	DeNoPa	70-75	no
1231_19	1231_19	HC	m	DeNoPa	65-70	no
1230_17	1230_17	HC	m	DeNoPa	70-75	no
1231_18	1231_18	HC	f	DeNoPa	70-75	no
1231_15	1231_15	HC	m	DeNoPa	65-70	no
1226_4	1226_4	HC	f	DeNoPa	65-70	no
1228_7	1228_7	HC	m	DeNoPa	65-70	no
Batch3_18	Batch3_18	HC	m	DeNoPa	65-70	no
1230_15	1230_15	HC	m	DeNoPa	60-65	no
Batch3_19	Batch3_19	HC	m	DeNoPa	60-65	no
1236_15	1236_15	HC	m	DeNoPa	75-80	no
1229_16	1229_16	HC	m	DeNoPa	65-70	no
1232_2	1232_2	HC	f	DeNoPa	65-70	no
1229_17	1229_17	HC	m	DeNoPa	70-75	yes
Batch3_20	Batch3_20	HC	m	DeNoPa	65-70	no
1231_7	1231_7	HC	f	DeNoPa	75-80	no
1231_9	1231_9	HC	m	DeNoPa	70-75	no
1231_4	1231_4	HC	f	DeNoPa	70-75	no
Batch2_3	Batch2_3	PD	m	DeNoPa	80-85	yes
1229_3	1229_3	PD	m	DeNoPa	75-80	yes
Batch2_5	1228_1	PD	m	DeNoPa	60-65	no
1231_6	1231_6	PD	f	DeNoPa	70-75	yes
Batch1_6	Batch1_6	PD	f	DeNoPa	70-75	no
1229_2	1229_2	PD	f	DeNoPa	70-75	yes
1232_7	1232_7	PD	m	DeNoPa	70-75	yes
1232_5	1232_5	PD	m	DeNoPa	55-60	yes
1231_5	1231_5	PD	m	DeNoPa	70-75	no
Batch2_2	Batch2_2	PD	m	DeNoPa	75-80	yes
1235_10	1235_10	PD	m	DeNoPa	80-85	yes
1230_14	1230_14	PD	f	DeNoPa	60-65	yes
1231_11	1231_11	PD	f	DeNoPa	60-65	yes
1228_2	1228_2	PD	m	DeNoPa	60-65	yes
1231_12	1231_12	PD	f	DeNoPa	55-60	yes
1230_11	1230_11	PD	f	DeNoPa	55-60	yes
1230_8	1230_8	PD	f	DeNoPa	80-85	no
1236_16	1236_16	PD	f	DeNoPa	65-70	no
1236_12	1236_12	PD	m	DeNoPa	70-75	no
1229_11	1229_11	PD	m	DeNoPa	55-60	yes
Batch2_9	1228_3	PD	m	DeNoPa	75-80	no
Batch2_11	Batch2_11	PD	f	DeNoPa	65-70	no
1231_3	1231_3	PD	m	DeNoPa	75-80	no
1230_18	1230_18	PD	m	DeNoPa	60-65	no
1231_2	1231_2	PD	f	DeNoPa	45-50	no
1229_5	1229_5	PD	m	DeNoPa	45-50	yes
1228_4	1228_4	PD	f	DeNoPa	65-70	yes
1234_15	1234_15	PD	m	DeNoPa	65-70	no
1230_10	1230_10	PD	m	DeNoPa	70-75	no
1232_1	1232_1	PD	m	DeNoPa	55-60	no
1230_12	1230_12	PD	m	DeNoPa	65-70	no
1231_20	1231_20	PD	m	DeNoPa	70-75	yes
1229_4	1229_4	PD	f	DeNoPa	50-55	no
1235_2	1235_2	PD	m	DeNoPa	55-60	yes
1235_3	1235_3	PD	f	DeNoPa	70-75	yes
1235_5	1235_5	PD	m	DeNoPa	60-65	yes
Batch1_1	Batch1_1	iRBD	m	DeNoPa	65-70	yes
1232_6	1232_6	iRBD	m	DeNoPa	70-75	no
1228_10	1228_10	iRBD	m	DeNoPa	70-75	no
1228_11	1228_11	iRBD	f	DeNoPa	65-70	no
1231_16	1231_16	iRBD	f	DeNoPa	50-55	no
1231_17	1231_17	iRBD	m	DeNoPa	60-65	yes
1228_13	1228_13	iRBD	m	DeNoPa	75-80	no
1228_14	1228_14	iRBD	m	DeNoPa	65-70	yes
1229_7	1229_7	iRBD	m	DeNoPa	70-75	yes
1228_15	1228_15	iRBD	m	DeNoPa	55-60	no
1228_17	1228_17	iRBD	m	DeNoPa	70-75	yes
1228_18	1228_18	iRBD	m	DeNoPa	75-80	yes
1228_19	1228_19	iRBD	f	DeNoPa	65-70	yes
1237_3	1237_3	PD	f	denovoPD	60-65	no
Batch3_12	Batch2_12	PD	f	denovoPD	75-80	no
1229_8	1229_8	PD	f	denovoPD	60-65	no
1229_10	1229_10	PD	f	denovoPD	55-60	yes
1229_9	1229_9	PD	m	denovoPD	60-65	yes
1234_10	1234_10	PD	f	denovoPD	60-65	NA
Man14122018_2	Man14122018_2	PD	m	denovoPD	55-60	no
1233_14	1233_14	PD	m	denovoPD	55-60	no
1233_13	1233_13	PD	m	denovoPD	35-40	NA
1233_15	1233_15	PD	m	denovoPD	70-75	NA
1233_17	1233_17	HC	f	ECD	65-70	NA
1229_12	1229_12	HC	f	ECD	75-80	NA
1233_20	1233_20	HC	f	ECD	65-70	NA
1233_16	1233_16	HC	f	ECD	65-70	NA
1229_13	1229_13	HC	f	ECD	60-65	NA
1233_3	1233_3	HC	m	ECD	75-80	NA
1229_14	1229_14	HC	f	ECD	75-80	NA
1233_5	1233_5	HC	f	ECD	70-75	NA
1229_19	1229_19	HC	f	ECD	55-60	NA
1233_7	1233_7	HC	m	ECD	70-75	NA
1233_9	1233_9	HC	f	ECD	70-75	NA
1233_10	1233_10	HC	f	ECD	65-70	NA
1233_18	1233_18	HC	f	ECD	70-75	NA
1229_20	1229_20	HC	f	ECD	70-75	NA
1233_4	1233_4	HC	f	ECD	55-60	NA
1233_8	1233_8	HC	f	ECD	75-80	NA
1233_6	1233_6	HC	f	ECD	60-65	NA
1233_11	1233_11	HC	m	ECD	70-75	NA
1233_2	1233_2	HC	m	ECD	50-55	NA
1233_1	1233_1	HC	f	ECD	60-65	NA
1237_17	1237_17	iRBD	m	Marburg	55-60	yes
1236_6	1236_6	iRBD	m	Marburg	55-60	no
1236_3	1236_3	iRBD	m	Marburg	50-55	no
1236_5	1236_5	iRBD	m	Marburg	65-70	no
1237_18	1237_18	iRBD	m	Marburg	70-75	yes
1237_12	1237_12	iRBD	m	Marburg	70-75	no
1237_19	1237_19	iRBD	m	Marburg	65-70	yes
1237_20	1237_20	iRBD	m	Marburg	65-70	no
1237_8	1237_8	iRBD	m	Marburg	55-60	no
1236_7	1236_7	iRBD	m	Marburg	60-65	yes
1236_8	1236_8	iRBD	f	Marburg	70-75	yes
1236_9	1236_9	iRBD	m	Marburg	75-80	no
1236_10	1236_10	iRBD	m	Marburg	55-60	yes
1237_13	1237_13	iRBD	m	Marburg	60-65	yes

## Sheet: WGCNA results
Geneid	connectivity	Geneid_name	pathway	gene_name	dynamicColors	moduleColors	moduleLabels
acnB(K01682)	1.80207	aconitate hydratase 2 / 2-methylisocitrate dehydratase [EC:4.2.1.3 4.2.1.99]	map00020 Citrate cycle (TCA cycle)	acnB	snow	M1	16
mcsA(K19411)	1.75716	protein arginine kinase activator		mcsA	snow	M1	16
groEL(K04077)	1.72262	chaperonin GroEL [EC:5.6.1.7]	map03018 RNA degradation	groEL	snow	M1	16
groES(K04078)	1.6745	chaperonin GroES		groES	snow	M1	16
raiA(K05809)	1.60931	ribosome-associated inhibitor A		raiA	snow	M1	16
mcsB(K19405)	1.58451	protein arginine kinase [EC:2.7.14.1]		mcsB	snow	M1	16
ctsR(K03708)	1.54791	transcriptional regulator of stress and heat shock response		ctsR	snow	M1	16
stpA(K11685)	1.53798	DNA-binding protein StpA		stpA	snow	M1	16
cyaA(K05851)	1.51753	adenylate cyclase, class 1 [EC:4.6.1.1]	map00230 Purine metabolism	cyaA	snow	M1	16
nlpI(K05803)	1.50418	lipoprotein NlpI		nlpI	snow	M1	16
arcA(K07773)	1.4866	two-component system, OmpR family, aerobic respiration control protein ArcA	map02020 Two-component system	arcA	snow	M1	16
spoVR(K06415)	1.44659	stage V sporulation protein R		spoVR	snow	M1	16
katG(K03782)	1.43933	catalase-peroxidase [EC:1.11.1.21]	map00360 Phenylalanine metabolism	katG	snow	M1	16
dinJ(K07473)	1.43858	DNA-damage-inducible protein J		dinJ	snow	M1	16
gshB(K01920)	1.42839	glutathione synthase [EC:6.3.2.3]	map00270 Cysteine and methionine metabolism	gshB	snow	M1	16
ompC(K09475)	1.41978	outer membrane pore protein C	map01501 beta-Lactam resistance	ompC	snow	M1	16
pstA(K02038)	1.41119	phosphate transport system permease protein	map02010 ABC transporters	pstA	snow	M1	16
ureF(K03188)	1.40696	urease accessory protein		ureF	snow	M1	16
dnaI(K11144)	1.40622	primosomal protein DnaI		dnaI	snow	M1	16
K09786(K09786)	1.40356	uncharacterized protein		K09786	snow	M1	16
prkA(K07180)	1.39387	serine protein kinase		prkA	snow	M1	16
ureD(K03190)	1.38989	urease accessory protein		ureD	snow	M1	16
rlmE(K02427)	1.38602	23S rRNA (uridine2552-2'-O)-methyltransferase [EC:2.1.1.166]		rlmE	snow	M1	16
ezrA(K06286)	1.38283	septation ring formation regulator		ezrA	snow	M1	16
yafQ(K19157)	1.37627	mRNA interferase YafQ [EC:3.1.-.-]		yafQ	snow	M1	16
dnaB(K03346)	1.35369	replication initiation and membrane attachment protein		dnaB	snow	M1	16
pstC(K02037)	1.34918	phosphate transport system permease protein	map02010 ABC transporters	pstC	snow	M1	16
ureG(K03189)	1.33719	urease accessory protein		ureG	snow	M1	16
hemH(K01772)	1.32078	protoporphyrin/coproporphyrin ferrochelatase [EC:4.98.1.1 4.99.1.9]	map00860 Porphyrin metabolism	hemH	snow	M1	16
carC(K22430)	1.31603	caffeyl-CoA reductase-Etf complex subunit CarC [EC:1.3.1.108]		carC	snow	M1	16
fhuB(K25288)	1.31171	ferric hydroxamate/heme transport system permease protein		fhuB	snow	M1	16
hns(K03746)	1.31155	DNA-binding protein H-NS		hns	snow	M1	16
dnaK(K04043)	1.30528	molecular chaperone DnaK	map03018 RNA degradation	dnaK	snow	M1	16
fldA(K13607)	1.30466	cinnamoyl-CoA:phenyllactate CoA-transferase [EC:2.8.3.17]	map00960 Tropane, piperidine and pyridine alkaloid biosynthesis	fldA	snow	M1	16
frdB(K00245)	1.304	succinate dehydrogenase iron-sulfur subunit [EC:1.3.5.1]	map00020 Citrate cycle (TCA cycle)	frdB	snow	M1	16
ibpA(K04080)	1.29292	molecular chaperone IbpA		ibpA	snow	M1	16
cshB(K18692)	1.28746	ATP-dependent RNA helicase CshB [EC:3.6.4.13]		cshB	snow	M1	16
fhuG(K25289)	1.28689	ferric hydroxamate/heme transport system permease protein		fhuG	snow	M1	16
parE1_3_4(K19092)	1.28329	toxin ParE1/3/4		parE1_3_4	snow	M1	16
pstB(K02036)	1.27885	phosphate transport system ATP-binding protein [EC:7.3.2.1]	map02010 ABC transporters	pstB	snow	M1	16
lpxC(K02535)	1.27857	UDP-3-O-[3-hydroxymyristoyl] N-acetylglucosamine deacetylase [EC:3.5.1.108]	map00540 Lipopolysaccharide biosynthesis	lpxC	snow	M1	16
echB(K14087)	1.27369	ech hydrogenase subunit B		echB	snow	M1	16
K07003(K07003)	1.25596	uncharacterized protein		K07003	snow	M1	16
tal-pgi(K13810)	1.25566	transaldolase / glucose-6-phosphate isomerase [EC:2.2.1.2 5.3.1.9]	map00010 Glycolysis / Gluconeogenesis	tal-pgi	snow	M1	16
rhlB(K03732)	1.24016	ATP-dependent RNA helicase RhlB [EC:3.6.4.13]	map03018 RNA degradation	rhlB	snow	M1	16
fixC(K00313)	1.24008	electron transfer flavoprotein-quinone oxidoreductase [EC:1.5.5.-]		fixC	snow	M1	16
grcA(K06866)	1.23894	autonomous glycyl radical cofactor		grcA	snow	M1	16
plsB(K00631)	1.23609	glycerol-3-phosphate O-acyltransferase [EC:2.3.1.15]	map00561 Glycerolipid metabolism	plsB	snow	M1	16
echC(K14088)	1.23205	ech hydrogenase subunit C		echC	snow	M1	16
phd(K19165)	1.22498	antitoxin Phd		phd	snow	M1	16
K09009(K09009)	1.22295	uncharacterized protein		K09009	snow	M1	16
fixX(K03855)	1.22059	ferredoxin like protein		fixX	snow	M1	16
dmsD(K23349)	1.22005	putative dimethyl sulfoxide reductase chaperone		dmsD	snow	M1	16
srmB(K05590)	1.21762	ATP-dependent RNA helicase SrmB [EC:3.6.4.13]		srmB	snow	M1	16
rpoE(K03048)	1.21559	DNA-directed RNA polymerase subunit delta	map03020 RNA polymerase	rpoE	snow	M1	16
FDXR(K18914)	1.21405	adrenodoxin-NADP+ reductase [EC:1.18.1.6]		FDXR	snow	M1	16
rlmM(K06968)	1.20961	23S rRNA (cytidine2498-2'-O)-methyltransferase [EC:2.1.1.186]		rlmM	snow	M1	16
licA(K25657)	1.19858	choline kinase [EC:2.7.1.32]	map00552 Teichoic acid biosynthesis	licA	snow	M1	16
ureE(K03187)	1.19185	urease accessory protein		ureE	snow	M1	16
K09794(K09794)	1.18593	uncharacterized protein		K09794	snow	M1	16
focA(K06212)	1.18524	formate transporter		focA	snow	M1	16
yhgE(K01421)	1.18482	putative membrane protein		yhgE	snow	M1	16
licC(K25658)	1.18311	choline-phosphate cytidylyltransferase [EC:2.7.7.15]	map00552 Teichoic acid biosynthesis	licC	snow	M1	16
yqeH(K06948)	1.18293	30S ribosome assembly GTPase		yqeH	snow	M1	16
moaD(K03636)	1.1805	sulfur-carrier protein	map04122 Sulfur relay system	moaD	snow	M1	16
ppgK(K00886)	1.17891	polyphosphate glucokinase [EC:2.7.1.63]	map00010 Glycolysis / Gluconeogenesis	ppgK	snow	M1	16
cysB(K13634)	1.17341	LysR family transcriptional regulator, cys regulon transcriptional activator		cysB	snow	M1	16
rne(K08300)	1.17281	ribonuclease E [EC:3.1.26.12]	map03018 RNA degradation	rne	snow	M1	16
marA(K13632)	1.17265	AraC family transcriptional regulator, mar-sox-rob regulon activator	map01503 Cationic antimicrobial peptide (CAMP) resistance	marA	snow	M1	16
fis(K03557)	1.17048	Fis family transcriptional regulator, factor for inversion stimulation protein	map05111 Biofilm formation - Vibrio cholerae	fis	snow	M1	16
sixA(K08296)	1.16973	phosphohistidine phosphatase [EC:3.1.3.-]		sixA	snow	M1	16
mph(K06979)	1.16896	macrolide phosphotransferase		mph	snow	M1	16
spoIVCA(K06400)	1.1676	site-specific DNA recombinase		spoIVCA	snow	M1	16
alsC(K10550)	1.16727	D-allose transport system permease protein	map02010 ABC transporters	alsC	snow	M1	16
ptrB(K01354)	1.1644	oligopeptidase B [EC:3.4.21.83]	map05142 Chagas disease	ptrB	snow	M1	16
bfd(K02192)	1.16177	bacterioferritin-associated ferredoxin		bfd	snow	M1	16
pbp2X(K12556)	1.15985	penicillin-binding protein 2X	map00550 Peptidoglycan biosynthesis	pbp2X	snow	M1	16
hhoB(K04691)	1.15883	serine protease DegS [EC:3.4.21.-]		hhoB	snow	M1	16
cycA(K11737)	1.15806	D-serine/D-alanine/glycine transporter		cycA	snow	M1	16
tyrA1(K04092)	1.15653	chorismate mutase [EC:5.4.99.5]	map00400 Phenylalanine, tyrosine and tryptophan biosynthesis	tyrA1	snow	M1	16
fhuD(K25308)	1.15597	ferric hydroxamate/heme transport system substrate-binding protein		fhuD	snow	M1	16
yccA(K19416)	1.15594	modulator of FtsH protease		yccA	snow	M1	16
cpxA(K07640)	1.15439	two-component system, OmpR family, sensor histidine kinase CpxA [EC:2.7.13.3]	map01503 Cationic antimicrobial peptide (CAMP) resistance	cpxA	snow	M1	16
fdnH(K08349)	1.15423	formate dehydrogenase-N, beta subunit	map02020 Two-component system	fdnH	snow	M1	16
rutF(K09024)	1.15313	flavin reductase [EC:1.5.1.-]	map00240 Pyrimidine metabolism	rutF	snow	M1	16
ohyA(K10254)	1.1495	oleate hydratase [EC:4.2.1.53]		ohyA	snow	M1	16
zntR(K13638)	1.14845	MerR family transcriptional regulator, Zn(II)-responsive regulator of zntA		zntR	snow	M1	16
GSP13(K07570)	1.14748	general stress protein 13		GSP13	snow	M1	16
ATP2C(K01537)	1.14694	P-type Ca2+ transporter type 2C [EC:7.2.2.10]		ATP2C	snow	M1	16
GSR(K00383)	1.14685	glutathione reductase (NADPH) [EC:1.8.1.7]	map00480 Glutathione metabolism	GSR	snow	M1	16
nanR(K22104)	1.14323	GntR family transcriptional regulator, sialic acid-inducible nan operon repressor		nanR	snow	M1	16
clpC(K03696)	1.14241	ATP-dependent Clp protease ATP-binding subunit ClpC		clpC	snow	M1	16
helY(K03727)	1.14195	ATP-dependent RNA helicase HelY [EC:3.6.4.-]		helY	snow	M1	16
opuD(K05020)	1.13364	glycine betaine transporter		opuD	snow	M1	16
rpoD(K03086)	1.13253	RNA polymerase primary sigma factor	map02040 Flagellar assembly	rpoD	snow	M1	16
int(K14059)	1.1325	integrase		int	snow	M1	16
pseI(K15898)	1.13203	pseudaminic acid synthase [EC:2.5.1.97]	map00520 Amino sugar and nucleotide sugar metabolism	pseI	snow	M1	16
alsA(K10551)	1.1316	D-allose transport system ATP-binding protein [EC:7.5.2.8]	map02010 ABC transporters	alsA	snow	M1	16
waaE(K12984)	1.13074	(heptosyl)LPS beta-1,4-glucosyltransferase [EC:2.4.1.-]		waaE	snow	M1	16
lmrA(K18939)	1.13016	TetR/AcrR family transcriptional regulator, lmrAB and yxaGH operons repressor		lmrA	snow	M1	16
narL(K07684)	1.12948	two-component system, NarL family, nitrate/nitrite response regulator NarL	map02020 Two-component system	narL	snow	M1	16
epd(K03472)	1.12946	D-erythrose 4-phosphate dehydrogenase [EC:1.2.1.72]	map00750 Vitamin B6 metabolism	epd	snow	M1	16
efeB(K16301)	1.12927	deferrochelatase/peroxidase EfeB [EC:1.11.1.-]		efeB	snow	M1	16
glnD(K00990)	1.1292	[protein-PII] uridylyltransferase [EC:2.7.7.59]	map02020 Two-component system	glnD	snow	M1	16
gntR(K06145)	1.12888	LacI family transcriptional regulator, gluconate utilization system Gnt-I transcriptional repressor		gntR	snow	M1	16
rnhC(K03471)	1.12851	ribonuclease HIII [EC:3.1.26.4]	map03030 DNA replication	rnhC	snow	M1	16
nfuA(K07400)	1.12834	Fe/S biogenesis protein NfuA		nfuA	snow	M1	16
dgoK(K00883)	1.12806	2-dehydro-3-deoxygalactonokinase [EC:2.7.1.58]	map00052 Galactose metabolism	dgoK	snow	M1	16
[truncated: 4,771 more rows]

[truncated: 1 more sheets: Top 100 genes expressed]
